# Supplementary material for: Metal halide coordination compounds with quinazolin-4(3H)-one
Source: Acta Crystallogr E Crystallogr Commun. 2023 Jun 6;79(Pt 7):614–8. doi: 10.1107/S2056989023004802 (PMC10439437; doi:10.1107/S2056989023004802)
Supplement: Supplementary file 1 [file e-79-00614-sup1.cif]

##############################################################################
#                                                                            #
# This CIF contains the data in a paper accepted for publication in          #
# Acta Crystallographica Section E. It conforms to the requirements of       #
# Notes for Authors for Acta Crystallographica Section E, and has been       #
# peer reviewed under the auspices of the IUCr Commission on Journals.       #
#                                                                            #
# Full details of the Crystallographic Information File format               #
# are given in the paper "The Crystallographic Information File (CIF):       #
# a New Standard Archive File for Crystallography" by S. R. Hall, F. H.      #
# Allen and I. D. Brown [Acta Cryst. (1991), A47, 655-685].                  #
#                                                                            #
# The current version of the core CIF dictionary is obtainable from          #
# ftp://ftp.iucr.org/pub/cif_core.dic.                                       #
#                                                                            #
# Software is freely available for graphical display of the structure(s)     #
# in this CIF. For information consult the CIF software page                 #
# http://www.iucr.org/resources/cif/software.                                #
#                                                                            #
# This file may be used for bona fide research purposes within the           #
# scientific community so long as proper attribution is given to the journal # 
# article from which it was obtained.                                        #
#                                                                            #
##############################################################################
data_I
_audit_creation_method     'SHELXL-2019/2'
_chemical_name_systematic
;\
<i>catena</i>-Poly[[[quinazolin-4(3<i>H</i>)-one-\k<i>N</i>^3^]cadmium(II)]-\
di-\m-bromido]
;
_chemical_name_common     ?
_chemical_formula_moiety     'C8 H6 Br2 Cd N2 O'
_chemical_formula_sum     'C8 H6 Br2 Cd N2 O'
_chemical_formula_iupac     '[Cd Br2 (C8 H6 N2 O)]'
_chemical_formula_weight     418.37
_chemical_melting_point     ?
_space_group_crystal_system     monoclinic
_space_group_name_H-M_alt     'P 21/c'
_space_group_name_Hall     '-P 2ybc'
loop_
    _space_group_symop_operation_xyz
    'x, y, z'
    '-x, y+1/2, -z+1/2'
    '-x, -y, -z'
    'x, -y-1/2, z-1/2'
_cell_length_a     10.7930(11)
_cell_length_b     7.2019(7)
_cell_length_c     13.7605(14)
_cell_angle_alpha     90
_cell_angle_beta     100.4705(18)
_cell_angle_gamma     90
_cell_volume     1051.79(18)
_cell_formula_units_Z     4
_cell_measurement_reflns_used     3537
_cell_measurement_theta_min     3.0
_cell_measurement_theta_max     26.0
_cell_measurement_temperature     100(2)
_exptl_crystal_description     'rod'
_exptl_crystal_colour     'colourless'
_exptl_crystal_size_max     0.250
_exptl_crystal_size_mid     0.100
_exptl_crystal_size_min     0.050
_exptl_crystal_density_diffrn     2.642
_exptl_crystal_density_meas     ?
_exptl_crystal_density_method     ?
_exptl_crystal_F_000     776
_exptl_absorpt_coefficient_mu     9.640
_exptl_absorpt_correction_type     multi-scan
_exptl_absorpt_process_details
;
(<i>TWINABS</i>; Bruker, 2014)
;
_exptl_absorpt_correction_T_min     0.446
_exptl_absorpt_correction_T_max     0.746
_diffrn_ambient_temperature     100(2)
_diffrn_radiation_type     MoK\a
_diffrn_radiation_wavelength     0.71073
_diffrn_radiation_source     'Incoatec microsource'
_diffrn_radiation_monochromator     'multilayer optics'
_diffrn_measurement_device_type     'Bruker D8 gonimeter with APEX CCD detector'
_diffrn_measurement_method     '\w scans'
_diffrn_reflns_number     65521
_diffrn_reflns_av_R_equivalents     0.0885
_diffrn_reflns_av_unetI/netI     0.0482
_diffrn_reflns_theta_min     3.011
_diffrn_reflns_theta_max     30.672
_diffrn_reflns_theta_full     25.242
_diffrn_measured_fraction_theta_max     0.994
_diffrn_measured_fraction_theta_full     0.999
_diffrn_reflns_limit_h_min     -15
_diffrn_reflns_limit_h_max     14
_diffrn_reflns_limit_k_min     0
_diffrn_reflns_limit_k_max     10
_diffrn_reflns_limit_l_min     0
_diffrn_reflns_limit_l_max     19
_refine_special_details
;
 Refined as a 2-component twin.
;
_reflns_number_total     5868
_reflns_number_gt     4717
_reflns_threshold_expression     'I > 2\s(I)'
_refine_ls_structure_factor_coef     Fsqd
_refine_ls_matrix_type     full
_refine_ls_R_factor_all     0.0557
_refine_ls_R_factor_gt     0.0387
_refine_ls_wR_factor_gt     0.0693
_refine_ls_wR_factor_ref     0.0758
_refine_ls_goodness_of_fit_ref     1.037
_refine_ls_restrained_S_all     1.037
_refine_ls_number_reflns     5868
_refine_ls_number_parameters     132
_refine_ls_number_restraints     1
_refine_ls_hydrogen_treatment     mixed
_refine_ls_weighting_scheme     calc
_refine_ls_weighting_details
              'w=1/[\s^2^(Fo^2^)+(0.0260P)^2^+1.8000P] where P=(Fo^2^+2Fc^2^)/3'
_atom_sites_solution_hydrogens     mixed
_atom_sites_solution_primary     direct
_atom_sites_solution_secondary     ?
_refine_ls_shift/su_max     0.002
_refine_ls_shift/su_mean     0.000
_refine_diff_density_max     1.134
_refine_diff_density_min     -0.957
_refine_ls_extinction_method     none
_refine_ls_extinction_coef     .
loop_
    _atom_type_symbol
    _atom_type_description
    _atom_type_scat_dispersion_real
    _atom_type_scat_dispersion_imag
    _atom_type_scat_source
    'C' 'C' 0.0033 0.0016
                         'International Tables Vol C Tables 4.2.6.8 and 6.1.1.4'
    'H' 'H' 0.0000 0.0000
                         'International Tables Vol C Tables 4.2.6.8 and 6.1.1.4'
    'N' 'N' 0.0061 0.0033
                         'International Tables Vol C Tables 4.2.6.8 and 6.1.1.4'
    'O' 'O' 0.0106 0.0060
                         'International Tables Vol C Tables 4.2.6.8 and 6.1.1.4'
    'Br' 'Br' -0.2901 2.4595
                         'International Tables Vol C Tables 4.2.6.8 and 6.1.1.4'
    'Cd' 'Cd' -0.8075 1.2024
                         'International Tables Vol C Tables 4.2.6.8 and 6.1.1.4'
_computing_data_collection
;
APEX2 (Bruker, 2014)
;
_computing_cell_refinement
;
SAINT (Bruker, 2014)
;
_computing_data_reduction
;
SAINT (Bruker, 2014)
;
_computing_structure_solution
;
SHELXT (Sheldrick, 2015a)
;
_computing_structure_refinement
;
SHELXL (Sheldrick, 2015b)
;
_computing_molecular_graphics
;
PLATON (Spek, 2020)
;
_computing_publication_material
;
publCIF (Westrip, 2010)
;
loop_
    _atom_site_type_symbol
    _atom_site_label
    _atom_site_fract_x
    _atom_site_fract_y
    _atom_site_fract_z
    _atom_site_U_iso_or_equiv
    _atom_site_adp_type
    _atom_site_calc_flag
    _atom_site_occupancy
    _atom_site_disorder_assembly
    _atom_site_disorder_group
    Cd Cd1 0.06536(3) 0.75144(5) 0.52545(2) 0.01158(8) Uani d 1 . .
    Br Br1 -0.12368(4) 0.94278(7) 0.57455(4) 0.01378(11) Uani d 1 . .
    Br Br2 -0.01900(5) 0.45101(7) 0.63243(4) 0.01525(11) Uani d 1 . .
    O O1 0.3587(3) 0.7297(5) 0.5233(3) 0.0182(8) Uani d 1 . .
    N N1 0.3312(4) 0.7386(6) 0.8091(3) 0.0145(8) Uani d 1 . .
    H H1 0.315(6) 0.738(8) 0.869(2) 0.029(17) Uiso d 1 . .
    C C2 0.2323(4) 0.7393(7) 0.7372(4) 0.0138(9) Uani d 1 . .
    H H2 0.151110 0.739229 0.754639 0.017 Uiso calc 1 . .
    N N3 0.2391(4) 0.7401(6) 0.6423(3) 0.0122(8) Uani d 1 . .
    C C4 0.3551(4) 0.7349(7) 0.6125(4) 0.0126(9) Uani d 1 . .
    C C4A 0.4672(4) 0.7350(7) 0.6901(4) 0.0117(9) Uani d 1 . .
    C C5 0.5890(5) 0.7309(7) 0.6692(4) 0.0175(10) Uani d 1 . .
    H H5 0.600677 0.726430 0.602429 0.021 Uiso calc 1 . .
    C C6 0.6918(5) 0.7333(8) 0.7441(4) 0.0197(11) Uani d 1 . .
    H H6 0.774211 0.731509 0.728953 0.024 Uiso calc 1 . .
    C C7 0.6761(5) 0.7385(8) 0.8425(4) 0.0199(11) Uani d 1 . .
    H H7 0.747907 0.741545 0.893885 0.024 Uiso calc 1 . .
    C C8 0.5571(5) 0.7391(8) 0.8656(4) 0.0187(11) Uani d 1 . .
    H H8 0.546255 0.739904 0.932618 0.022 Uiso calc 1 . .
    C C8A 0.4523(4) 0.7384(7) 0.7886(3) 0.0122(9) Uani d 1 . .
loop_
    _atom_site_aniso_label
    _atom_site_aniso_U_11
    _atom_site_aniso_U_22
    _atom_site_aniso_U_33
    _atom_site_aniso_U_12
    _atom_site_aniso_U_13
    _atom_site_aniso_U_23
    Cd1 0.01016(15) 0.01311(15) 0.01124(16) 0.00003(14) 0.00135(12) 0.00022(13)
    Br1 0.0145(2) 0.0135(2) 0.0149(2) 0.00045(19) 0.00676(19) 0.00145(19)
    Br2 0.0203(2) 0.0149(2) 0.0113(2) -0.0055(2) 0.00477(19) -0.00073(19)
    O1 0.0152(17) 0.031(2) 0.0085(17) 0.0037(16) 0.0025(14) 0.0009(15)
    N1 0.0140(19) 0.024(2) 0.0074(19) 0.0003(18) 0.0071(16) -0.0001(19)
    C2 0.012(2) 0.016(2) 0.014(2) 0.001(2) 0.0053(18) -0.001(2)
    N3 0.0101(18) 0.0153(19) 0.011(2) 0.0016(17) 0.0014(15) 0.0012(17)
    C4 0.011(2) 0.013(2) 0.014(2) -0.0006(19) 0.0013(18) 0.002(2)
    C4A 0.010(2) 0.013(2) 0.011(2) 0.0027(18) 0.0011(18) 0.003(2)
    C5 0.013(2) 0.028(3) 0.012(2) -0.001(2) 0.003(2) 0.003(2)
    C6 0.010(2) 0.028(3) 0.021(3) -0.002(2) 0.0029(19) 0.005(2)
    C7 0.016(2) 0.030(3) 0.012(2) -0.002(2) -0.0035(19) 0.004(2)
    C8 0.019(3) 0.027(3) 0.009(2) -0.002(2) 0.0016(19) 0.002(2)
    C8A 0.012(2) 0.015(2) 0.010(2) -0.0025(19) 0.0021(18) 0.004(2)
_geom_special_details
;
 All esds (except the esd in the dihedral angle between two l.s. planes)
 are estimated using the full covariance matrix.  The cell esds are taken
 into account individually in the estimation of esds in distances, angles
 and torsion angles; correlations between esds in cell parameters are only
 used when they are defined by crystal symmetry.  An approximate (isotropic)
 treatment of cell esds is used for estimating esds involving l.s. planes.
;
loop_
    _geom_bond_atom_site_label_1
    _geom_bond_atom_site_label_2
    _geom_bond_site_symmetry_2
    _geom_bond_distance
    _geom_bond_publ_flag
    Cd1 N3 . 2.238(4) ?
    Cd1 Br2 3_566 2.5886(6) ?
    Cd1 Br1 . 2.6494(6) ?
    Cd1 Br1 3_576 2.7302(6) ?
    Cd1 Br2 . 2.8574(6) ?
    O1 C4 . 1.236(5) ?
    N1 C2 . 1.317(6) ?
    N1 C8A . 1.386(6) ?
    N1 H1 . 0.88(2) ?
    C2 N3 . 1.321(6) ?
    C2 H2 . 0.9500 ?
    N3 C4 . 1.388(6) ?
    C4 C4A . 1.460(6) ?
    C4A C8A . 1.394(6) ?
    C4A C5 . 1.396(6) ?
    C5 C6 . 1.371(7) ?
    C5 H5 . 0.9500 ?
    C6 C7 . 1.395(7) ?
    C6 H6 . 0.9500 ?
    C7 C8 . 1.378(7) ?
    C7 H7 . 0.9500 ?
    C8 C8A . 1.403(7) ?
    C8 H8 . 0.9500 ?
loop_
    _geom_angle_atom_site_label_1
    _geom_angle_atom_site_label_2
    _geom_angle_atom_site_label_3
    _geom_angle_site_symmetry_1
    _geom_angle_site_symmetry_3
    _geom_angle
    _geom_angle_publ_flag
    N3 Cd1 Br2 . 3_566 126.23(10) ?
    N3 Cd1 Br1 . . 114.78(10) ?
    Br2 Cd1 Br1 3_566 . 117.82(2) ?
    N3 Cd1 Br1 . 3_576 98.72(11) ?
    Br2 Cd1 Br1 3_566 3_576 93.35(2) ?
    Br1 Cd1 Br1 . 3_576 88.152(19) ?
    N3 Cd1 Br2 . . 84.61(11) ?
    Br2 Cd1 Br2 3_566 . 88.56(2) ?
    Br1 Cd1 Br2 . . 85.999(18) ?
    Br1 Cd1 Br2 3_576 . 174.08(2) ?
    Cd1 Br1 Cd1 . 3_576 91.846(19) ?
    Cd1 Br2 Cd1 3_566 . 91.44(2) ?
    C2 N1 C8A . . 120.8(4) ?
    C2 N1 H1 . . 116(4) ?
    C8A N1 H1 . . 124(4) ?
    N1 C2 N3 . . 124.1(4) ?
    N1 C2 H2 . . 118.0 ?
    N3 C2 H2 . . 118.0 ?
    C2 N3 C4 . . 120.4(4) ?
    C2 N3 Cd1 . . 121.4(3) ?
    C4 N3 Cd1 . . 118.2(3) ?
    O1 C4 N3 . . 119.2(4) ?
    O1 C4 C4A . . 123.7(4) ?
    N3 C4 C4A . . 117.1(4) ?
    C8A C4A C5 . . 118.7(4) ?
    C8A C4A C4 . . 119.0(4) ?
    C5 C4A C4 . . 122.3(4) ?
    C6 C5 C4A . . 120.6(5) ?
    C6 C5 H5 . . 119.7 ?
    C4A C5 H5 . . 119.7 ?
    C5 C6 C7 . . 120.4(5) ?
    C5 C6 H6 . . 119.8 ?
    C7 C6 H6 . . 119.8 ?
    C8 C7 C6 . . 120.5(5) ?
    C8 C7 H7 . . 119.8 ?
    C6 C7 H7 . . 119.8 ?
    C7 C8 C8A . . 118.9(5) ?
    C7 C8 H8 . . 120.6 ?
    C8A C8 H8 . . 120.6 ?
    N1 C8A C4A . . 118.5(4) ?
    N1 C8A C8 . . 120.4(4) ?
    C4A C8A C8 . . 121.0(4) ?
loop_
    _geom_torsion_atom_site_label_1
    _geom_torsion_atom_site_label_2
    _geom_torsion_atom_site_label_3
    _geom_torsion_atom_site_label_4
    _geom_torsion_site_symmetry_1
    _geom_torsion_site_symmetry_2
    _geom_torsion_site_symmetry_3
    _geom_torsion_site_symmetry_4
    _geom_torsion
    _geom_torsion_publ_flag
    C8A N1 C2 N3 . . . . -0.1(8) ?
    N1 C2 N3 C4 . . . . 1.8(8) ?
    N1 C2 N3 Cd1 . . . . -177.8(4) ?
    C2 N3 C4 O1 . . . . 177.7(5) ?
    Cd1 N3 C4 O1 . . . . -2.7(6) ?
    C2 N3 C4 C4A . . . . -2.0(7) ?
    Cd1 N3 C4 C4A . . . . 177.7(3) ?
    O1 C4 C4A C8A . . . . -179.1(5) ?
    N3 C4 C4A C8A . . . . 0.6(7) ?
    O1 C4 C4A C5 . . . . 0.7(8) ?
    N3 C4 C4A C5 . . . . -179.7(5) ?
    C8A C4A C5 C6 . . . . -1.0(8) ?
    C4 C4A C5 C6 . . . . 179.2(5) ?
    C4A C5 C6 C7 . . . . 0.5(8) ?
    C5 C6 C7 C8 . . . . 0.7(9) ?
    C6 C7 C8 C8A . . . . -1.3(8) ?
    C2 N1 C8A C4A . . . . -1.3(7) ?
    C2 N1 C8A C8 . . . . 179.5(5) ?
    C5 C4A C8A N1 . . . . -178.7(5) ?
    C4 C4A C8A N1 . . . . 1.1(7) ?
    C5 C4A C8A C8 . . . . 0.4(8) ?
    C4 C4A C8A C8 . . . . -179.8(5) ?
    C7 C8 C8A N1 . . . . 179.9(5) ?
    C7 C8 C8A C4A . . . . 0.8(8) ?
loop_
    _geom_hbond_atom_site_label_D
    _geom_hbond_atom_site_label_H
    _geom_hbond_atom_site_label_A
    _geom_hbond_site_symmetry_A
    _geom_hbond_distance_DH
    _geom_hbond_distance_HA
    _geom_hbond_distance_DA
    _geom_hbond_angle_DHA
    _geom_hbond_publ_flag
    N1 H1 O1 4_576 0.87(3) 2.10(3) 2.917(6) 155(6) y
_shelx_space_group_comment
;
The symmetry employed for this shelxl refinement is uniquely defined
by the following loop, which should always be used as a source of
symmetry information in preference to the above space-group names.
They are only intended as comments.
;
_shelx_estimated_absorpt_T_min     0.197
_shelx_estimated_absorpt_T_max     0.644
_shelx_hkl_file
;
   1   0   0 1307.63 32.8376  -2
   1   0   0 1307.63 32.8376   1
   2   0   0 5589.17 47.2136  -2
   2   0   0 5589.17 47.2136   1
   3   0   0 2292.31 24.0300  -2
   3   0   0 2292.31 24.0300   1
   4   0   0 97.4926 4.26504  -2
   4   0   0 97.4926 4.26504   1
   5   0   0 426.566 9.87360  -2
   5   0   0 426.566 9.87360   1
   6   0   0 123.067 6.08769  -2
   6   0   0 123.067 6.08769   1
   7   0   0 73.9718 5.41504  -2
   7   0   0 73.9718 5.41504   1
   8   0   0 19.3610 4.71460  -2
   8   0   0 19.3610 4.71460   1
   9   0   0 190.516 9.33264  -2
   9   0   0 190.516 9.33264   1
  10   0   0 320.506 16.3114  -2
  10   0   0 320.506 16.3114   1
  11   0   0 214.932 14.2931  -2
  11   0   0 214.932 14.2931   1
  12   0   0 58.0826 9.06107  -2
  12   0   0 58.0826 9.06107   1
  13   0   0 43.1903 13.4338  -2
  13   0   0 43.1903 13.4338   1
  14   0   0 135.557 27.5479  -2
  14   0   0 135.557 27.5479   1
   0   1   0 0.39468 0.41830   1
   1   1   0 1277.69 9.58336  -2
   1   1   0 1277.69 9.58336   1
   2   1   0 679.348 6.76204  -2
   2   1   0 679.348 6.76204   1
   3   1   0 1671.39 13.7391  -2
   3   1   0 1671.39 13.7391   1
   4   1   0 3115.31 23.1915  -2
   4   1   0 3115.31 23.1915   1
   5   1   0 2835.06 22.8807  -2
   5   1   0 2835.06 22.8807   1
   6   1   0 2727.94 23.4344  -2
   6   1   0 2727.94 23.4344   1
   7   1   0 525.303 9.19424  -2
   7   1   0 525.303 9.19424   1
   8   1   0 218.761 6.51011  -2
   8   1   0 218.761 6.51011   1
   9   1   0 3.03869 2.89408  -2
   9   1   0 3.03869 2.89408   1
  10   1   0 841.956 17.6132  -2
  10   1   0 841.956 17.6132   1
  11   1   0 880.843 19.0189  -2
  11   1   0 880.843 19.0189   1
  12   1   0 345.477 14.9837  -2
  12   1   0 345.477 14.9837   1
  13   1   0 164.280 12.6529  -2
  13   1   0 164.280 12.6529   1
  14   1   0 14.3528 8.23160  -2
  14   1   0 14.3528 8.23160   1
   0   2   0 5078.72 42.5352  -2
   0   2   0 5078.72 42.5352   1
   1   2   0 1919.00 14.9628  -2
   1   2   0 1919.00 14.9628   1
   2   2   0 39.0570 2.08615  -2
   2   2   0 39.0570 2.08615   1
   3   2   0 470.088 6.71559  -2
   3   2   0 470.088 6.71559   1
   4   2   0 5.73827 1.53166  -2
   4   2   0 5.73827 1.53166   1
   5   2   0 568.299 8.70955  -2
   5   2   0 568.299 8.70955   1
   6   2   0 1982.77 19.5021  -2
   6   2   0 1982.77 19.5021   1
   7   2   0 4627.69 36.5298  -2
   7   2   0 4627.69 36.5298   1
   8   2   0 4168.53 35.1075  -2
   8   2   0 4168.53 35.1075   1
   9   2   0 1140.39 17.8900  -2
   9   2   0 1140.39 17.8900   1
  10   2   0 940.018 18.9212  -2
  10   2   0 940.018 18.9212   1
  11   2   0 6.23580 5.07633  -2
  11   2   0 6.23580 5.07633   1
  12   2   0 286.096 15.5295  -2
  12   2   0 286.096 15.5295   1
  13   2   0 639.811 23.3401  -2
  13   2   0 639.811 23.3401   1
  14   2   0 251.311 16.8508  -2
  14   2   0 251.311 16.8508   1
   0   3   0 1.72814 1.66633   1
   1   3   0 2753.02 21.5143  -2
   1   3   0 2753.02 21.5143   1
   2   3   0 3145.89 24.1898  -2
   2   3   0 3145.89 24.1898   1
   3   3   0 2737.19 22.2519  -2
   3   3   0 2737.19 22.2519   1
   4   3   0 1078.70 12.4331  -2
   4   3   0 1078.70 12.4331   1
   5   3   0 42.2403 2.99851  -2
   5   3   0 42.2403 2.99851   1
   6   3   0 50.1269 3.52940  -2
   6   3   0 50.1269 3.52940   1
   7   3   0 444.782 9.68816  -2
   7   3   0 444.782 9.68816   1
   8   3   0 959.456 16.6531  -2
   8   3   0 959.456 16.6531   1
   9   3   0 13.9170 4.02009  -2
   9   3   0 13.9170 4.02009   1
  10   3   0 392.734 13.3781  -2
  10   3   0 392.734 13.3781   1
  11   3   0 628.648 21.3551  -2
  11   3   0 628.648 21.3551   1
  12   3   0 856.179 25.6933  -2
  12   3   0 856.179 25.6933   1
  13   3   0 1149.96 32.1512  -2
  13   3   0 1149.96 32.1512   1
  14   3   0 697.768 28.1861  -2
  14   3   0 697.768 28.1861   1
   0   4   0 9999.99 89.6950  -2
   0   4   0 9999.99 89.6950   1
   1   4   0 968.115 11.6865  -2
   1   4   0 968.115 11.6865   1
   2   4   0 990.294 12.2082  -2
   2   4   0 990.294 12.2082   1
   3   4   0 733.603 10.6701  -2
   3   4   0 733.603 10.6701   1
   4   4   0 0.21022 1.71918  -2
   4   4   0 0.21022 1.71918   1
   5   4   0 207.343 6.63393  -2
   5   4   0 207.343 6.63393   1
   6   4   0 399.981 10.5238  -2
   6   4   0 399.981 10.5238   1
   7   4   0 812.229 14.9990  -2
   7   4   0 812.229 14.9990   1
   8   4   0 678.871 15.2567  -2
   8   4   0 678.871 15.2567   1
   9   4   0 95.7758 7.28124  -2
   9   4   0 95.7758 7.28124   1
  10   4   0 390.599 14.4365  -2
  10   4   0 390.599 14.4365   1
  11   4   0 63.3532 8.89606  -2
  11   4   0 63.3532 8.89606   1
  12   4   0 12.9196 7.77825  -2
  12   4   0 12.9196 7.77825   1
  13   4   0 152.528 13.5915  -2
  13   4   0 152.528 13.5915   1
  14   4   0 112.719 18.0857  -2
  14   4   0 112.719 18.0857   1
   0   5   0 0.56306 3.28878   1
   1   5   0 57.1561 3.65731  -2
   1   5   0 57.1561 3.65731   1
   2   5   0 24.6339 2.60717  -2
   2   5   0 24.6339 2.60717   1
   3   5   0 427.395 9.08279  -2
   3   5   0 427.395 9.08279   1
   4   5   0 1764.25 21.6443  -2
   4   5   0 1764.25 21.6443   1
   5   5   0 3182.93 32.1672  -2
   5   5   0 3182.93 32.1672   1
   6   5   0 3283.92 35.5768  -2
   6   5   0 3283.92 35.5768   1
   7   5   0 1279.65 19.8874  -2
   7   5   0 1279.65 19.8874   1
   8   5   0 13.4820 3.95565  -2
   8   5   0 13.4820 3.95565   1
   9   5   0 3.29324 4.02741  -2
   9   5   0 3.29324 4.02741   1
  10   5   0 501.017 18.3090  -2
  10   5   0 501.017 18.3090   1
  11   5   0 422.355 19.4435  -2
  11   5   0 422.355 19.4435   1
  12   5   0 80.3251 11.0999  -2
  12   5   0 80.3251 11.0999   1
  13   5   0 37.7108 18.7645  -2
  13   5   0 37.7108 18.7645   1
   0   6   0 5232.65 64.9468  -2
   0   6   0 5232.65 64.9468   1
   1   6   0 1060.62 18.0343  -2
   1   6   0 1060.62 18.0343   1
   2   6   0 567.687 14.7822  -2
   2   6   0 567.687 14.7822   1
   3   6   0 123.516 7.25731  -2
   3   6   0 123.516 7.25731   1
   4   6   0 59.0318 5.61249  -2
   4   6   0 59.0318 5.61249   1
   5   6   0 260.232 10.6744  -2
   5   6   0 260.232 10.6744   1
   6   6   0 242.282 10.1508  -2
   6   6   0 242.282 10.1508   1
   7   6   0 211.331 10.6228  -2
   7   6   0 211.331 10.6228   1
   8   6   0 120.956 11.2559  -2
   8   6   0 120.956 11.2559   1
   9   6   0 0.11167 5.49743  -2
   9   6   0 0.11167 5.49743   1
  10   6   0 183.549 14.1879  -2
  10   6   0 183.549 14.1879   1
  11   6   0 41.6887 8.84084  -2
  11   6   0 41.6887 8.84084   1
  12   6   0 7.30745 7.87064  -2
  12   6   0 7.30745 7.87064   1
   0   7   0 -1.4556 4.55440   1
   1   7   0 445.971 14.3792  -2
   1   7   0 445.971 14.3792   1
   2   7   0 594.220 16.2705  -2
   2   7   0 594.220 16.2705   1
   3   7   0 582.691 16.2017  -2
   3   7   0 582.691 16.2017   1
   4   7   0 265.785 11.2992  -2
   4   7   0 265.785 11.2992   1
   5   7   0 44.9487 5.71023  -2
   5   7   0 44.9487 5.71023   1
   6   7   0 8.95712 4.34051  -2
   6   7   0 8.95712 4.34051   1
   7   7   0 136.369 10.6365  -2
   7   7   0 136.369 10.6365   1
   8   7   0 349.432 18.1971  -2
   8   7   0 349.432 18.1971   1
   9   7   0 76.9928 9.28121  -2
   9   7   0 76.9928 9.28121   1
  10   7   0 355.018 19.6681  -2
  10   7   0 355.018 19.6681   1
  11   7   0 452.343 32.6869  -2
  11   7   0 452.343 32.6869   1
   0   8   0 23.2232 8.44926  -2
   0   8   0 23.2232 8.44926   1
   1   8   0 80.1544 7.94496  -2
   1   8   0 80.1544 7.94496   1
   2   8   0 3.20903 3.91177  -2
   2   8   0 3.20903 3.91177   1
   3   8   0 63.0495 6.75348  -2
   3   8   0 63.0495 6.75348   1
   4   8   0 15.5077 4.82592  -2
   4   8   0 15.5077 4.82592   1
   5   8   0 79.5952 7.07863  -2
   5   8   0 79.5952 7.07863   1
   6   8   0 542.415 21.1990  -2
   6   8   0 542.415 21.1990   1
   7   8   0 1240.22 34.9024  -2
   7   8   0 1240.22 34.9024   1
   8   8   0 1255.86 35.8062  -2
   8   8   0 1255.86 35.8062   1
   9   8   0 539.471 26.7584  -2
   9   8   0 539.471 26.7584   1
   0   9   0 3.18573 8.75416   1
   1   9   0 134.700 12.3602  -2
   1   9   0 134.700 12.3602   1
   2   9   0 248.950 16.1323  -2
   2   9   0 248.950 16.1323   1
   3   9   0 399.787 20.5366  -2
   3   9   0 399.787 20.5366   1
   4   9   0 425.079 20.9120  -2
   4   9   0 425.079 20.9120   1
   5   9   0 397.934 21.4318  -2
   5   9   0 397.934 21.4318   1
   6   9   0 254.735 20.4400  -2
   6   9   0 254.735 20.4400   1
   7   9   0 56.4720 20.4081  -2
   7   9   0 56.4720 20.4081   1
   0  10   0 1845.25 60.9794  -2
   0  10   0 1845.25 60.9794   1
   1  10   0 906.234 36.1350  -2
   1  10   0 906.234 36.1350   1
   2  10   0 408.254 23.6173  -2
   2  10   0 408.254 23.6173   1
   3  10   0 55.4238 11.8860  -2
   3  10   0 55.4238 11.8860   1
 -14   0   1 -12.478 22.2433   1
 -13   0   1 -7.8287 6.16899   2
 -13   0   1 -5.5535 14.0010   1
 -12   0   1 1.40957 9.64828   1
 -12   0   1 3.77436 7.77075   2
 -11   0   1 -0.2239 4.35933   1
 -11   0   1 -3.8610 4.98895   2
 -10   0   1 0.33439 4.81118   2
 -10   0   1 2.07915 4.13619   1
  -9   0   1 6.25420 3.56470   1
  -9   0   1 6.01317 3.40686   2
  -8   0   1 10.2023 3.04346   1
  -8   0   1 3.08214 2.71494   2
  -7   0   1 0.21208 1.90951   2
  -7   0   1 5.33974 2.43701   1
  -6   0   1 0.35097 1.76495   2
  -6   0   1 1.15771 2.04670   1
  -5   0   1 1.68419 1.36128   1
  -5   0   1 2.10735 1.47855   2
  -4   0   1 1.56295 1.24483   2
  -4   0   1 0.40896 1.25900   1
  -3   0   1 0.03089 1.00417   1
  -3   0   1 -0.3439 0.94753   2
  -2   0   1 0.95883 0.42070   2
  -2   0   1 1.62467 0.48316   1
  -1   0   1 0.12192 0.19555   2
  -1   0   1 0.15756 0.20112   1
   0   0   1 0.64235 0.11581   2
   0   0   1 -0.2335 0.10866   1
   1   0   1 0.63386 0.40203   2
   1   0   1 0.53991 0.47642   1
   2   0   1 -0.7489 0.44324   2
   2   0   1 1.16543 0.64796   1
   3   0   1 -0.0472 0.81447   1
   3   0   1 0.39169 0.87145   2
   4   0   1 0.45339 1.13783   2
   4   0   1 -0.6888 1.11512   1
   5   0   1 1.31602 1.48070   2
   5   0   1 0.77917 1.44060   1
   6   0   1 1.43221 1.66291   1
   6   0   1 -2.2910 1.61390   2
   7   0   1 2.13945 2.15611   1
   7   0   1 1.27060 1.92793   2
   8   0   1 2.26952 3.33158   1
   8   0   1 3.24179 2.73170   2
   9   0   1 -0.9495 4.15652   1
   9   0   1 -1.5150 3.15810   2
  10   0   1 2.76237 5.09345   1
  10   0   1 -2.6202 4.91988   2
  11   0   1 3.78917 5.78193   1
  11   0   1 -2.7602 7.60590   2
  12   0   1 -10.171 6.79249   1
  12   0   1 0.22269 20.4888   2
  13   0   1 -12.063 10.0831   1
  14   0   1 14.8947 25.1656   1
  14   1   1 142.175 17.8709  -2
 -14   1   1 142.175 17.8709   1
 -14   1   1 94.3706 46.8604   2
 -13   1   1 6.15443 6.19837   1
 -13   1   1 4.36863 7.98699   2
  13   1   1 128.950 22.4200  -2
 -13   1   1 128.950 22.4200   1
 -12   1   1 19.9911 5.56633   1
 -12   1   1 15.3486 5.65016   2
  12   1   1 197.314 29.3692  -2
 -12   1   1 197.314 29.3692   1
  11   1   1 168.746 20.9279  -2
 -11   1   1 168.746 20.9279   1
 -11   1   1 26.5947 5.38348   1
 -11   1   1 20.0336 4.96676   2
 -10   1   1 5.75551 3.11961   2
  10   1   1 22.4161 14.7444  -2
 -10   1   1 22.4161 14.7444   1
 -10   1   1 4.47743 3.42817   1
  -9   1   1 85.7656 5.99535   2
   9   1   1 123.101 10.7575  -2
  -9   1   1 123.101 10.7575   1
  -9   1   1 110.764 7.92569   1
   8   1   1 425.251 18.0200  -2
  -8   1   1 425.251 18.0200   1
  -8   1   1 324.989 9.93679   2
  -8   1   1 408.823 13.9789   1
  -7   1   1 408.788 11.5152   1
  -7   1   1 313.426 8.93772   2
   7   1   1 547.976 22.3038  -2
  -7   1   1 547.976 22.3038   1
  -6   1   1 49.0755 3.35584   2
   6   1   1 739.206 28.6361  -2
  -6   1   1 739.206 28.6361   1
  -6   1   1 77.2574 4.42712   1
  -5   1   1 124.982 4.60876   2
  -5   1   1 163.451 5.68122   1
   5   1   1 1455.77 43.0585  -2
  -5   1   1 1455.77 43.0585   1
  -4   1   1 644.889 8.13958   2
  -4   1   1 835.780 9.71677   1
   4   1   1 2402.41 83.0738  -2
  -4   1   1 2402.41 83.0738   1
  -3   1   1 1370.51 12.2533   1
  -3   1   1 1107.45 10.1231   2
   3   1   1 2273.67 81.2087  -2
  -3   1   1 2273.67 81.2087   1
  -2   1   1 759.235 6.86145   1
  -2   1   1 610.382 6.44864   2
  -1   1   1 67.3329 2.18501   1
  -1   1   1 48.6043 1.79056   2
   0   1   1 27.4857 1.04300   2
   0   1   1 33.5704 1.18529   1
   1   1   1 48.4445 1.99787   2
   1   1   1 56.5462 2.13840   1
   2   1   1 122.736 3.61126   1
   2   1   1 93.5736 2.85188   2
  -2   1   1 739.185 22.2060  -2
   2   1   1 739.185 22.2060   1
   3   1   1 1115.60 10.5499   1
   3   1   1 876.339 9.11902   2
   4   1   1 2013.40 17.6298   1
   4   1   1 1592.69 14.8297   2
  -4   1   1 2715.16 79.8529  -2
   4   1   1 2715.16 79.8529   1
   5   1   1 1971.28 18.4687   1
   5   1   1 1544.50 16.0703   2
  -5   1   1 2020.07 69.8426  -2
   5   1   1 2020.07 69.8426   1
   6   1   1 710.309 10.7567   2
   6   1   1 906.728 12.1190   1
  -6   1   1 950.982 48.1240  -2
   6   1   1 950.982 48.1240   1
   7   1   1 137.003 6.01393   2
  -7   1   1 516.557 26.1905  -2
   7   1   1 516.557 26.1905   1
   7   1   1 183.116 7.28791   1
   8   1   1 17.1631 3.08865   2
   8   1   1 13.2924 2.47435   1
  -8   1   1 293.228 22.9345  -2
   8   1   1 293.228 22.9345   1
   9   1   1 5.16608 2.45982   1
  -9   1   1 85.0230 15.3036  -2
   9   1   1 85.0230 15.3036   1
   9   1   1 3.94107 2.95496   2
  10   1   1 17.4703 4.46318   1
  10   1   1 20.7805 4.55357   2
 -10   1   1 -7.2117 14.9270  -2
  10   1   1 -7.2117 14.9270   1
  11   1   1 178.751 13.1479   1
  11   1   1 131.468 11.5385   2
 -11   1   1 197.059 23.2734  -2
  11   1   1 197.059 23.2734   1
 -12   1   1 301.712 24.2887  -2
  12   1   1 301.712 24.2887   1
  12   1   1 284.451 20.9927   1
  12   1   1 205.463 14.7597   2
  13   1   1 199.675 20.1497   2
 -13   1   1 243.557 21.9237  -2
  13   1   1 243.557 21.9237   1
  13   1   1 215.283 24.8867   1
 -14   1   1 219.264 22.3082  -2
  14   1   1 219.264 22.3082   1
 -15   2   1 14.7267 10.9404   1
 -15   2   1 37.6550 34.1808   2
 -14   2   1 10.2794 9.35799   1
 -14   2   1 7.50993 8.46658   2
  14   2   1 56.5098 22.1645  -2
 -14   2   1 56.5098 22.1645   1
 -13   2   1 8.62861 6.85915   1
 -13   2   1 -1.9387 6.73901   2
  13   2   1 -10.582 24.7717  -2
 -13   2   1 -10.582 24.7717   1
 -12   2   1 6.08052 5.40249   1
 -12   2   1 2.97197 5.53059   2
  12   2   1 43.3318 22.5011  -2
 -12   2   1 43.3318 22.5011   1
 -11   2   1 88.5268 9.64768   1
 -11   2   1 89.8254 9.15674   2
  11   2   1 154.104 34.4766  -2
 -11   2   1 154.104 34.4766   1
 -10   2   1 219.986 10.7429   2
 -10   2   1 263.934 14.2531   1
  10   2   1 377.214 41.7659  -2
 -10   2   1 377.214 41.7659   1
  -9   2   1 279.666 11.0002   2
  -9   2   1 344.169 13.3125   1
   9   2   1 411.346 20.6934  -2
  -9   2   1 411.346 20.6934   1
  -8   2   1 175.473 7.28620   2
  -8   2   1 192.070 9.10352   1
   8   2   1 263.228 18.3726  -2
  -8   2   1 263.228 18.3726   1
  -7   2   1 34.7931 3.37388   2
  -7   2   1 39.9964 3.68691   1
   7   2   1 148.271 15.5211  -2
  -7   2   1 148.271 15.5211   1
  -6   2   1 4.97085 1.57889   1
  -6   2   1 3.06735 1.40709   2
   6   2   1 149.637 16.0613  -2
  -6   2   1 149.637 16.0613   1
  -5   2   1 4.48571 1.44956   2
  -5   2   1 9.87111 1.83636   1
   5   2   1 63.3684 17.0350  -2
  -5   2   1 63.3684 17.0350   1
  -4   2   1 39.2761 2.52722   2
  -4   2   1 46.6260 2.96745   1
   4   2   1 34.4053 19.3889  -2
  -4   2   1 34.4053 19.3889   1
  -3   2   1 293.964 5.32903   2
  -3   2   1 345.019 5.86602   1
  -2   2   1 947.281 10.2458   1
  -2   2   1 723.074 7.28622   2
  -1   2   1 1204.74 11.0460   2
  -1   2   1 1550.04 12.3013   1
   0   2   1 232.822 5.07383   1
   0   2   1 186.607 4.64265   2
   1   2   1 60.1866 2.68383   1
   1   2   1 49.8335 2.44672   2
   2   2   1 15.9324 1.47971   1
   2   2   1 16.5687 1.71685   2
   3   2   1 79.2110 3.37950   2
   3   2   1 102.700 3.68958   1
  -3   2   1 391.349 26.8194  -2
   3   2   1 391.349 26.8194   1
   4   2   1 6.35760 1.37558   2
   4   2   1 9.81296 1.74742   1
  -4   2   1 45.0027 16.0044  -2
   4   2   1 45.0027 16.0044   1
   5   2   1 73.1281 3.85841   2
   5   2   1 88.6351 4.41224   1
  -5   2   1 131.242 23.9076  -2
   5   2   1 131.242 23.9076   1
   6   2   1 197.685 6.91796   1
   6   2   1 140.429 5.93978   2
   7   2   1 161.875 6.94125   1
   7   2   1 122.697 6.27795   2
  -7   2   1 179.955 21.1700  -2
   7   2   1 179.955 21.1700   1
   8   2   1 52.2127 4.22216   1
   8   2   1 41.6081 4.45787   2
  -8   2   1 223.315 23.7652  -2
   8   2   1 223.315 23.7652   1
   9   2   1 32.0589 4.56412   2
   9   2   1 45.8540 4.63065   1
  10   2   1 81.7150 8.22850   2
  10   2   1 110.870 8.38115   1
  11   2   1 122.318 13.8650   1
  11   2   1 69.4166 8.78469   2
 -11   2   1 200.136 19.9109  -2
  11   2   1 200.136 19.9109   1
  12   2   1 56.1761 10.1883   1
  12   2   1 36.4770 7.24490   2
 -12   2   1 75.9695 26.3695  -2
  12   2   1 75.9695 26.3695   1
  13   2   1 -7.9254 9.46734   1
 -13   2   1 12.4844 15.1140  -2
  13   2   1 12.4844 15.1140   1
  13   2   1 14.3090 7.48817   2
 -14   2   1 45.6365 19.8562  -2
  14   2   1 45.6365 19.8562   1
  14   2   1 16.5293 13.6652   1
  14   2   1 8.37141 8.06438   2
  14   3   1 78.9138 23.3820  -2
 -14   3   1 78.9138 23.3820   1
 -14   3   1 19.3537 10.4349   1
 -14   3   1 34.6581 11.4861   2
 -13   3   1 12.1160 7.68974   1
  13   3   1 42.9034 24.7665  -2
 -13   3   1 42.9034 24.7665   1
 -13   3   1 3.99846 5.85284   2
 -12   3   1 2.41063 5.07014   2
  12   3   1 92.2480 28.6110  -2
 -12   3   1 92.2480 28.6110   1
 -12   3   1 7.74900 5.18301   1
 -11   3   1 1.85769 3.67842   2
 -11   3   1 4.24626 4.32172   1
  11   3   1 29.4256 32.1219  -2
 -11   3   1 29.4256 32.1219   1
 -10   3   1 -0.5560 3.33603   1
 -10   3   1 2.34861 3.16132   2
  -9   3   1 83.8432 6.70009   1
  -9   3   1 68.1817 6.31167   2
   9   3   1 87.8993 25.8833  -2
  -9   3   1 87.8993 25.8833   1
  -8   3   1 85.5135 5.72254   2
  -8   3   1 107.666 6.91407   1
   8   3   1 126.103 25.9282  -2
  -8   3   1 126.103 25.9282   1
  -7   3   1 99.8638 5.79505   1
  -7   3   1 72.3470 4.89938   2
  -6   3   1 27.5502 2.58636   2
  -6   3   1 27.4462 3.26105   1
   6   3   1 263.053 20.2346  -2
  -6   3   1 263.053 20.2346   1
  -5   3   1 5.57985 1.84251   2
  -5   3   1 8.88562 1.97046   1
   5   3   1 277.109 17.8125  -2
  -5   3   1 277.109 17.8125   1
  -4   3   1 238.202 7.41190   1
  -4   3   1 189.131 5.41082   2
  -3   3   1 236.436 7.17253   1
  -3   3   1 199.349 5.44196   2
  -2   3   1 184.174 5.30808   1
  -2   3   1 145.530 5.05601   2
  -1   3   1 50.4038 2.42239   1
  -1   3   1 41.7268 2.31234   2
   0   3   1 6.29367 1.52235   1
   0   3   1 4.09264 1.15197   2
   1   3   1 12.4104 1.59812   1
   1   3   1 10.9220 1.46467   2
   2   3   1 78.1505 3.68356   1
   2   3   1 64.2365 3.20664   2
   3   3   1 169.251 6.37467   2
   3   3   1 210.089 5.65998   1
   4   3   1 509.582 8.64582   1
   4   3   1 393.875 9.00147   2
   5   3   1 336.550 8.80711   2
   5   3   1 444.714 9.20402   1
   6   3   1 263.292 7.90514   1
   6   3   1 187.966 7.33197   2
  -6   3   1 233.917 49.0544  -2
   6   3   1 233.917 49.0544   1
   7   3   1 79.7414 5.43823   1
   7   3   1 70.0043 4.86601   2
  -7   3   1 217.759 45.7913  -2
   7   3   1 217.759 45.7913   1
   8   3   1 -1.5803 2.52131   1
   8   3   1 -0.2903 2.39003   2
  -8   3   1 82.4953 30.3907  -2
   8   3   1 82.4953 30.3907   1
   9   3   1 9.54979 3.64125   1
   9   3   1 10.7280 3.04869   2
  -9   3   1 36.3283 23.9787  -2
   9   3   1 36.3283 23.9787   1
  10   3   1 9.84780 3.84894   1
  10   3   1 10.0150 4.24692   2
 -10   3   1 26.3328 23.9700  -2
  10   3   1 26.3328 23.9700   1
  11   3   1 33.8574 6.79156   2
 -11   3   1 47.0563 27.3846  -2
  11   3   1 47.0563 27.3846   1
  11   3   1 23.6787 7.20719   1
  12   3   1 87.2385 11.0847   1
  12   3   1 62.0611 9.77601   2
 -12   3   1 130.739 43.7622  -2
  12   3   1 130.739 43.7622   1
  13   3   1 38.9695 9.53728   2
  13   3   1 55.1384 10.6388   1
 -13   3   1 51.5725 28.5978  -2
  13   3   1 51.5725 28.5978   1
 -14   3   1 98.8896 21.5090  -2
  14   3   1 98.8896 21.5090   1
  14   3   1 20.2312 11.4679   2
  14   3   1 28.5423 30.4834   1
 -14   4   1 22.6419 8.28678   2
 -14   4   1 9.19624 7.37955   1
 -13   4   1 -9.5030 6.20271   1
  13   4   1 10.1592 32.6279  -2
 -13   4   1 10.1592 32.6279   1
 -13   4   1 -3.7413 7.35795   2
  12   4   1 58.5038 40.8074  -2
 -12   4   1 58.5038 40.8074   1
 -12   4   1 8.75422 5.75462   2
 -12   4   1 8.22279 6.33995   1
 -11   4   1 152.595 12.1256   1
 -11   4   1 107.737 10.6261   2
  11   4   1 387.847 43.1762  -2
 -11   4   1 387.847 43.1762   1
  10   4   1 688.582 80.7025  -2
 -10   4   1 688.582 80.7025   1
 -10   4   1 452.392 18.2242   1
 -10   4   1 315.364 14.9885   2
  -9   4   1 618.015 20.2967   1
  -9   4   1 471.145 17.0579   2
  -8   4   1 440.520 14.6014   1
  -8   4   1 323.546 12.3039   2
  -7   4   1 89.7092 6.02794   1
  -7   4   1 62.5626 5.35755   2
  -6   4   1 3.62818 2.07764   1
  -6   4   1 -0.4652 1.94628   2
  -5   4   1 4.71204 2.03961   2
  -5   4   1 4.61649 1.89657   1
  -4   4   1 94.8456 4.51895   2
  -4   4   1 113.763 5.74010   1
  -3   4   1 587.228 9.54309   2
  -3   4   1 769.392 10.9594   1
  -2   4   1 1261.46 13.9025   2
  -2   4   1 1584.21 16.4152   1
  -1   4   1 816.655 11.3346   2
  -1   4   1 1013.11 13.1199   1
   0   4   1 921.451 12.9761   2
   0   4   1 1137.15 14.0084   1
   1   4   1 16.7602 2.33111   2
   1   4   1 18.5816 1.89101   1
   2   4   1 115.075 4.88549   2
   2   4   1 143.999 5.65788   1
   3   4   1 93.1912 3.99369   2
   3   4   1 123.077 5.40495   1
   4   4   1 9.42991 2.06867   1
   4   4   1 8.20654 2.13547   2
   5   4   1 54.1660 4.34493   1
  -5   4   1 58.7204 40.7663  -2
   5   4   1 58.7204 40.7663   1
   5   4   1 42.8110 3.69965   2
   6   4   1 333.451 11.4436   1
   6   4   1 282.118 9.88309   2
  -6   4   1 346.423 55.4449  -2
   6   4   1 346.423 55.4449   1
   7   4   1 266.993 11.0653   1
   7   4   1 218.309 9.37845   2
  -7   4   1 317.841 31.0685  -2
   7   4   1 317.841 31.0685   1
   8   4   1 9.56361 3.28129   2
   8   4   1 19.9760 4.12611   1
  -8   4   1 341.635 34.0296  -2
   8   4   1 341.635 34.0296   1
   9   4   1 7.75390 3.64838   2
   9   4   1 4.07352 3.34814   1
  -9   4   1 515.058 42.8140  -2
   9   4   1 515.058 42.8140   1
  10   4   1 195.599 12.3575   1
  10   4   1 166.724 11.2319   2
 -10   4   1 458.099 53.0989  -2
  10   4   1 458.099 53.0989   1
  11   4   1 163.376 12.6325   2
  11   4   1 220.425 17.2986   1
 -11   4   1 288.568 53.1858  -2
  11   4   1 288.568 53.1858   1
  12   4   1 70.1050 11.9565   1
 -12   4   1 120.211 29.4255  -2
  12   4   1 120.211 29.4255   1
  12   4   1 46.6844 8.80329   2
  13   4   1 2.26354 6.37006   2
  13   4   1 3.30287 7.09597   1
 -13   4   1 45.2238 29.9859  -2
  13   4   1 45.2238 29.9859   1
 -13   5   1 3.01656 7.08663   1
 -13   5   1 19.7187 7.10607   2
 -12   5   1 11.3134 6.08194   2
 -12   5   1 2.92013 7.27834   1
  12   5   1 7.85985 40.8710  -2
 -12   5   1 7.85985 40.8710   1
 -11   5   1 5.50326 5.50224   1
 -11   5   1 1.06456 5.03896   2
  11   5   1 -0.5151 32.3080  -2
 -11   5   1 -0.5151 32.3080   1
 -10   5   1 17.4699 4.28426   1
 -10   5   1 8.90808 4.97008   2
  -9   5   1 6.27869 3.66257   2
  -9   5   1 15.0571 4.30298   1
  -8   5   1 3.93422 3.25688   1
  -8   5   1 2.07509 2.89881   2
  -7   5   1 -2.9412 2.36108   2
   7   5   1 42.9107 38.7929  -2
  -7   5   1 42.9107 38.7929   1
  -7   5   1 1.80739 2.88848   1
  -6   5   1 1.34374 2.34175   2
  -6   5   1 3.81149 2.74536   1
  -5   5   1 -5.4205 2.31944   1
  -5   5   1 -2.5369 2.05463   2
  -4   5   1 36.7005 3.84172   2
  -4   5   1 50.2700 4.31597   1
  -3   5   1 18.8381 2.92147   2
  -3   5   1 17.1395 2.86475   1
  -2   5   1 14.8533 2.48622   1
  -2   5   1 5.01635 2.20327   2
  -1   5   1 0.78335 1.98989   2
  -1   5   1 0.12884 1.61309   1
   0   5   1 32.1989 3.25997   2
   0   5   1 37.9605 3.63552   1
   1   5   1 3.71571 2.20669   1
   1   5   1 3.56814 1.65344   2
  -1   5   1 -39.860 19.4551  -2
   1   5   1 -39.860 19.4551   1
   2   5   1 0.55047 1.61405   2
   2   5   1 0.17704 1.95049   1
  -2   5   1 -14.952 16.7621  -2
   2   5   1 -14.952 16.7621   1
   3   5   1 2.44331 1.97100   1
   3   5   1 2.27682 1.92857   2
   4   5   1 2.57402 2.34967   2
   4   5   1 11.3110 2.58746   1
   5   5   1 4.39676 2.42304   1
   5   5   1 5.89878 2.50872   2
   6   5   1 3.91309 2.52001   2
   6   5   1 2.50674 2.83354   1
  -6   5   1 -28.183 39.8051  -2
   6   5   1 -28.183 39.8051   1
   7   5   1 1.29621 2.91214   2
  -7   5   1 21.5353 45.1033  -2
   7   5   1 21.5353 45.1033   1
   7   5   1 -1.6581 2.84211   1
   8   5   1 55.3925 6.66132   1
   8   5   1 46.6352 6.03256   2
  -8   5   1 88.2238 21.0945  -2
   8   5   1 88.2238 21.0945   1
   9   5   1 2.18728 3.50434   2
   9   5   1 -1.9992 3.82940   1
  -9   5   1 12.6886 18.3628  -2
   9   5   1 12.6886 18.3628   1
  10   5   1 -6.7519 4.73301   1
  10   5   1 1.51161 3.86795   2
 -10   5   1 -15.733 21.6127  -2
  10   5   1 -15.733 21.6127   1
  11   5   1 3.10403 5.23166   2
  11   5   1 2.63225 6.22302   1
 -11   5   1 19.3766 28.1026  -2
  11   5   1 19.3766 28.1026   1
  12   5   1 4.74804 6.71082   1
  12   5   1 5.49688 6.89606   2
  13   5   1 9.47002 7.19741   2
  13   5   1 14.5505 13.8579   1
 -12   6   1 30.1162 8.14853   1
 -12   6   1 27.8936 9.14333   2
 -11   6   1 107.346 14.3560   1
 -11   6   1 84.3432 14.0906   2
  11   6   1 231.068 54.0358  -2
 -11   6   1 231.068 54.0358   1
 -10   6   1 207.692 15.9100   2
 -10   6   1 298.513 19.8205   1
  10   6   1 359.898 68.4948  -2
 -10   6   1 359.898 68.4948   1
   9   6   1 419.074 39.3068  -2
  -9   6   1 419.074 39.3068   1
  -9   6   1 273.066 19.1062   2
  -9   6   1 320.555 20.2542   1
  -8   6   1 145.094 11.5460   2
  -8   6   1 184.748 14.0933   1
   8   6   1 193.929 51.6800  -2
  -8   6   1 193.929 51.6800   1
  -7   6   1 66.7430 7.34272   1
  -7   6   1 60.0466 6.25621   2
   7   6   1 131.255 50.8963  -2
  -7   6   1 131.255 50.8963   1
  -6   6   1 10.0385 3.77189   1
  -6   6   1 3.73318 3.05387   2
  -5   6   1 2.62470 2.74792   2
  -5   6   1 2.86968 3.02179   1
  -4   6   1 65.4195 6.28376   1
  -4   6   1 40.3348 4.64784   2
  -3   6   1 249.595 11.0464   2
  -3   6   1 317.291 13.0879   1
  -2   6   1 636.454 16.7945   1
  -2   6   1 535.965 14.7268   2
  -1   6   1 864.388 16.0814   2
  -1   6   1 978.166 17.0249   1
   0   6   1 140.992 7.81462   1
   0   6   1 132.592 7.26838   2
   1   6   1 73.6596 5.83849   1
   1   6   1 65.3123 5.86850   2
   2   6   1 2.22402 2.65406   2
   2   6   1 -1.2472 2.90413   1
   3   6   1 43.2766 5.12843   1
   3   6   1 32.4002 4.60466   2
   4   6   1 -6.3940 2.39002   2
   4   6   1 1.75376 3.03253   1
   5   6   1 50.3440 5.61754   2
   5   6   1 67.0000 6.50956   1
   6   6   1 79.5638 6.74166   2
   6   6   1 116.019 8.43959   1
   7   6   1 102.801 8.45852   1
   7   6   1 92.2049 8.93207   2
  -7   6   1 197.658 49.9682  -2
   7   6   1 197.658 49.9682   1
   8   6   1 33.6088 6.41195   1
   8   6   1 32.3633 6.09826   2
  -8   6   1 223.934 54.4719  -2
   8   6   1 223.934 54.4719   1
  -9   6   1 336.704 36.5774  -2
   9   6   1 336.704 36.5774   1
   9   6   1 60.6593 8.82659   2
   9   6   1 94.9865 12.7955   1
  10   6   1 111.138 12.2251   1
  10   6   1 70.5905 9.68129   2
 -10   6   1 279.671 72.3982  -2
  10   6   1 279.671 72.3982   1
  11   6   1 89.6140 11.8968   2
  11   6   1 105.911 17.6079   1
 -11   6   1 231.548 27.5043  -2
  11   6   1 231.548 27.5043   1
  12   6   1 80.1403 16.5836   2
  12   6   1 98.4774 21.9873   1
 -11   7   1 27.3036 10.7559   1
 -11   7   1 33.7166 11.2357   2
 -10   7   1 3.89965 7.52560   2
 -10   7   1 13.6224 7.49938   1
  10   7   1 107.455 33.3333  -2
 -10   7   1 107.455 33.3333   1
  -9   7   1 -5.2287 5.77977   1
  -9   7   1 -1.4595 5.35440   2
   9   7   1 -28.764 26.4307  -2
  -9   7   1 -28.764 26.4307   1
  -8   7   1 61.3135 8.66839   1
  -8   7   1 56.4795 8.84528   2
   8   7   1 233.312 55.4226  -2
  -8   7   1 233.312 55.4226   1
  -7   7   1 69.6893 7.96085   1
  -7   7   1 49.2660 6.31242   2
  -6   7   1 2.70114 3.57269   1
  -6   7   1 2.51500 3.01439   2
  -5   7   1 50.9892 6.22260   1
  -5   7   1 49.0529 5.85273   2
  -4   7   1 97.8121 7.55216   2
  -4   7   1 135.188 9.32315   1
  -3   7   1 222.614 11.6665   1
  -3   7   1 172.704 10.0415   2
  -2   7   1 46.7425 5.29274   2
  -2   7   1 64.8376 6.33881   1
  -1   7   1 6.87679 3.41869   1
  -1   7   1 2.30454 2.85793   2
   0   7   1 15.4472 4.11413   1
   0   7   1 18.8824 3.76002   2
   1   7   1 62.7903 5.88179   2
   1   7   1 68.6917 6.53241   1
   2   7   1 2.40540 3.16478   1
   2   7   1 0.33429 2.95873   2
   3   7   1 114.695 8.50645   1
   3   7   1 93.2014 7.38532   2
   4   7   1 240.054 12.3322   1
   4   7   1 192.660 10.6365   2
   5   7   1 246.459 12.2351   2
   5   7   1 289.757 13.6714   1
   6   7   1 120.797 9.01467   1
   6   7   1 114.568 9.77984   2
  -7   7   1 65.2198 42.1730  -2
   7   7   1 65.2198 42.1730   1
   7   7   1 8.36614 4.54181   2
   7   7   1 9.91605 5.16427   1
   8   7   1 3.93969 4.84718   2
   8   7   1 7.29728 6.27198   1
  -8   7   1 2.54407 45.2703  -2
   8   7   1 2.54407 45.2703   1
   9   7   1 17.8114 7.02951   2
   9   7   1 19.9465 8.00208   1
  -9   7   1 41.8869 28.0355  -2
   9   7   1 41.8869 28.0355   1
  10   7   1 3.73160 6.59495   2
 -10   7   1 -14.655 20.8978  -2
  10   7   1 -14.655 20.8978   1
  10   7   1 17.5047 7.69184   1
  11   7   1 52.1208 21.2746   2
  11   7   1 49.1134 13.8769   1
  -9   8   1 24.6669 8.82038   1
  -9   8   1 32.6098 7.75254   2
   9   8   1 64.3853 43.5622  -2
  -9   8   1 64.3853 43.5622   1
   8   8   1 115.708 68.7764  -2
  -8   8   1 115.708 68.7764   1
  -8   8   1 29.9991 7.00101   2
  -8   8   1 39.8463 9.16266   1
  -7   8   1 20.8150 6.22375   2
  -7   8   1 30.5695 7.73220   1
  -6   8   1 26.7014 6.98458   1
  -6   8   1 11.2882 4.94374   2
  -5   8   1 35.6326 5.49507   1
  -5   8   1 16.0693 4.33832   2
  -4   8   1 47.6732 6.23714   1
  -4   8   1 48.5450 6.01434   2
  -3   8   1 67.2945 6.55050   2
  -3   8   1 80.6318 7.72719   1
  -2   8   1 129.051 9.56360   1
  -2   8   1 96.3128 7.84923   2
  -1   8   1 21.7883 4.89261   1
  -1   8   1 30.6195 5.14450   2
   0   8   1 128.941 10.2366   1
   0   8   1 126.588 10.6628   2
   1   8   1 1.49901 4.14042   1
   1   8   1 0.01375 3.67257   2
   2   8   1 3.05276 3.93469   1
   2   8   1 -1.3167 3.36816   2
   3   8   1 5.53476 3.90278   1
   3   8   1 3.66305 3.38490   2
   4   8   1 2.94010 3.71441   2
   4   8   1 -1.2911 3.62923   1
   5   8   1 -4.4372 3.71104   1
   5   8   1 -0.4811 3.93479   2
   6   8   1 14.5194 5.36843   1
   6   8   1 3.72536 5.33357   2
   7   8   1 12.1632 6.13364   1
   7   8   1 3.97513 7.00175   2
   8   8   1 6.18395 6.64717   1
   8   8   1 6.61873 6.56222   2
   9   8   1 -4.4221 7.99015   2
   9   8   1 4.60620 7.15196   1
  -9   8   1 -18.083 35.0120  -2
   9   8   1 -18.083 35.0120   1
  -7   9   1 54.3105 11.8424   1
  -7   9   1 44.5416 21.5498   2
  -6   9   1 8.64276 6.17916   1
  -6   9   1 6.09117 7.03736   2
  -5   9   1 13.2832 5.29683   2
  -5   9   1 12.2992 6.05457   1
  -4   9   1 179.940 13.6077   1
  -4   9   1 143.082 11.6581   2
  -3   9   1 133.371 11.2199   2
  -3   9   1 177.849 13.5351   1
  -2   9   1 118.023 11.2844   1
  -2   9   1 79.2569 9.00168   2
  -1   9   1 4.63827 4.57254   2
  -1   9   1 10.0371 5.50840   1
   0   9   1 12.0189 5.22724   2
   0   9   1 4.56829 4.96488   1
   1   9   1 7.05317 5.41150   1
   1   9   1 1.44381 4.68858   2
   2   9   1 14.8716 5.17183   2
   2   9   1 15.1128 5.58848   1
   3   9   1 89.2176 9.02206   2
   3   9   1 96.6398 10.9420   1
   4   9   1 207.299 14.5470   2
   4   9   1 251.240 16.7920   1
   5   9   1 207.474 14.2563   2
   5   9   1 246.784 17.2515   1
   6   9   1 94.4871 11.7772   2
   6   9   1 117.866 13.0041   1
   7   9   1 8.88103 11.8582   2
   7   9   1 50.4127 20.3268   1
  -3  10   1 -1.4674 6.15489   2
  -3  10   1 5.02974 9.62090   1
  -2  10   1 12.7842 6.63053   2
  -2  10   1 4.97213 7.25868   1
  -1  10   1 11.3590 5.72191   2
  -1  10   1 0.91919 7.00693   1
   0  10   1 32.8987 8.25288   1
   0  10   1 28.6695 7.03839   2
   1  10   1 -6.5970 7.10846   1
   1  10   1 1.70917 5.46849   2
   2  10   1 32.2619 8.37231   1
   2  10   1 16.1445 6.38584   2
   3  10   1 21.9337 9.71269   1
   3  10   1 13.7370 11.5796   2
 -15   0   2 112.384 24.5704   1
 -14   0   2 243.860 23.3719   1
 -14   0   2 232.102 24.6382   2
 -13   0   2 83.4181 13.8124   1
 -13   0   2 85.7725 14.1641   2
 -12   0   2 371.086 21.7720   2
 -12   0   2 413.536 26.1506   1
 -11   0   2 907.762 27.9586   2
 -11   0   2 1136.48 28.7013   1
 -10   0   2 1501.17 29.8821   2
 -10   0   2 1964.51 35.4731   1
  -9   0   2 1515.49 29.3604   1
  -9   0   2 1172.48 24.8311   2
  -8   0   2 920.433 20.1631   1
  -8   0   2 673.591 17.6977   2
  -7   0   2 431.806 12.1663   2
  -7   0   2 559.338 14.6566   1
  -6   0   2 155.836 7.64637   2
  -6   0   2 211.757 8.44804   1
  -5   0   2 95.6258 5.50304   2
  -5   0   2 109.399 5.96807   1
  -4   0   2 1181.46 15.8806   1
  -4   0   2 935.168 13.2358   2
  -3   0   2 271.045 5.06623   2
  -3   0   2 347.201 5.74789   1
  -2   0   2 10.0630 1.13506   1
  -2   0   2 7.40942 0.96516   2
  -1   0   2 3337.19 29.1425   1
  -1   0   2 2633.07 23.3478   2
   0   0   2 1411.37 15.9570   1
   0   0   2 1106.04 12.1084   2
   1   0   2 4402.30 35.4300   1
   1   0   2 3384.57 27.9364   2
   2   0   2 2653.91 23.6403   2
   2   0   2 3288.98 28.5115   1
   3   0   2 433.813 8.04055   1
   3   0   2 362.968 6.12347   2
   4   0   2 742.416 12.3668   1
   4   0   2 626.900 11.0644   2
   5   0   2 1259.17 18.6610   1
   5   0   2 981.030 15.9401   2
   6   0   2 1128.82 18.6741   1
   6   0   2 920.468 17.0158   2
   7   0   2 419.436 12.6499   2
   7   0   2 577.437 17.8203   1
   8   0   2 82.0313 8.82648   2
   8   0   2 102.618 7.83687   1
   9   0   2 14.6205 4.63398   1
   9   0   2 10.9117 4.19095   2
  10   0   2 273.922 15.4688   2
  10   0   2 313.489 18.7344   1
  11   0   2 317.428 23.9677   2
  11   0   2 498.047 25.0586   1
  12   0   2 108.374 15.3414   2
  12   0   2 124.033 17.4218   1
  13   0   2 45.7940 11.9542   2
  13   0   2 66.9975 13.3417   1
  14   0   2 248.760 36.3833   1
  14   0   2 158.041 23.0519   2
 -15   1   2 44.9147 14.7809   1
 -15   1   2 55.6866 27.1997   2
 -14   1   2 93.9179 12.6872   2
 -14   1   2 107.940 12.3731   1
 -13   1   2 107.529 11.2244   2
 -13   1   2 146.297 12.6047   1
 -12   1   2 102.369 9.32348   2
 -12   1   2 181.361 13.0506   1
 -11   1   2 216.744 12.0204   1
 -11   1   2 176.886 10.6373   2
 -10   1   2 183.748 9.50592   2
 -10   1   2 231.440 9.97269   1
  -9   1   2 99.1518 6.19610   1
  -9   1   2 78.6570 5.48892   2
  -8   1   2 2.42942 1.94671   1
  -8   1   2 0.95106 1.55753   2
  -7   1   2 417.867 9.24976   2
  -7   1   2 488.069 11.2321   1
  -6   1   2 1709.40 16.5592   2
  -6   1   2 2147.59 20.6748   1
  -5   1   2 912.515 10.6151   1
  -5   1   2 722.339 9.04941   2
  -4   1   2 3733.12 25.4447   1
  -4   1   2 2937.65 21.6884   2
  -3   1   2 1709.16 13.0076   2
  -3   1   2 2214.88 16.1098   1
  -2   1   2 274.914 3.84531   2
  -2   1   2 327.913 4.38175   1
  -1   1   2 13.0073 0.95633   1
  -1   1   2 11.7221 0.86332   2
   0   1   2 335.147 3.75378   1
   0   1   2 266.479 3.09864   2
   1   1   2 540.008 5.68604   1
   1   1   2 432.531 4.82721   2
   2   1   2 141.975 3.10249   1
   2   1   2 109.898 2.72975   2
   3   1   2 487.387 6.14180   1
   3   1   2 396.295 5.15243   2
   4   1   2 809.138 9.43714   1
   4   1   2 632.275 7.89596   2
   5   1   2 129.033 4.10885   2
   5   1   2 156.980 5.28297   1
   6   1   2 56.2467 3.83151   2
   6   1   2 81.7279 4.35637   1
   7   1   2 21.4863 2.76316   1
   7   1   2 17.6125 2.29129   2
   8   1   2 -1.9418 1.95203   2
   8   1   2 1.05085 1.99614   1
   9   1   2 489.789 13.5198   2
   9   1   2 620.117 15.1306   1
  10   1   2 484.854 15.7123   2
  10   1   2 616.606 17.7731   1
  11   1   2 548.609 21.0652   1
  11   1   2 437.490 18.3279   2
  12   1   2 202.738 15.6265   2
  12   1   2 302.826 16.9837   1
  13   1   2 108.105 11.0308   2
  13   1   2 133.532 13.4416   1
  14   1   2 11.0239 6.79706   2
  14   1   2 22.2082 8.19376   1
 -15   2   2 69.4765 15.3716   2
 -15   2   2 144.305 20.0510   1
 -14   2   2 232.965 18.7239   1
 -14   2   2 204.504 17.2764   2
 -13   2   2 49.2658 8.29608   1
 -13   2   2 40.8572 7.18175   2
 -12   2   2 167.043 12.5044   1
 -12   2   2 125.955 10.3370   2
 -11   2   2 133.671 9.84915   2
 -11   2   2 173.380 11.2092   1
 -10   2   2 3.98707 3.03166   2
 -10   2   2 4.22132 2.94533   1
  -9   2   2 90.5300 6.11890   1
  -9   2   2 69.1333 5.42523   2
  -8   2   2 500.773 12.3480   1
  -8   2   2 385.087 11.0550   2
  -7   2   2 784.886 11.7647   1
  -7   2   2 640.902 10.3892   2
  -6   2   2 230.752 7.20440   1
  -6   2   2 178.528 6.09780   2
  -5   2   2 115.648 4.56833   2
  -5   2   2 141.644 5.13423   1
  -4   2   2 402.994 6.47199   2
  -4   2   2 509.780 7.40059   1
  -3   2   2 2300.14 19.0531   2
  -3   2   2 2915.17 24.3626   1
  -2   2   2 2868.37 22.2267   2
  -2   2   2 3688.00 24.4563   1
  -1   2   2 3525.08 24.5754   2
  -1   2   2 4406.13 29.0930   1
   0   2   2 78.0570 2.44954   2
   0   2   2 94.7502 2.70222   1
   1   2   2 23.5454 1.80314   2
   1   2   2 30.5880 1.93580   1
   2   2   2 6.71328 1.33130   1
   2   2   2 5.71846 1.22905   2
   3   2   2 6.74058 1.42226   1
   3   2   2 7.41231 1.32832   2
   4   2   2 309.209 6.90266   1
   4   2   2 248.429 5.71199   2
   5   2   2 160.553 5.29872   2
   5   2   2 227.913 6.61612   1
   6   2   2 586.695 10.3472   1
   6   2   2 426.102 8.74829   2
   7   2   2 1351.22 16.2107   1
   7   2   2 1073.80 15.4771   2
   8   2   2 615.787 13.3512   2
   8   2   2 806.981 14.3954   1
   9   2   2 1913.86 25.8302   1
   9   2   2 1528.08 24.9705   2
  10   2   2 551.935 19.6633   1
  10   2   2 412.740 17.1423   2
  11   2   2 7.76986 4.55107   2
  11   2   2 10.5716 4.83797   1
  12   2   2 16.8860 5.67883   1
  12   2   2 21.7642 5.95396   2
  13   2   2 91.6446 10.4919   2
  13   2   2 90.2849 11.3735   1
  14   2   2 230.185 19.5941   1
  14   2   2 135.456 17.1951   2
 -14   3   2 286.947 21.4045   1
 -14   3   2 208.489 17.9524   2
 -13   3   2 483.578 24.1117   2
 -13   3   2 550.511 24.4612   1
 -12   3   2 538.416 22.9892   1
 -12   3   2 422.488 19.7317   2
 -11   3   2 295.296 15.3123   1
 -11   3   2 239.332 13.2420   2
 -10   3   2 51.9195 6.51791   1
 -10   3   2 48.6743 5.91603   2
  -9   3   2 12.9365 2.80362   2
  -9   3   2 18.2180 3.87750   1
  -8   3   2 41.9370 4.10453   1
  -8   3   2 31.4093 3.75390   2
  -7   3   2 76.8168 4.99224   2
  -7   3   2 103.660 5.76955   1
  -6   3   2 74.2408 4.96311   1
  -6   3   2 64.6563 4.24715   2
  -5   3   2 198.056 6.93115   2
  -5   3   2 251.893 8.23341   1
  -4   3   2 35.3055 3.15094   1
  -4   3   2 33.8900 2.83627   2
  -3   3   2 110.944 4.95596   1
  -3   3   2 87.2463 4.15390   2
  -2   3   2 85.0406 3.78077   1
  -2   3   2 69.3263 3.29126   2
  -1   3   2 36.3963 2.74527   1
  -1   3   2 32.0266 2.49716   2
   0   3   2 229.286 6.24521   2
   0   3   2 305.583 7.30585   1
   1   3   2 1723.40 16.2219   1
   1   3   2 1362.79 13.3493   2
   2   3   2 3169.91 26.0484   1
   2   3   2 2544.27 22.0743   2
   3   3   2 5143.66 38.3480   1
   3   3   2 4111.83 32.2972   2
   4   3   2 3601.93 30.0851   2
   4   3   2 4557.56 35.8867   1
   5   3   2 1195.18 16.3032   1
   5   3   2 959.114 13.1780   2
   6   3   2 99.9549 5.28864   2
   6   3   2 135.222 6.37472   1
   7   3   2 93.8407 6.12719   2
   7   3   2 107.797 6.46494   1
   8   3   2 14.9173 3.22268   2
   8   3   2 17.3364 3.34250   1
   9   3   2 229.073 11.1724   2
   9   3   2 281.693 13.4315   1
  10   3   2 55.4083 6.89695   2
  10   3   2 75.0569 8.01229   1
  11   3   2 10.4046 5.43643   1
  11   3   2 14.0905 4.36470   2
  12   3   2 1.53836 4.36093   2
  12   3   2 13.0063 5.94124   1
  13   3   2 45.4615 7.97796   1
  13   3   2 50.5483 8.87818   2
  14   3   2 40.1199 13.4500   2
  14   3   2 8.44937 14.0773   1
 -14   4   2 109.242 14.0888   2
 -14   4   2 147.725 16.1882   1
 -13   4   2 3.22001 5.82903   1
 -13   4   2 -0.2053 6.23877   2
 -12   4   2 38.6341 6.48811   2
 -12   4   2 40.8534 6.73663   1
 -11   4   2 131.617 10.6040   1
 -11   4   2 101.357 9.06814   2
 -10   4   2 329.358 14.7221   2
 -10   4   2 402.252 17.1031   1
  -9   4   2 545.165 18.1159   1
  -9   4   2 462.118 17.0257   2
  -8   4   2 619.162 18.7097   1
  -8   4   2 493.893 14.5497   2
  -7   4   2 602.860 16.7859   1
  -7   4   2 475.757 13.3624   2
  -6   4   2 195.737 7.81904   2
  -6   4   2 251.203 9.69299   1
  -5   4   2 27.2096 3.01005   1
  -5   4   2 20.0468 2.44043   2
  -4   4   2 19.7448 2.52668   2
  -4   4   2 26.6645 2.94881   1
  -3   4   2 110.324 4.57814   2
  -3   4   2 141.068 6.15857   1
  -2   4   2 367.339 7.56192   2
  -2   4   2 459.906 8.58319   1
  -1   4   2 1480.31 16.7468   1
  -1   4   2 1176.40 14.9956   2
   0   4   2 423.800 9.88064   1
   0   4   2 345.701 8.81697   2
   1   4   2 603.192 10.7830   1
   1   4   2 502.965 9.73023   2
   2   4   2 349.219 7.51241   2
   2   4   2 424.953 8.48847   1
   3   4   2 56.5766 4.01375   1
   3   4   2 48.6660 3.72168   2
   4   4   2 175.183 7.25412   1
   4   4   2 139.463 6.28908   2
   5   4   2 295.562 9.75324   1
   5   4   2 215.982 8.18666   2
   6   4   2 398.977 13.3264   1
   6   4   2 325.098 9.54945   2
   7   4   2 449.466 14.4204   1
   7   4   2 382.958 12.2659   2
   8   4   2 23.5863 4.53639   2
   8   4   2 37.5105 5.22856   1
   9   4   2 189.704 11.2761   1
   9   4   2 140.837 9.80678   2
  10   4   2 5.77379 4.44694   1
  10   4   2 3.83810 3.64751   2
  11   4   2 79.2185 8.16961   2
  11   4   2 96.1848 10.2053   1
  12   4   2 78.5223 10.3690   1
  12   4   2 50.3091 9.01476   2
  13   4   2 97.4671 13.3529   1
  13   4   2 91.9476 9.74722   2
 -13   5   2 28.1759 9.09377   1
 -13   5   2 44.5354 7.94969   2
 -12   5   2 29.1497 7.65757   2
 -12   5   2 52.6806 8.86701   1
 -11   5   2 88.3509 9.94091   2
 -11   5   2 106.163 10.3611   1
 -10   5   2 169.004 10.8152   2
 -10   5   2 230.198 13.5647   1
  -9   5   2 110.947 8.77987   2
  -9   5   2 161.273 10.1432   1
  -8   5   2 4.75831 3.34762   1
  -8   5   2 4.52279 3.11982   2
  -7   5   2 429.563 14.4917   1
  -7   5   2 350.084 12.4363   2
  -6   5   2 1513.97 20.6013   2
  -6   5   2 1858.51 23.8338   1
  -5   5   2 2053.29 24.7405   1
  -5   5   2 1564.03 21.7369   2
  -4   5   2 2466.87 26.1667   2
  -4   5   2 3133.58 32.0400   1
  -3   5   2 1300.49 17.5818   2
  -3   5   2 1674.77 21.0910   1
  -2   5   2 293.368 9.24034   2
  -2   5   2 337.189 9.61221   1
  -1   5   2 3.29730 1.90142   1
  -1   5   2 -1.4234 1.69565   2
   0   5   2 39.8706 3.53871   2
   0   5   2 41.4059 3.86443   1
   1   5   2 1.47659 2.23308   1
   1   5   2 2.67418 1.83491   2
   2   5   2 90.6578 5.45879   1
   2   5   2 79.9197 5.38694   2
   3   5   2 85.7228 5.68162   2
   3   5   2 105.584 6.30564   1
   4   5   2 17.5136 2.86326   2
   4   5   2 19.0116 3.43611   1
   5   5   2 6.59661 2.67309   2
   5   5   2 10.8168 2.93347   1
   6   5   2 5.10105 2.40627   2
   6   5   2 9.19018 2.83579   1
   7   5   2 -1.0961 2.74433   1
   7   5   2 0.29389 3.52087   2
   8   5   2 2.36927 3.12253   2
   8   5   2 -1.6061 3.37317   1
   9   5   2 338.356 15.7572   2
   9   5   2 427.362 17.6088   1
  10   5   2 515.873 21.2824   2
  10   5   2 684.110 27.8132   1
  11   5   2 576.317 25.9452   2
  11   5   2 659.219 30.3779   1
  12   5   2 273.880 19.1168   2
  12   5   2 364.750 23.4364   1
 -12   6   2 42.0464 6.90404   2
 -12   6   2 50.9316 9.39304   1
 -11   6   2 125.835 12.9578   2
 -11   6   2 168.794 15.3494   1
 -10   6   2 322.663 18.0183   1
 -10   6   2 272.885 16.7708   2
  -9   6   2 251.139 14.6860   2
  -9   6   2 334.955 18.2040   1
  -8   6   2 199.381 12.6637   2
  -8   6   2 210.079 13.1341   1
  -7   6   2 105.619 9.36544   1
  -7   6   2 79.5485 7.63214   2
  -6   6   2 25.4090 3.83877   2
  -6   6   2 34.1020 5.09738   1
  -5   6   2 0.12409 2.53044   2
  -5   6   2 5.15610 3.35877   1
  -4   6   2 17.8154 3.72819   2
  -4   6   2 23.1554 4.58910   1
  -3   6   2 8.87680 3.10621   2
  -3   6   2 6.86669 3.25506   1
  -2   6   2 99.3252 6.63910   2
  -2   6   2 122.944 7.84866   1
  -1   6   2 596.969 15.0895   2
  -1   6   2 725.005 17.4319   1
   0   6   2 349.914 11.6561   2
   0   6   2 418.859 14.0702   1
   1   6   2 642.410 16.8879   1
   1   6   2 518.895 15.2532   2
   2   6   2 356.708 13.0963   1
   2   6   2 288.314 11.3086   2
   3   6   2 14.3640 3.29004   2
   3   6   2 13.3609 3.70340   1
   4   6   2 208.529 10.7319   1
   4   6   2 193.585 9.83001   2
   5   6   2 401.075 14.9895   1
   5   6   2 323.513 13.0944   2
   6   6   2 415.247 17.4553   2
   6   6   2 498.073 18.5769   1
   7   6   2 367.766 18.0478   1
   7   6   2 293.075 15.0355   2
   8   6   2 19.4033 5.03002   2
   8   6   2 22.2301 5.73635   1
   9   6   2 48.9455 7.11404   2
   9   6   2 69.4788 9.22306   1
  10   6   2 4.90037 6.22649   2
  10   6   2 4.16946 6.89329   1
  11   6   2 37.6834 8.63104   2
  11   6   2 46.1564 9.36864   1
  12   6   2 30.9033 15.0514   1
  12   6   2 42.1761 17.9213   2
 -11   7   2 91.4858 12.6788   2
 -11   7   2 133.647 27.9772   1
 -10   7   2 32.2916 6.68766   2
 -10   7   2 41.9050 8.55260   1
  -9   7   2 2.78703 5.38056   1
  -9   7   2 4.61411 5.02505   2
  -8   7   2 9.04274 4.33845   2
  -8   7   2 14.1483 5.16917   1
  -7   7   2 42.4625 6.20443   1
  -7   7   2 28.2541 4.91311   2
  -6   7   2 32.1996 5.55679   1
  -6   7   2 23.7839 4.87431   2
  -5   7   2 7.01538 3.61899   1
  -5   7   2 9.71232 3.63836   2
  -4   7   2 18.8618 3.91909   2
  -4   7   2 18.8655 4.32226   1
  -3   7   2 11.6482 3.52524   2
  -3   7   2 25.3744 4.78596   1
  -2   7   2 15.9025 3.36488   2
  -2   7   2 10.6085 3.71765   1
  -1   7   2 5.88627 3.35282   2
  -1   7   2 10.1369 3.83195   1
   0   7   2 131.919 8.50264   2
   0   7   2 135.843 8.99577   1
   1   7   2 508.172 17.2433   1
   1   7   2 405.307 14.8350   2
   2   7   2 806.657 19.8160   2
   2   7   2 989.438 22.0580   1
   3   7   2 1102.44 22.1207   2
   3   7   2 1317.92 23.8657   1
   4   7   2 1051.58 22.7218   2
   4   7   2 1223.38 24.0580   1
   5   7   2 344.715 15.3630   2
   5   7   2 438.052 18.0607   1
   6   7   2 69.7338 7.63297   2
   6   7   2 88.1572 8.81542   1
   7   7   2 16.7548 4.94701   1
   7   7   2 2.02548 4.63648   2
   8   7   2 6.47303 4.83113   1
   8   7   2 4.39878 5.73517   2
   9   7   2 91.7910 11.2329   2
   9   7   2 136.968 13.1780   1
  10   7   2 62.3999 9.65606   2
  10   7   2 70.2845 8.93961   1
  -9   8   2 38.4596 8.86151   1
  -9   8   2 30.1058 8.34849   2
  -8   8   2 192.537 16.4983   1
  -8   8   2 157.239 14.9185   2
  -7   8   2 259.701 17.0353   1
  -7   8   2 232.008 14.9785   2
  -6   8   2 83.9181 8.69595   2
  -6   8   2 107.138 11.1025   1
  -5   8   2 7.73598 4.62785   2
  -5   8   2 4.47031 4.47731   1
  -4   8   2 141.756 10.2708   2
  -4   8   2 152.927 11.1434   1
  -3   8   2 454.351 18.7609   2
  -3   8   2 622.931 23.2493   1
  -2   8   2 523.176 20.0400   2
  -2   8   2 638.940 23.4556   1
  -1   8   2 433.410 19.0883   2
  -1   8   2 549.095 22.8884   1
   0   8   2 23.8583 5.97800   2
   0   8   2 45.3932 6.70743   1
   1   8   2 -2.4134 3.66440   2
   1   8   2 3.54658 4.22041   1
   2   8   2 9.77498 4.86763   1
   2   8   2 5.02759 4.15990   2
   3   8   2 4.86593 4.16394   1
   3   8   2 0.43293 3.47744   2
   4   8   2 12.3848 4.97330   1
   4   8   2 14.6272 4.84269   2
   5   8   2 19.1403 6.09111   2
   5   8   2 14.7106 5.38151   1
   6   8   2 55.3500 8.55024   2
   6   8   2 92.1082 10.3604   1
   7   8   2 215.740 16.7018   2
   7   8   2 262.114 17.7596   1
   8   8   2 266.200 19.9918   1
   8   8   2 230.690 18.5065   2
   9   8   2 499.998 43.1863   2
   9   8   2 495.610 55.6191   1
  -7   9   2 63.0665 15.6641   1
  -7   9   2 25.0714 14.6200   2
  -6   9   2 129.792 11.4650   2
  -6   9   2 169.028 13.3202   1
  -5   9   2 94.8540 10.2643   2
  -5   9   2 134.590 12.7510   1
  -4   9   2 232.442 15.4726   1
  -4   9   2 194.878 14.0468   2
  -3   9   2 188.120 13.5862   1
  -3   9   2 162.879 12.6331   2
  -2   9   2 106.867 9.62847   2
  -2   9   2 126.846 11.6663   1
  -1   9   2 15.0635 5.92639   1
  -1   9   2 13.3929 5.53803   2
   0   9   2 9.92937 5.97276   1
   0   9   2 1.97355 4.75547   2
   1   9   2 35.2931 7.10714   1
   1   9   2 19.4424 6.13975   2
   2   9   2 59.6410 7.89576   2
   2   9   2 90.9313 10.1705   1
   3   9   2 139.066 13.5020   1
   3   9   2 113.752 11.3157   2
   4   9   2 128.120 11.3347   2
   4   9   2 162.591 13.2444   1
   5   9   2 50.5009 8.80058   1
   5   9   2 25.1370 6.56592   2
   6   9   2 3.77673 6.28293   1
   6   9   2 2.25613 6.28281   2
   7   9   2 21.2285 11.9088   2
  -3  10   2 14.0752 7.73821   2
  -3  10   2 30.8472 9.93273   1
  -2  10   2 10.3072 6.64967   1
  -2  10   2 2.74343 6.16014   2
  -1  10   2 120.946 11.8666   2
  -1  10   2 120.468 13.8782   1
   0  10   2 154.961 13.7945   2
   0  10   2 161.112 15.9651   1
   1  10   2 173.655 14.5012   2
   1  10   2 240.705 22.8289   1
   2  10   2 121.238 17.5322   1
   2  10   2 114.551 15.7189   2
   3  10   2 35.8237 12.4395   1
   3  10   2 15.6145 8.21996   2
 -15   0   3 -8.8774 26.3104   1
 -14   0   3 -3.0084 15.2088   1
 -13   0   3 -9.6298 11.6882   1
 -12   0   3 -10.771 9.55225   1
 -11   0   3 2.46397 8.32039   1
 -10   0   3 -4.6022 6.07093   1
  -9   0   3 -4.2601 5.80117   1
  -8   0   3 -2.1757 5.23245   1
  -7   0   3 -0.1184 3.92541   1
  -6   0   3 6.00390 3.37844   1
  -6   0   3 2.39718 12.7318   2
  -5   0   3 7.67258 4.95347   2
  -5   0   3 -3.3013 2.33681   1
  -4   0   3 -0.4033 0.76729   1
  -4   0   3 3.30691 0.78596   2
  -3   0   3 0.79200 1.12914   1
  -3   0   3 2.96771 1.38002   2
  -2   0   3 0.12458 0.78667   2
  -2   0   3 0.77209 0.90145   1
  -1   0   3 0.60012 0.69132   2
  -1   0   3 1.06310 0.92499   1
   0   0   3 0.40812 0.85372   1
   0   0   3 -0.3435 0.65324   2
   1   0   3 -1.1457 0.73252   1
   1   0   3 -0.0612 0.83210   2
   2   0   3 1.26433 1.12693   2
   2   0   3 1.14019 1.15671   1
   3   0   3 -1.0806 1.21638   2
   3   0   3 1.97023 0.68763   1
   4   0   3 0.19599 1.74277   1
   5   0   3 -3.5809 2.34965   1
   6   0   3 1.54388 4.96494   1
   7   0   3 1.93586 5.76532   1
   8   0   3 2.75262 6.48588   1
   9   0   3 -0.0392 8.11582   1
  10   0   3 1.53517 8.69561   1
  11   0   3 -2.5242 10.7378   1
  12   0   3 -8.3181 14.1598   1
  13   0   3 -6.4462 14.1758   1
  14   1   3 210.377 22.3571  -2
 -15   1   3 210.377 22.3571   1
  13   1   3 228.142 17.5691  -2
 -14   1   3 228.142 17.5691   1
  12   1   3 168.845 13.9000  -2
 -13   1   3 168.845 13.9000   1
  11   1   3 27.2711 8.24343  -2
 -12   1   3 27.2711 8.24343   1
  10   1   3 78.3974 7.87558  -2
 -11   1   3 78.3974 7.87558   1
   9   1   3 73.9002 6.78823  -2
 -10   1   3 73.9002 6.78823   1
   8   1   3 23.5811 4.27149  -2
  -9   1   3 23.5811 4.27149   1
   7   1   3 482.863 10.0522  -2
  -8   1   3 482.863 10.0522   1
   6   1   3 1427.17 17.2542  -2
  -7   1   3 1427.17 17.2542   1
   5   1   3 1707.56 19.8719  -2
  -6   1   3 1707.56 19.8719   1
  -6   1   3 1638.55 45.5576   1
  -6   1   3 1226.78 35.6700   2
   4   1   3 1418.62 17.1464  -2
  -5   1   3 1418.62 17.1464   1
  -5   1   3 1105.64 21.6322   2
  -5   1   3 1356.73 31.3871   1
   3   1   3 937.495 15.7235  -2
  -4   1   3 937.495 15.7235   1
  -4   1   3 391.190 8.75351   1
  -4   1   3 312.831 8.40217   2
  -3   1   3 11.2687 1.30005   2
   2   1   3 1486.00 24.2475  -2
  -3   1   3 1486.00 24.2475   1
  -3   1   3 10.2840 1.69158   1
  -2   1   3 -0.4977 0.48222   1
  -2   1   3 2.12849 0.55997   2
   1   1   3 1629.80 22.5927  -2
  -2   1   3 1629.80 22.5927   1
  -1   1   3 80.0157 2.25199   1
  -1   1   3 77.1024 2.05364   2
   0   1   3 744.673 15.1785  -2
  -1   1   3 744.673 15.1785   1
   0   1   3 825.248 7.98711   1
  -1   1   3 907.806 19.2276  -2
   0   1   3 907.806 19.2276   1
   0   1   3 646.677 8.68137   2
   1   1   3 2052.10 17.9029   1
   1   1   3 1588.50 13.9858   2
  -2   1   3 2146.17 25.8146  -2
   1   1   3 2146.17 25.8146   1
   2   1   3 1952.33 17.0383   1
   2   1   3 1580.34 16.6761   2
  -3   1   3 2013.93 25.1865  -2
   2   1   3 2013.93 25.1865   1
   3   1   3 712.404 11.9791   1
  -4   1   3 1009.31 16.4306  -2
   3   1   3 1009.31 16.4306   1
   3   1   3 558.922 9.65325   2
  -5   1   3 1105.00 15.5330  -2
   4   1   3 1105.00 15.5330   1
   4   1   3 67.3898 7.39996   1
   4   1   3 52.9018 7.10245   2
   5   1   3 111.061 11.1361   1
   5   1   3 98.7490 10.5047   2
  -6   1   3 1359.41 17.6171  -2
   5   1   3 1359.41 17.6171   1
  -7   1   3 1215.91 14.3112  -2
   6   1   3 1215.91 14.3112   1
  -8   1   3 415.331 9.57712  -2
   7   1   3 415.331 9.57712   1
  -9   1   3 21.7433 5.20501  -2
   8   1   3 21.7433 5.20501   1
 -10   1   3 81.2645 6.28203  -2
   9   1   3 81.2645 6.28203   1
 -11   1   3 107.535 8.66094  -2
  10   1   3 107.535 8.66094   1
 -12   1   3 16.0839 9.11463  -2
  11   1   3 16.0839 9.11463   1
 -13   1   3 116.962 12.4804  -2
  12   1   3 116.962 12.4804   1
 -14   1   3 237.810 16.8378  -2
  13   1   3 237.810 16.8378   1
 -15   1   3 222.258 35.3841  -2
  14   1   3 222.258 35.3841   1
  14   2   3 -22.499 23.0893  -2
 -15   2   3 -22.499 23.0893   1
  13   2   3 55.1193 12.8054  -2
 -14   2   3 55.1193 12.8054   1
  12   2   3 101.877 11.7697  -2
 -13   2   3 101.877 11.7697   1
  11   2   3 157.025 12.0519  -2
 -12   2   3 157.025 12.0519   1
  10   2   3 100.790 8.66577  -2
 -11   2   3 100.790 8.66577   1
   9   2   3 138.855 8.41641  -2
 -10   2   3 138.855 8.41641   1
   8   2   3 290.239 10.6980  -2
  -9   2   3 290.239 10.6980   1
   7   2   3 371.172 9.44061  -2
  -8   2   3 371.172 9.44061   1
  -8   2   3 144.344 25.3956   1
   6   2   3 134.937 5.96522  -2
  -7   2   3 134.937 5.96522   1
  -7   2   3 41.4100 10.2807   1
  -7   2   3 13.2992 9.11630   2
   5   2   3 21.8303 3.31918  -2
  -6   2   3 21.8303 3.31918   1
  -6   2   3 11.9249 2.73791   1
  -6   2   3 11.3468 3.90554   2
  -5   2   3 207.736 7.87145   1
   4   2   3 213.173 7.03557  -2
  -5   2   3 213.173 7.03557   1
  -5   2   3 158.736 11.0726   2
  -4   2   3 149.574 6.13015   1
   3   2   3 146.247 7.40897  -2
  -4   2   3 146.247 7.40897   1
  -4   2   3 120.072 6.84317   2
  -3   2   3 27.3994 2.27148   1
  -3   2   3 27.1477 1.63230   2
   2   2   3 120.341 7.62416  -2
  -3   2   3 120.341 7.62416   1
  -2   2   3 61.0078 3.20756   1
  -2   2   3 54.2024 2.66492   2
   1   2   3 454.279 14.4467  -2
  -2   2   3 454.279 14.4467   1
  -1   2   3 615.768 8.00534   1
   0   2   3 1244.25 32.9549  -2
  -1   2   3 1244.25 32.9549   1
  -1   2   3 495.213 6.88592   2
   0   2   3 848.901 9.92799   1
   0   2   3 693.074 8.19257   2
  -1   2   3 1275.09 28.1488  -2
   0   2   3 1275.09 28.1488   1
   1   2   3 395.086 6.63628   2
   1   2   3 461.469 7.12505   1
  -2   2   3 522.867 17.2146  -2
   1   2   3 522.867 17.2146   1
   2   2   3 122.044 3.33667   1
  -3   2   3 122.984 6.70843  -2
   2   2   3 122.984 6.70843   1
   2   2   3 101.701 3.57161   2
   3   2   3 7.33998 1.30755   2
   3   2   3 7.52032 1.93397   1
  -4   2   3 124.989 5.14765  -2
   3   2   3 124.989 5.14765   1
  -5   2   3 164.844 5.25229  -2
   4   2   3 164.844 5.25229   1
   4   2   3 10.1732 3.55095   1
   4   2   3 3.29332 1.34178   2
   5   2   3 10.4446 2.42428   2
  -6   2   3 21.6591 3.27570  -2
   5   2   3 21.6591 3.27570   1
   5   2   3 17.4233 4.56908   1
  -7   2   3 175.127 5.62763  -2
   6   2   3 175.127 5.62763   1
   6   2   3 147.433 21.2949   1
   6   2   3 115.041 13.5441   2
  -8   2   3 458.968 10.0706  -2
   7   2   3 458.968 10.0706   1
   7   2   3 309.545 29.1625   2
  -9   2   3 378.033 10.8563  -2
   8   2   3 378.033 10.8563   1
 -10   2   3 207.255 9.58756  -2
   9   2   3 207.255 9.58756   1
 -11   2   3 108.039 9.51125  -2
  10   2   3 108.039 9.51125   1
 -12   2   3 96.7444 10.5996  -2
  11   2   3 96.7444 10.5996   1
 -13   2   3 83.6970 11.5095  -2
  12   2   3 83.6970 11.5095   1
 -14   2   3 50.3052 13.1802  -2
  13   2   3 50.3052 13.1802   1
 -15   2   3 26.7586 29.3514  -2
  14   2   3 26.7586 29.3514   1
  13   3   3 73.2389 14.4356  -2
 -14   3   3 73.2389 14.4356   1
  12   3   3 62.8818 11.4085  -2
 -13   3   3 62.8818 11.4085   1
  11   3   3 6.28241 8.17451  -2
 -12   3   3 6.28241 8.17451   1
  10   3   3 8.96323 7.19020  -2
 -11   3   3 8.96323 7.19020   1
   9   3   3 31.0341 6.72189  -2
 -10   3   3 31.0341 6.72189   1
   8   3   3 31.3726 5.96876  -2
  -9   3   3 31.3726 5.96876   1
   7   3   3 141.081 8.42361  -2
  -8   3   3 141.081 8.42361   1
  -8   3   3 108.040 18.7802   1
   6   3   3 341.315 10.0825  -2
  -7   3   3 341.315 10.0825   1
  -7   3   3 206.807 32.6544   2
  -7   3   3 253.199 25.2083   1
   5   3   3 574.142 14.5889  -2
  -6   3   3 574.142 14.5889   1
  -6   3   3 604.313 23.8530   1
  -6   3   3 439.883 30.4582   2
   4   3   3 239.025 8.63060  -2
  -5   3   3 239.025 8.63060   1
  -5   3   3 222.256 14.3632   1
  -5   3   3 176.909 10.0697   2
  -4   3   3 140.793 7.51467   1
  -4   3   3 111.945 6.27625   2
   3   3   3 332.108 12.3422  -2
  -4   3   3 332.108 12.3422   1
  -3   3   3 33.3434 3.44873   1
  -3   3   3 24.9003 2.50024   2
   2   3   3 346.227 13.3032  -2
  -3   3   3 346.227 13.3032   1
  -2   3   3 1.49024 1.16794   2
  -2   3   3 1.05750 1.12396   1
   1   3   3 253.152 11.5447  -2
  -2   3   3 253.152 11.5447   1
  -1   3   3 36.5953 2.71674   1
  -1   3   3 26.6178 2.36971   2
   0   3   3 169.005 11.0380  -2
  -1   3   3 169.005 11.0380   1
   0   3   3 161.136 5.59517   2
   0   3   3 194.542 5.92840   1
  -1   3   3 215.586 10.4978  -2
   0   3   3 215.586 10.4978   1
  -2   3   3 302.949 11.9209  -2
   1   3   3 302.949 11.9209   1
   1   3   3 271.957 6.67227   2
   1   3   3 335.507 7.86745   1
   2   3   3 320.004 8.42122   2
   2   3   3 447.325 10.6339   1
  -3   3   3 410.339 15.2438  -2
   2   3   3 410.339 15.2438   1
   3   3   3 275.794 9.47800   1
   3   3   3 230.692 8.37753   2
  -4   3   3 380.072 12.8526  -2
   3   3   3 380.072 12.8526   1
  -5   3   3 172.842 8.16396  -2
   4   3   3 172.842 8.16396   1
   4   3   3 -0.4310 1.92793   1
   4   3   3 5.03460 2.46199   2
   5   3   3 5.04095 2.62530   2
   5   3   3 13.6603 6.21745   1
  -6   3   3 474.308 10.8464  -2
   5   3   3 474.308 10.8464   1
  -7   3   3 255.176 8.61661  -2
   6   3   3 255.176 8.61661   1
   6   3   3 31.8603 12.2629   1
   6   3   3 24.2522 7.52658   2
  -8   3   3 119.903 6.60108  -2
   7   3   3 119.903 6.60108   1
   7   3   3 35.2327 8.83633   2
  -9   3   3 19.5679 5.57384  -2
   8   3   3 19.5679 5.57384   1
 -10   3   3 18.0630 7.07159  -2
   9   3   3 18.0630 7.07159   1
 -11   3   3 -5.9617 7.22228  -2
  10   3   3 -5.9617 7.22228   1
 -12   3   3 6.40029 8.46334  -2
  11   3   3 6.40029 8.46334   1
 -13   3   3 37.1030 10.7661  -2
  12   3   3 37.1030 10.7661   1
 -14   3   3 93.3286 15.2860  -2
  13   3   3 93.3286 15.2860   1
  13   4   3 50.0103 14.0219  -2
 -14   4   3 50.0103 14.0219   1
  12   4   3 245.766 16.1805  -2
 -13   4   3 245.766 16.1805   1
  11   4   3 323.399 15.0068  -2
 -12   4   3 323.399 15.0068   1
  10   4   3 197.329 11.9128  -2
 -11   4   3 197.329 11.9128   1
   9   4   3 333.268 13.3705  -2
 -10   4   3 333.268 13.3705   1
   8   4   3 676.505 16.9346  -2
  -9   4   3 676.505 16.9346   1
   7   4   3 623.777 17.3212  -2
  -8   4   3 623.777 17.3212   1
  -8   4   3 142.024 22.2858   1
   6   4   3 283.043 12.6308  -2
  -7   4   3 283.043 12.6308   1
  -7   4   3 26.9677 11.1528   1
   5   4   3 31.9231 5.71500  -2
  -6   4   3 31.9231 5.71500   1
  -6   4   3 20.1842 4.95848   2
  -6   4   3 25.6103 6.39879   1
   4   4   3 160.115 7.35017  -2
  -5   4   3 160.115 7.35017   1
  -5   4   3 93.3794 9.36339   2
  -5   4   3 102.255 11.1740   1
  -4   4   3 257.165 12.1915   2
  -4   4   3 336.930 16.6960   1
   3   4   3 319.180 10.2735  -2
  -4   4   3 319.180 10.2735   1
  -3   4   3 35.4667 4.34860   1
   2   4   3 97.9162 7.89792  -2
  -3   4   3 97.9162 7.89792   1
  -3   4   3 33.4898 3.59138   2
  -2   4   3 182.153 7.81644   2
  -2   4   3 234.113 7.61436   1
   1   4   3 753.651 18.0893  -2
  -2   4   3 753.651 18.0893   1
  -1   4   3 587.981 11.3531   2
   0   4   3 1566.24 27.4642  -2
  -1   4   3 1566.24 27.4642   1
  -1   4   3 751.641 15.2329   1
  -1   4   3 1660.13 33.0866  -2
   0   4   3 1660.13 33.0866   1
   0   4   3 1044.54 17.7390   1
   0   4   3 853.455 15.1000   2
   1   4   3 675.821 13.7468   1
   1   4   3 554.664 9.33918   2
  -2   4   3 819.544 16.0725  -2
   1   4   3 819.544 16.0725   1
   2   4   3 73.1777 4.49254   2
   2   4   3 100.137 6.30504   1
  -3   4   3 117.775 8.95113  -2
   2   4   3 117.775 8.95113   1
   3   4   3 3.13537 2.51331   1
  -4   4   3 268.004 10.7546  -2
   3   4   3 268.004 10.7546   1
   3   4   3 2.24952 2.59717   2
   4   4   3 17.8014 4.88481   2
  -5   4   3 109.580 6.77048  -2
   4   4   3 109.580 6.77048   1
   4   4   3 24.3252 4.96045   1
   5   4   3 10.1100 4.10784   2
   5   4   3 13.1599 4.52650   1
  -6   4   3 16.6700 5.44311  -2
   5   4   3 16.6700 5.44311   1
  -7   4   3 345.412 9.84405  -2
   6   4   3 345.412 9.84405   1
   6   4   3 235.804 18.9305   2
  -8   4   3 724.930 16.3125  -2
   7   4   3 724.930 16.3125   1
   7   4   3 437.376 31.3580   2
  -9   4   3 895.777 18.8002  -2
   8   4   3 895.777 18.8002   1
 -10   4   3 370.769 14.7485  -2
   9   4   3 370.769 14.7485   1
 -11   4   3 173.973 11.4759  -2
  10   4   3 173.973 11.4759   1
 -12   4   3 275.898 13.5931  -2
  11   4   3 275.898 13.5931   1
 -13   4   3 223.198 16.5721  -2
  12   4   3 223.198 16.5721   1
 -14   4   3 4.33452 18.5476  -2
  13   4   3 4.33452 18.5476   1
  12   5   3 27.7910 14.8293  -2
 -13   5   3 27.7910 14.8293   1
  11   5   3 25.1188 9.36228  -2
 -12   5   3 25.1188 9.36228   1
  10   5   3 2.91905 9.10391  -2
 -11   5   3 2.91905 9.10391   1
   9   5   3 37.0622 8.75204  -2
 -10   5   3 37.0622 8.75204   1
   8   5   3 16.5627 7.17682  -2
  -9   5   3 16.5627 7.17682   1
   7   5   3 5.45532 8.69600  -2
  -8   5   3 5.45532 8.69600   1
  -8   5   3 -6.4349 9.25516   1
   6   5   3 4.60053 7.92939  -2
  -7   5   3 4.60053 7.92939   1
  -7   5   3 3.33098 8.11504   1
  -6   5   3 43.3032 8.30619   1
   5   5   3 43.7180 7.58692  -2
  -6   5   3 43.7180 7.58692   1
  -6   5   3 17.7819 8.41337   2
  -5   5   3 -0.1564 4.78880   1
   4   5   3 10.6431 5.68157  -2
  -5   5   3 10.6431 5.68157   1
  -5   5   3 7.96382 3.98664   2
  -4   5   3 3.36222 3.36869   2
   3   5   3 27.9592 7.11512  -2
  -4   5   3 27.9592 7.11512   1
  -4   5   3 6.62329 4.13353   1
  -3   5   3 16.1506 4.06616   1
   2   5   3 33.6515 7.47661  -2
  -3   5   3 33.6515 7.47661   1
  -3   5   3 11.3823 3.76369   2
   1   5   3 46.8402 6.08473  -2
  -2   5   3 46.8402 6.08473   1
  -2   5   3 39.2029 5.53612   2
  -2   5   3 69.9128 8.32645   1
   0   5   3 5.50521 6.57939  -2
  -1   5   3 5.50521 6.57939   1
  -1   5   3 19.1029 3.79444   2
  -1   5   3 11.9504 3.38475   1
  -1   5   3 4.62230 6.73088  -2
   0   5   3 4.62230 6.73088   1
   0   5   3 0.66593 2.68393   1
   0   5   3 2.86785 2.17733   2
   1   5   3 -3.1524 2.34740   2
   1   5   3 -2.2682 3.01384   1
  -2   5   3 39.7043 6.17503  -2
   1   5   3 39.7043 6.17503   1
   2   5   3 18.9740 4.26963   2
   2   5   3 23.9024 4.82860   1
  -3   5   3 34.6802 6.16826  -2
   2   5   3 34.6802 6.16826   1
  -4   5   3 27.7308 5.97229  -2
   3   5   3 27.7308 5.97229   1
   3   5   3 23.8867 5.15548   2
   3   5   3 25.7427 6.61801   1
  -5   5   3 -4.4000 5.63368  -2
   4   5   3 -4.4000 5.63368   1
   4   5   3 0.34227 4.01020   2
   4   5   3 16.5325 5.19162   1
   5   5   3 -1.6266 3.29006   2
  -6   5   3 29.5562 6.43709  -2
   5   5   3 29.5562 6.43709   1
   5   5   3 -9.7897 4.69819   1
  -7   5   3 -1.2294 6.06507  -2
   6   5   3 -1.2294 6.06507   1
   6   5   3 3.45096 6.48220   2
   7   5   3 7.42449 6.69190   2
  -8   5   3 13.4806 6.47561  -2
   7   5   3 13.4806 6.47561   1
  -9   5   3 -3.2328 7.30048  -2
   8   5   3 -3.2328 7.30048   1
 -10   5   3 29.0893 8.85003  -2
   9   5   3 29.0893 8.85003   1
 -11   5   3 23.1567 9.42680  -2
  10   5   3 23.1567 9.42680   1
 -12   5   3 -4.9158 10.4249  -2
  11   5   3 -4.9158 10.4249   1
 -13   5   3 29.3938 13.1735  -2
  12   5   3 29.3938 13.1735   1
  11   6   3 179.576 21.0498  -2
 -12   6   3 179.576 21.0498   1
  10   6   3 149.755 13.5243  -2
 -11   6   3 149.755 13.5243   1
   9   6   3 203.144 14.9257  -2
 -10   6   3 203.144 14.9257   1
   8   6   3 264.998 13.7329  -2
  -9   6   3 264.998 13.7329   1
   7   6   3 364.313 16.3585  -2
  -8   6   3 364.313 16.3585   1
   6   6   3 133.289 11.4057  -2
  -7   6   3 133.289 11.4057   1
  -7   6   3 12.9300 15.1737   1
   5   6   3 53.9269 9.06825  -2
  -6   6   3 53.9269 9.06825   1
  -6   6   3 3.86657 11.4978   1
   4   6   3 211.681 11.5448  -2
  -5   6   3 211.681 11.5448   1
  -5   6   3 139.409 24.7794   2
  -5   6   3 190.312 20.4003   1
   3   6   3 110.754 9.26616  -2
  -4   6   3 110.754 9.26616   1
  -4   6   3 108.432 23.8936   2
  -4   6   3 104.141 15.5984   1
  -3   6   3 22.4162 6.52435   1
  -3   6   3 17.2266 5.42990   2
   2   6   3 125.679 10.1086  -2
  -3   6   3 125.679 10.1086   1
   1   6   3 352.289 14.0607  -2
  -2   6   3 352.289 14.0607   1
  -2   6   3 32.9456 7.47907   1
  -2   6   3 57.5463 9.03735   2
   0   6   3 921.016 20.4633  -2
  -1   6   3 921.016 20.4633   1
  -1   6   3 329.723 25.9667   2
  -1   6   3 392.310 25.7753   1
   0   6   3 663.921 33.4121   1
  -1   6   3 887.182 18.5409  -2
   0   6   3 887.182 18.5409   1
   0   6   3 477.246 23.1010   2
   1   6   3 379.291 24.4047   1
   1   6   3 291.223 21.0455   2
  -2   6   3 408.056 13.8539  -2
   1   6   3 408.056 13.8539   1
  -3   6   3 140.122 8.97123  -2
   2   6   3 140.122 8.97123   1
   2   6   3 162.702 17.2944   1
   2   6   3 122.732 12.1870   2
  -4   6   3 77.4201 7.53594  -2
   3   6   3 77.4201 7.53594   1
   3   6   3 -0.8567 4.79623   2
   3   6   3 2.24319 8.66716   1
  -5   6   3 164.485 9.35522  -2
   4   6   3 164.485 9.35522   1
   4   6   3 3.92356 6.13703   2
   4   6   3 3.29018 7.23912   1
  -6   6   3 51.0691 7.17820  -2
   5   6   3 51.0691 7.17820   1
   5   6   3 14.7501 12.4585   2
  -7   6   3 136.995 10.5011  -2
   6   6   3 136.995 10.5011   1
   6   6   3 102.981 26.1456   2
  -8   6   3 446.482 17.1584  -2
   7   6   3 446.482 17.1584   1
  -9   6   3 341.158 16.6449  -2
   8   6   3 341.158 16.6449   1
 -10   6   3 233.823 15.1757  -2
   9   6   3 233.823 15.1757   1
 -11   6   3 125.625 14.9978  -2
  10   6   3 125.625 14.9978   1
 -12   6   3 129.642 15.5443  -2
  11   6   3 129.642 15.5443   1
  10   7   3 31.2511 27.4423  -2
 -11   7   3 31.2511 27.4423   1
   9   7   3 30.5136 11.8733  -2
 -10   7   3 30.5136 11.8733   1
   8   7   3 16.4309 11.8696  -2
  -9   7   3 16.4309 11.8696   1
   7   7   3 41.6647 11.5753  -2
  -8   7   3 41.6647 11.5753   1
   6   7   3 265.708 15.1390  -2
  -7   7   3 265.708 15.1390   1
   5   7   3 258.045 14.7612  -2
  -6   7   3 258.045 14.7612   1
   4   7   3 271.580 14.7115  -2
  -5   7   3 271.580 14.7115   1
  -5   7   3 214.505 40.4624   1
   3   7   3 97.5173 9.73900  -2
  -4   7   3 97.5173 9.73900   1
  -4   7   3 18.5571 11.9406   1
   2   7   3 219.165 12.0795  -2
  -3   7   3 219.165 12.0795   1
  -3   7   3 0.53291 10.6693   1
   1   7   3 217.509 12.5770  -2
  -2   7   3 217.509 12.5770   1
  -2   7   3 -2.4290 10.7392   1
   0   7   3 84.7156 9.07423  -2
  -1   7   3 84.7156 9.07423   1
  -1   7   3 21.0318 16.8571   1
  -1   7   3 5.41643 10.4901   2
  -1   7   3 93.7166 8.90138  -2
   0   7   3 93.7166 8.90138   1
   0   7   3 87.6293 23.2500   2
   0   7   3 95.1850 27.7131   1
   1   7   3 192.592 33.7498   2
  -2   7   3 289.681 12.7924  -2
   1   7   3 289.681 12.7924   1
  -3   7   3 270.642 12.0206  -2
   2   7   3 270.642 12.0206   1
   2   7   3 232.710 37.6740   2
  -4   7   3 82.8558 8.19598  -2
   3   7   3 82.8558 8.19598   1
   3   7   3 83.1051 22.2312   2
  -5   7   3 225.335 12.2755  -2
   4   7   3 225.335 12.2755   1
   4   7   3 6.29554 10.7397   2
  -6   7   3 213.629 13.0744  -2
   5   7   3 213.629 13.0744   1
  -7   7   3 245.971 13.7462  -2
   6   7   3 245.971 13.7462   1
  -8   7   3 67.7254 9.99090  -2
   7   7   3 67.7254 9.99090   1
  -9   7   3 5.25586 9.91407  -2
   8   7   3 5.25586 9.91407   1
 -10   7   3 54.2096 13.6872  -2
   9   7   3 54.2096 13.6872   1
 -11   7   3 26.8396 19.9821  -2
  10   7   3 26.8396 19.9821   1
   8   8   3 48.4764 16.4190  -2
  -9   8   3 48.4764 16.4190   1
   7   8   3 58.9729 12.3661  -2
  -8   8   3 58.9729 12.3661   1
   6   8   3 57.4128 12.3309  -2
  -7   8   3 57.4128 12.3309   1
   5   8   3 28.6100 10.6081  -2
  -6   8   3 28.6100 10.6081   1
   4   8   3 1.63170 9.16714  -2
  -5   8   3 1.63170 9.16714   1
   3   8   3 29.3563 9.37775  -2
  -4   8   3 29.3563 9.37775   1
   2   8   3 25.0377 8.17585  -2
  -3   8   3 25.0377 8.17585   1
   1   8   3 60.9443 9.27461  -2
  -2   8   3 60.9443 9.27461   1
   0   8   3 76.6198 10.2534  -2
  -1   8   3 76.6198 10.2534   1
  -1   8   3 71.4443 10.6771  -2
   0   8   3 71.4443 10.6771   1
  -2   8   3 90.6732 9.44320  -2
   1   8   3 90.6732 9.44320   1
  -3   8   3 10.9515 7.72085  -2
   2   8   3 10.9515 7.72085   1
  -4   8   3 37.2732 9.60185  -2
   3   8   3 37.2732 9.60185   1
  -5   8   3 -2.2054 8.24430  -2
   4   8   3 -2.2054 8.24430   1
  -6   8   3 13.1725 9.46882  -2
   5   8   3 13.1725 9.46882   1
  -7   8   3 75.3925 10.6329  -2
   6   8   3 75.3925 10.6329   1
  -8   8   3 54.0478 10.7877  -2
   7   8   3 54.0478 10.7877   1
  -9   8   3 114.465 15.5806  -2
   8   8   3 114.465 15.5806   1
   6   9   3 245.334 22.3673  -2
  -7   9   3 245.334 22.3673   1
   5   9   3 441.672 21.8565  -2
  -6   9   3 441.672 21.8565   1
   4   9   3 134.313 14.8077  -2
  -5   9   3 134.313 14.8077   1
   3   9   3 173.599 13.6782  -2
  -4   9   3 173.599 13.6782   1
   2   9   3 187.551 14.8900  -2
  -3   9   3 187.551 14.8900   1
   1   9   3 174.423 13.3359  -2
  -2   9   3 174.423 13.3359   1
   0   9   3 64.1658 10.7455  -2
  -1   9   3 64.1658 10.7455   1
  -1   9   3 74.8480 12.0987  -2
   0   9   3 74.8480 12.0987   1
  -2   9   3 197.197 14.7603  -2
   1   9   3 197.197 14.7603   1
  -3   9   3 252.801 17.3098  -2
   2   9   3 252.801 17.3098   1
  -4   9   3 229.526 15.0847  -2
   3   9   3 229.526 15.0847   1
  -5   9   3 101.877 13.4969  -2
   4   9   3 101.877 13.4969   1
  -6   9   3 317.229 19.6386  -2
   5   9   3 317.229 19.6386   1
  -7   9   3 280.358 21.9685  -2
   6   9   3 280.358 21.9685   1
   2  10   3 -0.7821 17.0568  -2
  -3  10   3 -0.7821 17.0568   1
   1  10   3 31.6025 18.2456  -2
  -2  10   3 31.6025 18.2456   1
   0  10   3 -4.8507 19.5377  -2
  -1  10   3 -4.8507 19.5377   1
  -1  10   3 38.9855 13.9043  -2
   0  10   3 38.9855 13.9043   1
  -2  10   3 -1.2129 14.5787  -2
   1  10   3 -1.2129 14.5787   1
  -3  10   3 82.4514 20.7398  -2
   2  10   3 82.4514 20.7398   1
  14   0   4 371.471 43.7756  -2
 -15   0   4 371.471 43.7756   1
  13   0   4 470.486 30.5183  -2
 -14   0   4 470.486 30.5183   1
  12   0   4 223.340 21.8190  -2
 -13   0   4 223.340 21.8190   1
  11   0   4 205.651 17.1633  -2
 -12   0   4 205.651 17.1633   1
  10   0   4 670.519 25.1610  -2
 -11   0   4 670.519 25.1610   1
   9   0   4 1510.00 35.9578  -2
 -10   0   4 1510.00 35.9578   1
   8   0   4 3110.62 45.8963  -2
  -9   0   4 3110.62 45.8963   1
   7   0   4 3674.23 52.7333  -2
  -8   0   4 3674.23 52.7333   1
   6   0   4 3475.78 48.2795  -2
  -7   0   4 3475.78 48.2795   1
   5   0   4 2289.13 34.3054  -2
  -6   0   4 2289.13 34.3054   1
  -6   0   4 37.7560 11.6041   2
   4   0   4 1215.22 17.3901  -2
  -5   0   4 1215.22 17.3901   1
  -5   0   4 0.34263 1.20946   2
   3   0   4 363.500 11.5488  -2
  -4   0   4 363.500 11.5488   1
  -4   0   4 77.1172 6.41481   1
  -4   0   4 60.6614 4.60314   2
  -3   0   4 14.0868 2.14476   2
  -3   0   4 20.0875 2.82351   1
   2   0   4 85.3458 6.58081  -2
  -3   0   4 85.3458 6.58081   1
  -2   0   4 857.921 15.5257   1
   1   0   4 841.658 22.9339  -2
  -2   0   4 841.658 22.9339   1
  -2   0   4 654.318 10.5463   2
   0   0   4 93.9383 8.20890  -2
  -1   0   4 93.9383 8.20890   1
  -1   0   4 49.6022 3.38258   2
  -1   0   4 57.2747 3.98990   1
   0   0   4 45.7561 3.45713   2
   0   0   4 72.6810 3.99336   1
  -1   0   4 115.609 13.1900  -2
   0   0   4 115.609 13.1900   1
   1   0   4 2.19988 1.18762   1
   1   0   4 4.77187 1.94558   2
  -2   0   4 684.772 32.3156  -2
   1   0   4 684.772 32.3156   1
   2   0   4 132.418 5.79395   1
   2   0   4 80.7267 5.09473   2
  -3   0   4 116.666 10.0330  -2
   2   0   4 116.666 10.0330   1
   3   0   4 283.473 9.02179   2
  -4   0   4 401.540 15.2795  -2
   3   0   4 401.540 15.2795   1
   3   0   4 382.365 9.49836   1
   4   0   4 1543.07 27.5718   1
  -5   0   4 1561.80 23.4848  -2
   4   0   4 1561.80 23.4848   1
   4   0   4 1215.28 29.3879   2
  -6   0   4 2888.12 36.6164  -2
   5   0   4 2888.12 36.6164   1
   5   0   4 2712.84 72.9395   1
  -7   0   4 4146.82 45.3259  -2
   6   0   4 4146.82 45.3259   1
  -8   0   4 4063.27 51.8474  -2
   7   0   4 4063.27 51.8474   1
  -9   0   4 2838.46 42.4916  -2
   8   0   4 2838.46 42.4916   1
 -10   0   4 1197.39 30.1004  -2
   9   0   4 1197.39 30.1004   1
 -11   0   4 560.038 24.8486  -2
  10   0   4 560.038 24.8486   1
 -12   0   4 293.950 21.5885  -2
  11   0   4 293.950 21.5885   1
 -13   0   4 190.072 20.8543  -2
  12   0   4 190.072 20.8543   1
 -14   0   4 410.266 28.8563  -2
  13   0   4 410.266 28.8563   1
 -15   0   4 405.761 58.1483  -2
  14   0   4 405.761 58.1483   1
  14   1   4 218.058 23.2724  -2
 -15   1   4 218.058 23.2724   1
  13   1   4 490.997 23.2140  -2
 -14   1   4 490.997 23.2140   1
  12   1   4 465.325 19.3038  -2
 -13   1   4 465.325 19.3038   1
  11   1   4 519.280 19.4066  -2
 -12   1   4 519.280 19.4066   1
  10   1   4 653.055 19.2260  -2
 -11   1   4 653.055 19.2260   1
   9   1   4 215.506 10.0526  -2
 -10   1   4 215.506 10.0526   1
   8   1   4 337.329 10.4188  -2
  -9   1   4 337.329 10.4188   1
   7   1   4 89.5079 5.30187  -2
  -8   1   4 89.5079 5.30187   1
   6   1   4 231.152 6.60981  -2
  -7   1   4 231.152 6.60981   1
   5   1   4 175.452 5.72747  -2
  -6   1   4 175.452 5.72747   1
  -6   1   4 136.762 11.4711   2
  -6   1   4 217.225 18.9194   1
   4   1   4 1560.46 17.3255  -2
  -5   1   4 1560.46 17.3255   1
  -5   1   4 1409.29 38.0396   1
  -5   1   4 1168.14 22.7883   2
  -4   1   4 1019.64 13.0465   2
   3   1   4 3284.58 39.0336  -2
  -4   1   4 3284.58 39.0336   1
  -4   1   4 1280.42 17.2967   1
  -3   1   4 421.351 7.99557   2
   2   1   4 1287.42 20.3633  -2
  -3   1   4 1287.42 20.3633   1
  -3   1   4 554.504 10.4761   1
  -2   1   4 12.4027 1.48984   1
  -2   1   4 7.78367 1.20865   2
   1   1   4 1554.27 28.6114  -2
  -2   1   4 1554.27 28.6114   1
  -1   1   4 120.236 2.85158   1
  -1   1   4 92.5244 2.95746   2
   0   1   4 1432.64 22.3480  -2
  -1   1   4 1432.64 22.3480   1
   0   1   4 1643.04 15.0857   1
   0   1   4 1327.81 12.4146   2
  -1   1   4 1679.39 24.6578  -2
   0   1   4 1679.39 24.6578   1
   1   1   4 1834.17 16.3898   1
  -2   1   4 1860.86 34.4555  -2
   1   1   4 1860.86 34.4555   1
   1   1   4 1488.48 14.8759   2
  -3   1   4 1415.44 23.8291  -2
   2   1   4 1415.44 23.8291   1
   2   1   4 759.203 11.4552   2
   2   1   4 944.309 12.9248   1
   3   1   4 1984.78 26.5970   2
   3   1   4 2424.12 24.6777   1
  -4   1   4 3444.03 46.6644  -2
   3   1   4 3444.03 46.6644   1
   4   1   4 9.51890 2.35474   1
  -5   1   4 1156.25 15.7364  -2
   4   1   4 1156.25 15.7364   1
   4   1   4 5.69120 2.63498   2
   5   1   4 9.23661 3.24973   1
  -6   1   4 134.588 5.61709  -2
   5   1   4 134.588 5.61709   1
   5   1   4 5.41697 3.40780   2
  -7   1   4 202.467 6.25206  -2
   6   1   4 202.467 6.25206   1
  -8   1   4 111.923 6.28829  -2
   7   1   4 111.923 6.28829   1
  -9   1   4 384.129 11.5534  -2
   8   1   4 384.129 11.5534   1
 -10   1   4 234.549 10.6357  -2
   9   1   4 234.549 10.6357   1
 -11   1   4 693.354 19.3729  -2
  10   1   4 693.354 19.3729   1
 -12   1   4 542.779 19.4570  -2
  11   1   4 542.779 19.4570   1
 -13   1   4 455.521 19.6413  -2
  12   1   4 455.521 19.6413   1
 -14   1   4 460.797 22.1266  -2
  13   1   4 460.797 22.1266   1
 -15   1   4 246.639 36.5359  -2
  14   1   4 246.639 36.5359   1
  14   2   4 299.455 43.0132  -2
 -15   2   4 299.455 43.0132   1
 -15   2   4 76.8080 30.0383   2
 -15   2   4 38.6108 24.3759   1
  13   2   4 382.685 19.7942  -2
 -14   2   4 382.685 19.7942   1
  12   2   4 77.1577 12.0164  -2
 -13   2   4 77.1577 12.0164   1
  11   2   4 147.994 12.5682  -2
 -12   2   4 147.994 12.5682   1
  10   2   4 110.641 9.01736  -2
 -11   2   4 110.641 9.01736   1
   9   2   4 42.7428 6.55397  -2
 -10   2   4 42.7428 6.55397   1
   8   2   4 111.379 7.69453  -2
  -9   2   4 111.379 7.69453   1
   7   2   4 158.947 7.36692  -2
  -8   2   4 158.947 7.36692   1
   6   2   4 275.271 9.05875  -2
  -7   2   4 275.271 9.05875   1
  -7   2   4 245.536 29.5934   2
  -7   2   4 325.158 26.9248   1
   5   2   4 66.4605 4.16865  -2
  -6   2   4 66.4605 4.16865   1
  -6   2   4 51.3479 8.71965   1
  -6   2   4 45.2338 8.32146   2
  -5   2   4 33.5282 4.67087   1
  -5   2   4 21.3770 4.79945   2
   4   2   4 123.185 4.77953  -2
  -5   2   4 123.185 4.77953   1
   3   2   4 1050.00 18.2997  -2
  -4   2   4 1050.00 18.2997   1
  -4   2   4 749.345 12.0477   2
  -4   2   4 925.057 15.8002   1
   2   2   4 4169.13 44.4017  -2
  -3   2   4 4169.13 44.4017   1
  -3   2   4 3289.23 29.2536   2
  -3   2   4 4019.43 39.1296   1
  -2   2   4 4339.68 37.1122   1
   1   2   4 4899.25 64.7982  -2
  -2   2   4 4899.25 64.7982   1
  -2   2   4 3459.48 30.2925   2
  -1   2   4 6899.84 53.2715   1
  -1   2   4 5552.60 43.8175   2
   0   2   4 9562.67 114.667  -2
  -1   2   4 9562.67 114.667   1
   0   2   4 3350.23 30.2078   1
  -1   2   4 8843.47 94.3083  -2
   0   2   4 8843.47 94.3083   1
   0   2   4 2627.78 21.7724   2
   1   2   4 825.739 11.5046   1
   1   2   4 664.028 10.3064   2
  -2   2   4 4246.02 50.8417  -2
   1   2   4 4246.02 50.8417   1
   2   2   4 140.930 6.11384   2
   2   2   4 168.641 5.10884   1
  -3   2   4 3545.06 45.1455  -2
   2   2   4 3545.06 45.1455   1
   3   2   4 148.169 5.80785   1
  -4   2   4 844.201 15.3821  -2
   3   2   4 844.201 15.3821   1
   3   2   4 123.154 6.20049   2
   4   2   4 90.6440 5.27430   2
  -5   2   4 147.911 4.72377  -2
   4   2   4 147.911 4.72377   1
   4   2   4 116.841 10.3354   1
  -6   2   4 51.1904 3.07888  -2
   5   2   4 51.1904 3.07888   1
   5   2   4 4.90914 3.36961   2
   5   2   4 3.33817 3.95124   1
  -7   2   4 228.682 7.28513  -2
   6   2   4 228.682 7.28513   1
   6   2   4 11.3260 5.82422   1
   6   2   4 14.5709 5.67834   2
  -8   2   4 145.717 7.18399  -2
   7   2   4 145.717 7.18399   1
  -9   2   4 107.216 7.66793  -2
   8   2   4 107.216 7.66793   1
 -10   2   4 36.2196 6.48615  -2
   9   2   4 36.2196 6.48615   1
 -11   2   4 64.7992 8.13455  -2
  10   2   4 64.7992 8.13455   1
 -12   2   4 104.516 11.0266  -2
  11   2   4 104.516 11.0266   1
 -13   2   4 99.1951 12.1857  -2
  12   2   4 99.1951 12.1857   1
 -14   2   4 469.746 21.8400  -2
  13   2   4 469.746 21.8400   1
 -15   2   4 470.998 60.5282  -2
  14   2   4 470.998 60.5282   1
  13   3   4 113.250 14.3661  -2
 -14   3   4 113.250 14.3661   1
  12   3   4 217.054 15.6681  -2
 -13   3   4 217.054 15.6681   1
  11   3   4 305.173 15.5745  -2
 -12   3   4 305.173 15.5745   1
  10   3   4 457.122 16.2806  -2
 -11   3   4 457.122 16.2806   1
   9   3   4 299.689 12.4532  -2
 -10   3   4 299.689 12.4532   1
   8   3   4 744.541 17.1672  -2
  -9   3   4 744.541 17.1672   1
   7   3   4 1465.32 23.4354  -2
  -8   3   4 1465.32 23.4354   1
  -8   3   4 1519.82 76.1762   1
   6   3   4 2624.10 33.7315  -2
  -7   3   4 2624.10 33.7315   1
  -7   3   4 2205.91 64.8406   1
  -7   3   4 1778.42 82.5266   2
   5   3   4 1970.09 25.8254  -2
  -6   3   4 1970.09 25.8254   1
  -6   3   4 1172.00 30.9039   1
  -6   3   4 889.373 35.4976   2
   4   3   4 2072.29 26.6336  -2
  -5   3   4 2072.29 26.6336   1
  -5   3   4 1030.08 21.0362   2
  -5   3   4 1174.91 27.5649   1
  -4   3   4 274.930 11.3697   2
  -4   3   4 343.764 13.1778   1
   3   3   4 2654.81 32.7321  -2
  -4   3   4 2654.81 32.7321   1
   2   3   4 383.248 9.51239  -2
  -3   3   4 383.248 9.51239   1
  -3   3   4 59.6405 4.82662   1
  -3   3   4 52.8427 3.52852   2
  -2   3   4 27.1066 2.72150   2
   1   3   4 88.0759 5.81489  -2
  -2   3   4 88.0759 5.81489   1
  -2   3   4 37.9208 3.47008   1
  -1   3   4 126.711 5.15540   2
   0   3   4 161.617 7.77497  -2
  -1   3   4 161.617 7.77497   1
  -1   3   4 164.688 6.62626   1
  -1   3   4 123.588 8.61631  -2
   0   3   4 123.588 8.61631   1
   0   3   4 4.77465 1.52270   1
   0   3   4 4.33838 1.33069   2
  -2   3   4 95.2626 7.04579  -2
   1   3   4 95.2626 7.04579   1
   1   3   4 62.3531 4.12506   1
   1   3   4 53.7765 3.81288   2
  -3   3   4 481.162 12.9595  -2
   2   3   4 481.162 12.9595   1
   2   3   4 459.794 12.7682   1
   2   3   4 350.904 9.99565   2
   3   3   4 2352.44 32.8277   2
   3   3   4 2869.68 37.8440   1
  -4   3   4 3094.86 36.5230  -2
   3   3   4 3094.86 36.5230   1
   4   3   4 798.695 20.1412   2
   4   3   4 1046.95 21.8263   1
  -5   3   4 1995.70 26.4006  -2
   4   3   4 1995.70 26.4006   1
  -6   3   4 1892.40 22.0729  -2
   5   3   4 1892.40 22.0729   1
   5   3   4 786.575 20.8963   2
   5   3   4 969.272 37.5517   1
  -7   3   4 2126.68 27.0500  -2
   6   3   4 2126.68 27.0500   1
   6   3   4 272.941 22.6004   2
   6   3   4 342.872 36.4308   1
  -8   3   4 1241.32 19.6662  -2
   7   3   4 1241.32 19.6662   1
   7   3   4 95.0688 18.0455   2
  -9   3   4 790.007 17.4291  -2
   8   3   4 790.007 17.4291   1
 -10   3   4 366.128 13.2517  -2
   9   3   4 366.128 13.2517   1
 -11   3   4 463.724 16.4556  -2
  10   3   4 463.724 16.4556   1
 -12   3   4 241.384 13.1213  -2
  11   3   4 241.384 13.1213   1
 -13   3   4 169.913 14.5964  -2
  12   3   4 169.913 14.5964   1
 -14   3   4 48.8768 15.4209  -2
  13   3   4 48.8768 15.4209   1
  13   4   4 266.243 28.0853  -2
 -14   4   4 266.243 28.0853   1
  12   4   4 38.7469 11.4412  -2
 -13   4   4 38.7469 11.4412   1
  11   4   4 76.6244 10.1375  -2
 -12   4   4 76.6244 10.1375   1
  10   4   4 198.707 11.7701  -2
 -11   4   4 198.707 11.7701   1
   9   4   4 333.903 13.4191  -2
 -10   4   4 333.903 13.4191   1
   8   4   4 777.164 18.0559  -2
  -9   4   4 777.164 18.0559   1
   7   4   4 904.776 18.9459  -2
  -8   4   4 904.776 18.9459   1
   6   4   4 835.055 21.1970  -2
  -7   4   4 835.055 21.1970   1
  -7   4   4 231.999 26.2240   1
  -6   4   4 10.9950 3.93633   2
   5   4   4 535.751 15.2968  -2
  -6   4   4 535.751 15.2968   1
  -6   4   4 31.1854 5.80091   1
   4   4   4 421.780 11.5354  -2
  -5   4   4 421.780 11.5354   1
  -5   4   4 8.75160 3.99887   2
  -5   4   4 7.80649 4.68835   1
   3   4   4 375.256 11.9845  -2
  -4   4   4 375.256 11.9845   1
  -4   4   4 154.682 10.3097   1
  -4   4   4 125.733 9.10305   2
   2   4   4 398.929 13.3248  -2
  -3   4   4 398.929 13.3248   1
  -3   4   4 407.097 10.3298   1
  -3   4   4 384.370 15.5653   2
  -2   4   4 169.378 7.58832   2
   1   4   4 254.688 8.76795  -2
  -2   4   4 254.688 8.76795   1
  -2   4   4 193.261 8.36844   1
  -1   4   4 573.536 14.5267   1
   0   4   4 651.185 12.4961  -2
  -1   4   4 651.185 12.4961   1
  -1   4   4 424.813 11.7444   2
   0   4   4 227.046 6.98784   1
  -1   4   4 650.332 17.3869  -2
   0   4   4 650.332 17.3869   1
   0   4   4 171.310 8.38219   2
   1   4   4 54.9775 4.93471   2
   1   4   4 62.3965 4.74363   1
  -2   4   4 204.891 9.12822  -2
   1   4   4 204.891 9.12822   1
   2   4   4 8.66801 3.57828   1
  -3   4   4 350.570 10.3346  -2
   2   4   4 350.570 10.3346   1
   2   4   4 6.77667 1.61961   2
   3   4   4 186.044 10.3546   2
   3   4   4 258.248 13.5531   1
  -4   4   4 353.891 11.1775  -2
   3   4   4 353.891 11.1775   1
  -5   4   4 513.500 12.1759  -2
   4   4   4 513.500 12.1759   1
   4   4   4 496.455 21.3840   1
   4   4   4 373.532 17.1948   2
  -6   4   4 614.402 13.9567  -2
   5   4   4 614.402 13.9567   1
   5   4   4 510.993 21.7854   2
   5   4   4 662.510 24.5516   1
  -7   4   4 933.813 18.8655  -2
   6   4   4 933.813 18.8655   1
   6   4   4 656.747 33.5267   2
   6   4   4 809.688 51.6714   1
  -8   4   4 964.652 19.0667  -2
   7   4   4 964.652 19.0667   1
  -9   4   4 746.718 17.3362  -2
   8   4   4 746.718 17.3362   1
 -10   4   4 298.629 13.4702  -2
   9   4   4 298.629 13.4702   1
 -11   4   4 162.261 11.6871  -2
  10   4   4 162.261 11.6871   1
 -12   4   4 100.276 11.0489  -2
  11   4   4 100.276 11.0489   1
 -13   4   4 81.4385 14.9765  -2
  12   4   4 81.4385 14.9765   1
 -14   4   4 291.938 54.0709  -2
  13   4   4 291.938 54.0709   1
  12   5   4 744.492 58.4208  -2
 -13   5   4 744.492 58.4208   1
  11   5   4 585.778 21.2916  -2
 -12   5   4 585.778 21.2916   1
  10   5   4 511.775 18.7761  -2
 -11   5   4 511.775 18.7761   1
   9   5   4 223.425 12.5264  -2
 -10   5   4 223.425 12.5264   1
   8   5   4 471.271 15.9017  -2
  -9   5   4 471.271 15.9017   1
   7   5   4 284.514 13.0631  -2
  -8   5   4 284.514 13.0631   1
   6   5   4 98.3327 10.5999  -2
  -7   5   4 98.3327 10.5999   1
  -7   5   4 52.7035 15.2349   1
   5   5   4 98.0737 8.92260  -2
  -6   5   4 98.0737 8.92260   1
  -6   5   4 1.47495 8.37309   1
  -5   5   4 571.236 33.1183   1
   4   5   4 617.136 15.0722  -2
  -5   5   4 617.136 15.0722   1
  -5   5   4 441.035 28.5492   2
   3   5   4 1054.65 20.7774  -2
  -4   5   4 1054.65 20.7774   1
  -4   5   4 578.374 25.8711   2
  -4   5   4 658.370 26.0122   1
  -3   5   4 370.008 18.2238   1
   2   5   4 866.932 19.9128  -2
  -3   5   4 866.932 19.9128   1
  -3   5   4 276.518 19.1489   2
  -2   5   4 17.6938 3.68161   1
  -2   5   4 4.59096 2.71767   2
   1   5   4 1162.14 22.7548  -2
  -2   5   4 1162.14 22.7548   1
  -1   5   4 336.300 15.3771   1
   0   5   4 1484.85 25.5897  -2
  -1   5   4 1484.85 25.5897   1
  -1   5   4 254.036 12.5403   2
  -1   5   4 1623.61 26.9631  -2
   0   5   4 1623.61 26.9631   1
   0   5   4 1155.21 23.0115   2
   0   5   4 1415.45 27.0092   1
   1   5   4 1468.89 29.9736   1
  -2   5   4 1395.76 25.5002  -2
   1   5   4 1395.76 25.5002   1
   1   5   4 1136.71 25.3810   2
  -3   5   4 985.344 18.3161  -2
   2   5   4 985.344 18.3161   1
   2   5   4 722.982 29.8616   1
   2   5   4 567.978 20.2574   2
   3   5   4 336.845 18.8490   2
  -4   5   4 924.913 19.1132  -2
   3   5   4 924.913 19.1132   1
   3   5   4 485.423 26.4986   1
  -5   5   4 501.298 13.9075  -2
   4   5   4 501.298 13.9075   1
   4   5   4 62.4216 9.72088   2
   4   5   4 89.3475 11.9220   1
  -6   5   4 98.3153 8.41274  -2
   5   5   4 98.3153 8.41274   1
   5   5   4 75.2048 14.5625   2
  -7   5   4 118.917 8.52638  -2
   6   5   4 118.917 8.52638   1
   6   5   4 59.6432 12.6288   2
  -8   5   4 274.601 11.8486  -2
   7   5   4 274.601 11.8486   1
  -9   5   4 436.795 14.5622  -2
   8   5   4 436.795 14.5622   1
 -10   5   4 251.263 14.1809  -2
   9   5   4 251.263 14.1809   1
 -11   5   4 580.759 20.9289  -2
  10   5   4 580.759 20.9289   1
 -12   5   4 645.213 24.2681  -2
  11   5   4 645.213 24.2681   1
 -13   5   4 674.376 34.4491  -2
  12   5   4 674.376 34.4491   1
  11   6   4 95.7251 35.0415  -2
 -12   6   4 95.7251 35.0415   1
  10   6   4 287.732 17.8556  -2
 -11   6   4 287.732 17.8556   1
   9   6   4 465.531 22.0606  -2
 -10   6   4 465.531 22.0606   1
   8   6   4 923.560 25.6973  -2
  -9   6   4 923.560 25.6973   1
   7   6   4 861.199 26.5090  -2
  -8   6   4 861.199 26.5090   1
   6   6   4 750.326 24.0636  -2
  -7   6   4 750.326 24.0636   1
   5   6   4 421.670 18.5637  -2
  -6   6   4 421.670 18.5637   1
  -6   6   4 27.6337 15.2072   1
   4   6   4 184.480 12.1666  -2
  -5   6   4 184.480 12.1666   1
  -5   6   4 7.13024 9.97342   1
   3   6   4 143.828 10.0076  -2
  -4   6   4 143.828 10.0076   1
  -4   6   4 131.220 20.6415   1
  -4   6   4 123.451 22.6052   2
   2   6   4 181.411 10.7189  -2
  -3   6   4 181.411 10.7189   1
  -3   6   4 120.194 15.3017   1
  -3   6   4 123.374 22.5787   2
   1   6   4 128.961 9.00173  -2
  -2   6   4 128.961 9.00173   1
  -2   6   4 33.9478 9.97970   2
  -2   6   4 38.3047 12.5059   1
  -1   6   4 108.482 26.6035   1
   0   6   4 183.795 9.95904  -2
  -1   6   4 183.795 9.95904   1
  -1   6   4 99.4603 13.8793   2
   0   6   4 91.7892 23.1092   2
  -1   6   4 210.300 9.98784  -2
   0   6   4 210.300 9.98784   1
   0   6   4 124.985 17.4362   1
  -2   6   4 129.224 8.19650  -2
   1   6   4 129.224 8.19650   1
   1   6   4 113.774 19.4864   2
   1   6   4 139.906 19.1683   1
  -3   6   4 174.074 8.64190  -2
   2   6   4 174.074 8.64190   1
   2   6   4 80.4047 12.7706   2
   2   6   4 92.1788 18.6596   1
  -4   6   4 116.600 8.57207  -2
   3   6   4 116.600 8.57207   1
   3   6   4 19.0537 8.54596   2
   3   6   4 30.3283 10.8793   1
  -5   6   4 221.626 10.6385  -2
   4   6   4 221.626 10.6385   1
   4   6   4 134.474 27.4897   2
  -6   6   4 498.968 17.1201  -2
   5   6   4 498.968 17.1201   1
   5   6   4 323.085 42.6967   2
  -7   6   4 916.305 23.4885  -2
   6   6   4 916.305 23.4885   1
  -8   6   4 949.487 24.2659  -2
   7   6   4 949.487 24.2659   1
  -9   6   4 827.924 24.9320  -2
   8   6   4 827.924 24.9320   1
 -10   6   4 396.547 20.0316  -2
   9   6   4 396.547 20.0316   1
 -11   6   4 261.234 21.6846  -2
  10   6   4 261.234 21.6846   1
 -12   6   4 95.0792 21.7279  -2
  11   6   4 95.0792 21.7279   1
  10   7   4 155.420 24.7692  -2
 -11   7   4 155.420 24.7692   1
   9   7   4 95.5207 14.8127  -2
 -10   7   4 95.5207 14.8127   1
   8   7   4 216.341 16.5869  -2
  -9   7   4 216.341 16.5869   1
   7   7   4 530.882 22.5259  -2
  -8   7   4 530.882 22.5259   1
   6   7   4 907.130 25.8883  -2
  -7   7   4 907.130 25.8883   1
   5   7   4 763.681 23.3053  -2
  -6   7   4 763.681 23.3053   1
   4   7   4 842.044 24.0076  -2
  -5   7   4 842.044 24.0076   1
   3   7   4 755.842 20.9520  -2
  -4   7   4 755.842 20.9520   1
   2   7   4 256.586 11.9764  -2
  -3   7   4 256.586 11.9764   1
   1   7   4 89.9487 9.22819  -2
  -2   7   4 89.9487 9.22819   1
  -2   7   4 51.5412 20.9811   1
   0   7   4 25.1777 7.63632  -2
  -1   7   4 25.1777 7.63632   1
  -1   7   4 21.1593 7.14084  -2
   0   7   4 21.1593 7.14084   1
  -2   7   4 75.5164 8.83580  -2
   1   7   4 75.5164 8.83580   1
   1   7   4 43.8555 17.3471   2
  -3   7   4 281.816 12.1515  -2
   2   7   4 281.816 12.1515   1
  -4   7   4 909.532 22.5718  -2
   3   7   4 909.532 22.5718   1
  -5   7   4 829.246 21.5897  -2
   4   7   4 829.246 21.5897   1
  -6   7   4 775.337 22.4338  -2
   5   7   4 775.337 22.4338   1
  -7   7   4 678.868 21.5767  -2
   6   7   4 678.868 21.5767   1
  -8   7   4 434.167 17.8238  -2
   7   7   4 434.167 17.8238   1
  -9   7   4 223.909 15.0041  -2
   8   7   4 223.909 15.0041   1
 -10   7   4 97.2246 13.9845  -2
   9   7   4 97.2246 13.9845   1
 -11   7   4 83.1517 27.9342  -2
  10   7   4 83.1517 27.9342   1
   8   8   4 82.2694 20.7330  -2
  -9   8   4 82.2694 20.7330   1
   7   8   4 59.2100 13.1179  -2
  -8   8   4 59.2100 13.1179   1
   6   8   4 97.6033 12.7926  -2
  -7   8   4 97.6033 12.7926   1
   5   8   4 60.0673 11.3270  -2
  -6   8   4 60.0673 11.3270   1
   4   8   4 36.9053 10.2181  -2
  -5   8   4 36.9053 10.2181   1
   3   8   4 213.825 13.8832  -2
  -4   8   4 213.825 13.8832   1
   2   8   4 754.735 23.0350  -2
  -3   8   4 754.735 23.0350   1
   1   8   4 1276.37 27.4179  -2
  -2   8   4 1276.37 27.4179   1
   0   8   4 1765.14 36.4089  -2
  -1   8   4 1765.14 36.4089   1
  -1   8   4 1636.38 32.7642  -2
   0   8   4 1636.38 32.7642   1
  -2   8   4 1066.72 24.7891  -2
   1   8   4 1066.72 24.7891   1
  -3   8   4 620.526 21.0589  -2
   2   8   4 620.526 21.0589   1
  -4   8   4 227.432 13.7676  -2
   3   8   4 227.432 13.7676   1
  -5   8   4 34.1665 9.82740  -2
   4   8   4 34.1665 9.82740   1
  -6   8   4 51.8817 10.3949  -2
   5   8   4 51.8817 10.3949   1
  -7   8   4 96.6874 11.3577  -2
   6   8   4 96.6874 11.3577   1
  -8   8   4 52.0446 11.2232  -2
   7   8   4 52.0446 11.2232   1
  -9   8   4 59.8176 14.2674  -2
   8   8   4 59.8176 14.2674   1
   6   9   4 80.7448 23.3281  -2
  -7   9   4 80.7448 23.3281   1
   5   9   4 94.6454 14.9931  -2
  -6   9   4 94.6454 14.9931   1
   4   9   4 172.240 15.3338  -2
  -5   9   4 172.240 15.3338   1
   3   9   4 260.515 16.7040  -2
  -4   9   4 260.515 16.7040   1
   2   9   4 177.500 13.8877  -2
  -3   9   4 177.500 13.8877   1
   1   9   4 109.840 12.8288  -2
  -2   9   4 109.840 12.8288   1
   0   9   4 66.3161 10.9449  -2
  -1   9   4 66.3161 10.9449   1
  -1   9   4 81.4727 12.4121  -2
   0   9   4 81.4727 12.4121   1
  -2   9   4 121.438 15.4228  -2
   1   9   4 121.438 15.4228   1
  -3   9   4 192.289 15.5930  -2
   2   9   4 192.289 15.5930   1
  -4   9   4 322.660 18.7237  -2
   3   9   4 322.660 18.7237   1
  -5   9   4 147.117 14.2172  -2
   4   9   4 147.117 14.2172   1
  -6   9   4 108.366 14.4539  -2
   5   9   4 108.366 14.4539   1
  -7   9   4 84.1520 18.0965  -2
   6   9   4 84.1520 18.0965   1
   1  10   4 30.7188 36.6979  -2
  -2  10   4 30.7188 36.6979   1
   0  10   4 116.541 28.5350  -2
  -1  10   4 116.541 28.5350   1
  -1  10   4 57.8113 28.0907  -2
   0  10   4 57.8113 28.0907   1
  -2  10   4 2.16507 19.5031  -2
   1  10   4 2.16507 19.5031   1
 -15   0   5 -2.9119 15.4695   2
 -15   0   5 17.9605 10.6483   1
 -14   0   5 4.22149 7.61475   1
 -14   0   5 19.3781 7.66208   2
 -13   0   5 10.2504 6.78934   2
 -13   0   5 -7.8535 6.04057   1
 -12   0   5 2.40107 4.49163   2
 -12   0   5 0.22074 5.63528   1
 -11   0   5 7.26500 4.55856   2
 -11   0   5 -10.338 3.72903   1
 -10   0   5 -6.8986 3.35096   2
 -10   0   5 -0.7895 3.83446   1
  -9   0   5 2.57742 3.27063   2
  -9   0   5 -5.5454 3.40546   1
  -8   0   5 -5.1011 2.82756   2
  -8   0   5 -1.9064 2.30186   1
  -7   0   5 -1.6893 2.12103   1
  -7   0   5 -0.0802 2.45111   2
  -6   0   5 -2.0264 1.81300   1
  -6   0   5 -4.8238 1.94541   2
  -5   0   5 2.93409 1.00386   2
  -5   0   5 0.82721 1.28260   1
  -4   0   5 3.68395 1.42807   1
  -4   0   5 0.65874 1.24761   2
  -3   0   5 0.76496 1.06557   2
  -3   0   5 0.28096 1.07140   1
  -2   0   5 -1.0887 1.03011   2
  -2   0   5 -0.8695 1.09280   1
  -1   0   5 0.38307 1.07343   1
  -1   0   5 -0.4879 1.05005   2
   0   0   5 3.18651 1.30891   2
   0   0   5 2.34721 1.18372   1
   1   0   5 -0.5674 1.03662   1
   1   0   5 0.16411 0.99621   2
   2   0   5 -0.6075 0.88131   2
   2   0   5 0.42941 1.26225   1
   3   0   5 -1.1524 0.98756   2
   3   0   5 0.39209 1.27680   1
   4   0   5 0.24955 2.19251   1
   4   0   5 -1.2387 0.90641   2
   5   0   5 -2.8753 1.72696   2
   5   0   5 1.79318 2.81824   1
   6   0   5 1.12111 2.04911   2
   6   0   5 -3.0562 3.13731   1
   7   0   5 0.12104 3.44665   1
   7   0   5 -0.0130 2.40846   2
   8   0   5 -2.3052 4.30667   1
   8   0   5 -6.7202 3.44536   2
   9   0   5 -4.1834 4.25384   1
   9   0   5 -0.3178 4.11228   2
  10   0   5 9.32398 5.13905   2
  10   0   5 -6.4378 4.56238   1
  11   0   5 5.19138 6.14203   2
  11   0   5 4.35642 7.68998   1
  12   0   5 -8.2647 7.81530   2
  12   0   5 6.11627 8.20645   1
  13   0   5 -6.3982 8.01389   2
  13   0   5 2.35562 9.81239   1
  14   0   5 -8.8353 10.6850   2
 -15   1   5 42.5051 10.4058   1
 -15   1   5 9.66937 9.04206   2
 -14   1   5 -2.9263 5.97372   1
 -14   1   5 -4.9169 5.23867   2
 -13   1   5 13.8175 5.10665   1
 -13   1   5 5.40516 4.90961   2
 -12   1   5 -2.9330 3.80118   1
 -12   1   5 -3.8693 3.94951   2
 -11   1   5 95.6803 8.26468   1
 -11   1   5 72.0967 7.56754   2
 -10   1   5 296.031 12.1030   2
 -10   1   5 359.656 15.4389   1
  -9   1   5 480.934 14.0030   2
  -9   1   5 542.568 15.5069   1
  -8   1   5 269.094 9.33169   2
  -8   1   5 334.798 11.9741   1
  -7   1   5 12.0689 2.16235   2
  -7   1   5 13.7232 2.32156   1
  -6   1   5 122.163 5.12684   2
  -6   1   5 146.088 4.87553   1
  -5   1   5 438.820 9.87726   1
  -5   1   5 348.146 8.26691   2
  -4   1   5 342.627 7.32218   1
  -4   1   5 264.595 6.17380   2
  -3   1   5 9.50319 1.59408   1
  -3   1   5 13.2631 1.55353   2
  -2   1   5 81.5218 3.20217   2
  -2   1   5 100.144 3.59728   1
  -1   1   5 161.952 4.06981   2
  -1   1   5 217.091 4.27749   1
   0   1   5 12.8895 1.29077   2
   0   1   5 18.8570 1.64368   1
   1   1   5 291.821 5.19990   1
   1   1   5 214.540 4.35993   2
   2   1   5 1066.81 12.9141   1
   2   1   5 848.711 10.1974   2
   3   1   5 1312.49 13.7692   2
   3   1   5 1651.08 17.8286   1
   4   1   5 1026.15 12.8852   1
   4   1   5 784.814 12.5124   2
   5   1   5 303.714 7.79879   1
   5   1   5 236.353 5.95970   2
   6   1   5 16.2328 2.58913   2
   6   1   5 29.0334 3.04157   1
   7   1   5 3.43124 2.19702   2
   7   1   5 2.81445 2.82014   1
   8   1   5 11.3119 3.08036   1
   8   1   5 10.9725 2.54309   2
   9   1   5 134.650 10.0063   1
   9   1   5 103.520 8.91336   2
  10   1   5 259.300 14.7980   2
  10   1   5 347.182 16.7688   1
  11   1   5 348.135 17.5527   1
  11   1   5 278.063 15.4757   2
  12   1   5 207.153 16.3602   1
  12   1   5 160.310 13.6818   2
  13   1   5 41.8059 8.06341   2
  13   1   5 46.1431 8.46032   1
 -15   2   5 19.5002 8.62324   1
 -15   2   5 -5.1519 8.59688   2
 -14   2   5 14.9628 6.28972   2
 -14   2   5 7.82237 5.89735   1
 -13   2   5 6.82495 5.43396   2
 -13   2   5 10.0281 5.10985   1
 -12   2   5 79.6468 8.41430   2
 -12   2   5 88.9146 8.63717   1
 -11   2   5 170.192 9.86821   2
 -11   2   5 217.885 12.6498   1
 -10   2   5 139.439 8.49183   2
 -10   2   5 169.204 10.1573   1
  -9   2   5 40.3651 5.12572   1
  -9   2   5 30.3205 4.10324   2
  -8   2   5 3.13810 2.31290   2
  -8   2   5 -2.1639 2.38723   1
  -7   2   5 3.58148 2.24746   1
  -7   2   5 5.39721 2.08421   2
  -6   2   5 13.8589 1.93037   2
  -6   2   5 11.2778 2.38679   1
  -5   2   5 191.633 6.29938   1
  -5   2   5 155.824 5.37812   2
  -4   2   5 605.851 9.52874   1
  -4   2   5 480.104 8.07804   2
  -3   2   5 735.306 8.80737   2
  -3   2   5 932.286 10.6478   1
  -2   2   5 466.036 6.97301   2
  -2   2   5 576.638 7.80743   1
  -1   2   5 161.868 5.35608   2
  -1   2   5 198.212 6.37473   1
   0   2   5 1.72482 1.15713   1
   0   2   5 2.06148 1.10178   2
   1   2   5 28.7826 2.31253   1
   1   2   5 25.1308 1.87519   2
   2   2   5 5.17771 0.99449   2
   2   2   5 4.11982 1.05588   1
   3   2   5 66.2592 3.87056   1
   3   2   5 54.7171 3.38475   2
   4   2   5 217.763 5.87804   2
   4   2   5 261.827 5.34835   1
   5   2   5 273.948 7.59227   1
   5   2   5 220.974 8.26964   2
   6   2   5 168.972 8.31323   1
   6   2   5 134.582 6.79676   2
   7   2   5 5.92379 2.53305   2
   7   2   5 1.24412 3.11291   1
   8   2   5 29.7030 4.92006   1
   8   2   5 21.5780 3.86869   2
   9   2   5 50.4847 6.69785   2
   9   2   5 74.3878 7.04814   1
  10   2   5 40.0102 6.41443   1
  10   2   5 14.1287 5.31462   2
  11   2   5 2.16089 5.02234   1
  11   2   5 0.02899 4.17692   2
  12   2   5 0.52958 5.66857   2
  12   2   5 2.70004 6.15910   1
  13   2   5 7.90948 5.79373   2
  13   2   5 13.6723 6.43651   1
 -14   3   5 1.39356 6.14091   1
 -14   3   5 24.6622 5.59050   2
 -13   3   5 2.84296 4.62597   2
 -13   3   5 3.94292 5.61101   1
 -12   3   5 9.98088 4.42310   2
 -12   3   5 0.03188 4.44013   1
 -11   3   5 30.4188 5.05593   2
 -11   3   5 27.3478 5.27389   1
 -10   3   5 55.7540 5.81510   2
 -10   3   5 94.6157 7.83155   1
  -9   3   5 147.551 9.32776   1
  -9   3   5 116.805 7.83622   2
  -8   3   5 57.4829 5.23372   2
  -8   3   5 78.2214 6.29758   1
  -7   3   5 11.0067 3.03903   1
  -7   3   5 10.2516 2.54987   2
  -6   3   5 23.1289 3.38034   1
  -6   3   5 15.7020 2.36927   2
  -5   3   5 64.9507 4.35645   2
  -5   3   5 78.6368 4.65455   1
  -4   3   5 39.5046 2.81481   1
  -4   3   5 34.8595 2.51808   2
  -3   3   5 5.86058 1.39965   2
  -3   3   5 4.32428 1.40353   1
  -2   3   5 25.4044 2.21262   2
  -2   3   5 30.8425 2.56876   1
  -1   3   5 42.9504 2.78964   1
  -1   3   5 30.7629 2.33978   2
   0   3   5 1.64837 1.26673   2
   0   3   5 -0.9356 1.11895   1
   1   3   5 53.7530 3.38296   1
   1   3   5 43.7315 2.83024   2
   2   3   5 272.417 6.33867   2
   2   3   5 359.045 7.44726   1
   3   3   5 255.490 5.95683   2
   3   3   5 334.618 8.31027   1
   4   3   5 357.356 8.88267   1
   4   3   5 265.532 7.12138   2
   5   3   5 113.158 6.85664   2
   5   3   5 148.581 8.11921   1
   6   3   5 15.8418 3.52303   1
   6   3   5 16.3823 3.26649   2
   7   3   5 11.3451 3.24526   1
   7   3   5 10.1931 3.25277   2
   8   3   5 7.24043 3.37760   2
   8   3   5 20.0268 4.57251   1
   9   3   5 25.3860 4.82007   2
   9   3   5 50.1352 6.35905   1
  10   3   5 77.0555 8.55091   2
  10   3   5 73.6077 8.36578   1
  11   3   5 99.0358 10.7276   1
  11   3   5 76.4167 9.23563   2
  12   3   5 45.5570 8.26211   1
  12   3   5 20.9239 7.14241   2
  13   3   5 17.4454 7.06354   2
  13   3   5 15.0554 7.71039   1
 -14   4   5 7.55803 8.76606   2
 -14   4   5 6.58673 8.11885   1
 -13   4   5 36.2698 6.49385   2
 -13   4   5 37.5001 7.43944   1
 -12   4   5 224.546 15.5951   1
 -12   4   5 172.865 12.0160   2
 -11   4   5 380.992 17.5390   1
 -11   4   5 299.266 15.5005   2
 -10   4   5 293.508 14.5364   1
 -10   4   5 223.538 12.0438   2
  -9   4   5 94.0545 7.74869   2
  -9   4   5 115.776 8.78784   1
  -8   4   5 1.71571 2.48205   2
  -8   4   5 1.75696 2.98446   1
  -7   4   5 6.42480 3.25966   1
  -7   4   5 8.69557 2.78740   2
  -6   4   5 2.65445 2.35218   2
  -6   4   5 3.70965 3.04511   1
  -5   4   5 259.877 8.66282   2
  -5   4   5 322.719 10.3751   1
  -4   4   5 966.709 14.6552   1
  -4   4   5 803.970 12.3378   2
  -3   4   5 1093.13 13.2384   2
  -3   4   5 1371.46 15.9460   1
  -2   4   5 906.179 12.1417   2
  -2   4   5 1145.87 14.1351   1
  -1   4   5 265.932 7.33667   1
  -1   4   5 215.091 6.13674   2
   0   4   5 14.2785 2.26135   1
   0   4   5 6.45871 1.57159   2
   1   4   5 20.9298 2.28377   2
   1   4   5 18.8004 2.53051   1
   2   4   5 -0.2106 1.59216   2
   2   4   5 1.67623 1.74125   1
   3   4   5 108.603 5.66069   2
   3   4   5 128.064 6.22456   1
   4   4   5 367.061 11.2438   2
   4   4   5 475.122 13.3042   1
   5   4   5 430.229 13.4370   2
   5   4   5 570.586 16.3969   1
   6   4   5 162.315 9.32656   2
   6   4   5 210.175 10.8609   1
   7   4   5 7.58862 3.56859   2
   7   4   5 14.2510 3.96985   1
   8   4   5 69.6528 7.31876   1
   8   4   5 42.0137 5.91000   2
   9   4   5 153.596 10.9411   1
   9   4   5 97.6404 8.49827   2
  10   4   5 53.5555 6.80980   2
  10   4   5 72.3112 8.63626   1
  11   4   5 12.1188 5.90438   2
  11   4   5 9.56699 6.10079   1
  12   4   5 5.35891 6.55761   2
  12   4   5 18.9467 7.52549   1
 -13   5   5 25.6395 7.59626   2
 -13   5   5 1.59756 7.36774   1
 -12   5   5 7.30433 6.04695   1
 -12   5   5 0.38574 5.10631   2
 -11   5   5 -0.1618 4.61104   2
 -11   5   5 7.40800 5.44574   1
 -10   5   5 -2.1940 4.89729   1
 -10   5   5 9.73692 4.03883   2
  -9   5   5 -0.6100 3.14604   2
  -9   5   5 1.21403 3.66164   1
  -8   5   5 0.02431 3.04723   2
  -8   5   5 -3.4437 3.59040   1
  -7   5   5 5.49661 3.67508   1
  -7   5   5 5.62394 2.86970   2
  -6   5   5 19.3505 4.15542   1
  -6   5   5 12.5915 3.07698   2
  -5   5   5 21.5681 3.40378   2
  -5   5   5 23.3051 4.00796   1
  -4   5   5 3.64429 2.30341   2
  -4   5   5 2.80553 2.41651   1
  -3   5   5 -2.1630 1.93888   2
  -3   5   5 -1.1619 2.45772   1
  -2   5   5 20.5616 3.08883   1
  -2   5   5 14.5496 2.77029   2
  -1   5   5 25.6609 2.94244   2
  -1   5   5 32.8115 3.50412   1
   0   5   5 13.0173 2.56115   1
   0   5   5 12.1206 2.76566   2
   1   5   5 4.57495 2.26869   2
   1   5   5 1.69109 2.21634   1
   2   5   5 21.7834 3.22095   1
   2   5   5 13.4350 2.71373   2
   3   5   5 3.28181 2.08840   2
   3   5   5 -1.6249 2.32713   1
   4   5   5 13.5516 3.44118   2
   4   5   5 13.6879 3.26428   1
   5   5   5 1.81100 2.92454   2
   5   5   5 2.62931 3.45662   1
   6   5   5 11.1817 3.91009   1
   6   5   5 12.6884 4.14736   2
   7   5   5 5.49956 3.56518   2
   7   5   5 2.21461 3.68877   1
   8   5   5 4.80957 4.58405   1
   8   5   5 -1.8601 4.06345   2
   9   5   5 4.33293 4.79839   2
   9   5   5 12.8973 5.20258   1
  10   5   5 -2.9200 5.65507   1
  10   5   5 0.22668 5.28541   2
  11   5   5 -0.6409 5.78816   1
  11   5   5 11.6262 6.84979   2
  12   5   5 2.23817 10.5647   2
  12   5   5 -0.9862 14.0053   1
 -12   6   5 55.8666 10.2968   2
 -12   6   5 79.3715 12.2262   1
 -11   6   5 153.299 16.2232   1
 -11   6   5 138.934 14.4043   2
 -10   6   5 199.679 16.1998   1
 -10   6   5 148.673 13.4947   2
  -9   6   5 37.2925 5.66509   2
  -9   6   5 42.0151 7.67549   1
  -8   6   5 10.0230 4.31792   2
  -8   6   5 9.38178 5.25963   1
  -7   6   5 -1.5843 3.54332   2
  -7   6   5 1.43815 4.48022   1
  -6   6   5 30.6323 5.70643   2
  -6   6   5 53.3030 7.41881   1
  -5   6   5 205.624 11.4653   1
  -5   6   5 162.578 10.2369   2
  -4   6   5 458.448 15.8099   2
  -4   6   5 576.471 18.9141   1
  -3   6   5 633.336 16.4032   2
  -3   6   5 812.993 21.7988   1
  -2   6   5 481.207 16.9886   1
  -2   6   5 412.272 13.9091   2
  -1   6   5 174.330 9.27294   2
  -1   6   5 224.579 11.4764   1
   0   6   5 9.72266 3.26759   1
   0   6   5 3.17276 2.68130   2
   1   6   5 6.87092 3.03451   2
   1   6   5 6.31581 2.88627   1
   2   6   5 -2.4626 2.48462   1
   2   6   5 3.25910 2.80498   2
   3   6   5 41.1273 5.48655   1
   3   6   5 45.0652 5.64084   2
   4   6   5 139.725 10.8185   2
   4   6   5 177.028 12.0383   1
   5   6   5 226.306 13.8429   1
   5   6   5 173.493 12.1012   2
   6   6   5 137.084 11.0339   1
   6   6   5 100.992 10.7956   2
   7   6   5 9.46499 4.63508   1
   7   6   5 5.00846 4.58630   2
   8   6   5 17.1331 5.95886   2
   8   6   5 20.4827 6.20569   1
   9   6   5 50.5517 10.4059   1
   9   6   5 50.5855 8.56987   2
  10   6   5 55.5972 8.99421   2
  10   6   5 43.4069 9.81994   1
  11   6   5 -14.148 7.82928   2
  11   6   5 14.6635 11.0761   1
 -11   7   5 8.37813 11.3575   2
 -11   7   5 10.7688 12.6081   1
 -10   7   5 66.8010 10.7532   2
 -10   7   5 105.942 12.8421   1
  -9   7   5 83.3979 8.69432   2
  -9   7   5 90.0002 11.8160   1
  -8   7   5 40.6137 6.37807   2
  -8   7   5 63.8075 9.51739   1
  -7   7   5 5.46075 4.17240   2
  -7   7   5 -7.9226 4.96594   1
  -6   7   5 49.4209 7.16320   2
  -6   7   5 43.6452 7.61510   1
  -5   7   5 98.9242 10.1199   1
  -5   7   5 99.8623 9.10286   2
  -4   7   5 93.4425 9.32823   1
  -4   7   5 86.0419 8.24511   2
  -3   7   5 1.06860 3.75986   1
  -3   7   5 6.22732 3.62738   2
  -2   7   5 13.0281 3.96807   2
  -2   7   5 22.1159 5.53619   1
  -1   7   5 28.8455 4.85913   2
  -1   7   5 44.1035 6.11452   1
   0   7   5 9.64918 4.12845   1
   0   7   5 8.67189 3.59702   2
   1   7   5 26.2401 4.86536   1
   1   7   5 26.2845 4.93558   2
   2   7   5 96.8058 8.89380   2
   2   7   5 113.014 9.83343   1
   3   7   5 209.360 12.9858   2
   3   7   5 263.766 15.0564   1
   4   7   5 94.5853 9.85398   1
   4   7   5 80.6768 9.30958   2
   5   7   5 24.4510 5.69303   1
   5   7   5 10.5729 5.37346   2
   6   7   5 -6.8131 4.59243   1
   6   7   5 -4.3302 4.91211   2
   7   7   5 12.8370 5.78569   1
   7   7   5 5.30613 5.73365   2
   8   7   5 3.69455 6.09107   1
   8   7   5 1.26832 5.76678   2
   9   7   5 3.98127 7.03096   2
   9   7   5 26.6155 7.91586   1
  -9   8   5 14.5005 7.39032   2
  -9   8   5 17.2138 8.72059   1
  -8   8   5 8.22179 6.86976   1
  -8   8   5 -2.2837 4.86682   2
  -7   8   5 11.9297 6.78992   1
  -7   8   5 12.3200 4.89820   2
  -6   8   5 6.30709 5.04188   2
  -6   8   5 11.2282 5.71256   1
  -5   8   5 43.8318 8.10749   1
  -5   8   5 28.1412 6.29739   2
  -4   8   5 51.5779 7.32212   2
  -4   8   5 62.8248 8.64611   1
  -3   8   5 55.4579 7.25160   2
  -3   8   5 70.1959 9.12589   1
  -2   8   5 117.146 10.5375   1
  -2   8   5 92.3355 9.06917   2
  -1   8   5 29.8711 5.41535   2
  -1   8   5 32.5007 6.11418   1
   0   8   5 29.1800 5.61644   1
   0   8   5 24.7820 5.63827   2
   1   8   5 18.3576 5.86286   1
   1   8   5 10.1660 5.06082   2
   2   8   5 2.01059 4.26709   2
   2   8   5 9.29283 5.33161   1
   3   8   5 24.0782 6.63598   2
   3   8   5 21.6584 6.15944   1
   4   8   5 16.1613 6.25804   2
   4   8   5 28.7076 6.50640   1
   5   8   5 2.36036 5.90558   2
   5   8   5 27.1983 6.49760   1
   6   8   5 -3.7075 5.57014   2
   6   8   5 12.3600 5.82074   1
   7   8   5 -1.1122 5.98046   2
   7   8   5 4.40112 5.42057   1
   8   8   5 -2.9299 10.1474   2
   8   8   5 20.1830 9.96489   1
  -7   9   5 6.10669 10.7251   1
  -7   9   5 3.01385 7.37506   2
  -6   9   5 13.8985 8.69395   1
  -6   9   5 40.6778 6.51728   2
  -5   9   5 76.4992 9.31729   2
  -5   9   5 80.9735 11.0164   1
  -4   9   5 31.0483 6.99341   2
  -4   9   5 46.3060 9.25097   1
  -3   9   5 0.69204 5.77590   1
  -3   9   5 5.32197 5.46335   2
  -2   9   5 14.3665 6.01254   2
  -2   9   5 26.3777 6.73711   1
  -1   9   5 30.3508 7.29995   1
  -1   9   5 39.8798 7.76409   2
   0   9   5 11.4844 5.44346   2
   0   9   5 10.7199 7.48296   1
   1   9   5 14.4698 5.29711   2
   1   9   5 22.4244 7.52223   1
   2   9   5 179.782 14.4423   1
   2   9   5 154.812 12.9853   2
   3   9   5 143.292 13.7752   2
   3   9   5 187.648 15.5231   1
   4   9   5 148.021 14.2457   2
   4   9   5 226.126 17.5519   1
   5   9   5 73.5270 11.0697   1
   5   9   5 47.1187 13.5577   2
  13   0   6 253.430 39.4425  -2
 -15   0   6 253.430 39.4425   1
 -15   0   6 138.985 35.0619   2
 -14   0   6 106.366 16.8192   2
  12   0   6 460.344 43.2162  -2
 -14   0   6 460.344 43.2162   1
 -14   0   6 106.885 24.2579   1
 -13   0   6 195.796 24.3638   1
 -13   0   6 152.949 18.8518   2
  11   0   6 238.851 33.3474  -2
 -13   0   6 238.851 33.3474   1
 -12   0   6 121.039 14.3250   2
 -12   0   6 134.648 16.8751   1
  10   0   6 221.520 52.0789  -2
 -12   0   6 221.520 52.0789   1
 -11   0   6 8.75999 4.96529   1
   9   0   6 153.893 49.3354  -2
 -11   0   6 153.893 49.3354   1
 -11   0   6 11.4382 5.08646   2
 -10   0   6 349.025 22.7099   1
 -10   0   6 254.732 16.3132   2
   8   0   6 1312.06 99.2418  -2
 -10   0   6 1312.06 99.2418   1
  -9   0   6 299.726 17.2707   2
  -9   0   6 344.490 20.8041   1
   7   0   6 1407.98 96.3147  -2
  -9   0   6 1407.98 96.3147   1
  -8   0   6 257.619 16.0508   1
  -8   0   6 212.702 11.8860   2
  -7   0   6 15.3155 3.38783   2
  -7   0   6 22.8691 3.63027   1
  -6   0   6 785.055 16.3281   2
  -6   0   6 972.300 16.5367   1
  -5   0   6 2602.68 32.4269   1
  -5   0   6 2020.37 24.8114   2
  -4   0   6 3048.16 32.8409   2
  -4   0   6 3902.65 43.3445   1
  -3   0   6 3204.96 33.6887   2
  -3   0   6 4214.73 43.1282   1
  -2   0   6 2359.85 27.7431   1
  -2   0   6 1894.80 23.0426   2
  -1   0   6 0.64319 1.11790   2
  -1   0   6 3.73204 1.39104   1
   0   0   6 134.997 6.12485   2
   0   0   6 173.847 7.24484   1
   1   0   6 1.17082 1.30358   1
   1   0   6 2.11869 1.18292   2
   2   0   6 -0.1750 1.04304   2
   2   0   6 1.56496 1.46036   1
   3   0   6 14.2598 1.90116   2
   3   0   6 16.0978 2.51939   1
   4   0   6 148.448 5.34168   2
   4   0   6 200.727 5.56341   1
   5   0   6 503.929 16.1666   1
   5   0   6 353.669 12.0316   2
   6   0   6 1128.52 27.6972   2
   6   0   6 1472.60 27.3104   1
   7   0   6 1131.19 31.1646   2
   7   0   6 1458.06 32.9774   1
   8   0   6 1134.93 30.0154   1
   8   0   6 866.333 32.3734   2
   9   0   6 264.107 18.3083   1
   9   0   6 189.189 16.9087   2
  10   0   6 9.96837 7.04129   1
  10   0   6 10.3707 7.08914   2
  11   0   6 87.6003 16.6199   2
  11   0   6 61.7224 12.7064   1
  12   0   6 379.541 31.5340   1
  12   0   6 216.673 31.4432   2
  13   0   6 111.959 21.8849   1
 -15   0   6 177.020 48.6791  -2
  13   0   6 177.020 48.6791   1
 -15   1   6 236.546 42.9738   1
  13   1   6 277.767 94.5225  -2
 -15   1   6 277.767 94.5225   1
 -15   1   6 151.055 21.3529   2
 -14   1   6 209.133 16.2653   2
 -14   1   6 260.696 22.2106   1
  12   1   6 343.206 35.0790  -2
 -14   1   6 343.206 35.0790   1
 -13   1   6 274.665 16.9349   1
 -13   1   6 214.945 14.1576   2
  11   1   6 350.519 35.0298  -2
 -13   1   6 350.519 35.0298   1
 -12   1   6 88.1708 9.22764   1
 -12   1   6 78.5586 8.25903   2
  10   1   6 212.577 29.2028  -2
 -12   1   6 212.577 29.2028   1
 -11   1   6 5.34202 3.25751   2
   9   1   6 123.239 24.0671  -2
 -11   1   6 123.239 24.0671   1
 -11   1   6 1.50200 4.43813   1
 -10   1   6 0.99091 3.25732   1
 -10   1   6 5.71142 2.85427   2
  -9   1   6 138.717 7.81432   2
  -9   1   6 170.472 9.82879   1
  -8   1   6 109.948 6.60334   2
  -8   1   6 119.364 7.46432   1
  -7   1   6 334.695 10.0278   1
  -7   1   6 255.870 8.43598   2
  -6   1   6 290.924 9.39005   1
  -6   1   6 235.378 8.25714   2
  -5   1   6 256.731 7.99193   2
  -5   1   6 310.800 7.51260   1
  -4   1   6 569.066 9.42213   1
  -4   1   6 445.869 7.91701   2
  -3   1   6 69.5913 3.51315   2
  -3   1   6 97.5843 3.90585   1
  -2   1   6 71.4567 3.31263   1
  -2   1   6 64.8576 3.15335   2
  -1   1   6 303.291 6.18887   1
  -1   1   6 248.627 5.30114   2
   0   1   6 1629.29 15.1544   1
   0   1   6 1303.06 12.8645   2
   1   1   6 1931.83 17.1852   2
   1   1   6 2485.70 20.3239   1
   2   1   6 1911.22 18.5438   2
   2   1   6 2432.69 21.8496   1
   3   1   6 829.279 10.9451   2
   3   1   6 1014.27 12.4821   1
   4   1   6 414.347 9.35944   2
   4   1   6 537.726 11.5162   1
   5   1   6 4.31362 1.74327   2
   5   1   6 8.43115 2.48812   1
   6   1   6 92.2972 6.50534   1
   6   1   6 61.1875 5.13226   2
   7   1   6 97.1885 7.27030   2
   7   1   6 127.289 7.85282   1
   8   1   6 262.115 13.2702   1
   8   1   6 212.578 12.1919   2
   9   1   6 140.014 10.0430   1
   9   1   6 89.0016 9.76072   2
  10   1   6 129.714 10.7657   1
  10   1   6 105.228 10.8344   2
  11   1   6 33.9761 6.35459   1
  11   1   6 14.7419 6.04289   2
  12   1   6 45.5088 9.77949   2
  12   1   6 54.3303 9.37147   1
  13   1   6 -1.6395 9.04268   1
  13   1   6 18.5567 8.75493   2
 -15   2   6 53.7245 22.3942   1
 -14   2   6 81.2837 15.3144   2
 -14   2   6 96.2138 13.3884   1
  12   2   6 318.343 39.0530  -2
 -14   2   6 318.343 39.0530   1
 -13   2   6 330.785 24.2226   2
 -13   2   6 452.460 23.2593   1
  11   2   6 500.677 73.0444  -2
 -13   2   6 500.677 73.0444   1
 -12   2   6 697.296 25.2592   1
 -12   2   6 539.134 22.9512   2
  10   2   6 795.581 83.0260  -2
 -12   2   6 795.581 83.0260   1
 -11   2   6 707.049 24.4302   1
 -11   2   6 574.617 20.8782   2
   9   2   6 883.886 92.0307  -2
 -11   2   6 883.886 92.0307   1
 -10   2   6 729.885 18.4447   2
 -10   2   6 893.642 25.0001   1
   8   2   6 1119.52 96.6677  -2
 -10   2   6 1119.52 96.6677   1
  -9   2   6 333.087 13.7432   1
  -9   2   6 259.406 11.9383   2
  -8   2   6 184.580 9.09030   2
  -8   2   6 225.547 10.8478   1
  -7   2   6 290.654 9.85517   2
  -7   2   6 398.768 12.2631   1
  -6   2   6 164.912 7.04796   2
  -6   2   6 198.215 8.21173   1
  -5   2   6 218.846 6.67483   2
  -5   2   6 280.306 7.91700   1
  -4   2   6 57.9944 3.54147   2
  -4   2   6 72.5440 4.11826   1
  -3   2   6 253.863 6.08549   1
  -3   2   6 194.051 4.89981   2
  -2   2   6 1348.54 15.0187   1
  -2   2   6 1039.27 10.7627   2
  -1   2   6 459.295 8.33538   2
  -1   2   6 552.810 9.17911   1
   0   2   6 1129.52 13.5402   2
   0   2   6 1460.76 16.3946   1
  -2   2   6 2613.73 79.0700  -2
   0   2   6 2613.73 79.0700   1
   1   2   6 126.330 4.44061   1
   1   2   6 105.084 3.68679   2
  -3   2   6 360.804 26.1780  -2
   1   2   6 360.804 26.1780   1
   2   2   6 195.690 6.77512   1
   2   2   6 148.644 5.54428   2
   3   2   6 749.601 11.6484   1
   3   2   6 590.706 10.0179   2
   4   2   6 1140.74 14.0818   2
   4   2   6 1437.44 18.3260   1
   5   2   6 639.691 13.8312   1
   5   2   6 530.039 11.6267   2
   6   2   6 202.909 9.15178   2
   6   2   6 247.515 11.4222   1
   7   2   6 1.60023 3.29713   1
   7   2   6 3.76543 2.73797   2
   8   2   6 30.8099 5.16639   2
   8   2   6 39.0666 5.42523   1
   9   2   6 137.628 10.9579   1
   9   2   6 103.465 9.25521   2
 -11   2   6 744.245 57.5933  -2
   9   2   6 744.245 57.5933   1
  10   2   6 122.516 10.6956   2
  10   2   6 159.435 11.9062   1
 -12   2   6 804.618 61.3014  -2
  10   2   6 804.618 61.3014   1
  11   2   6 68.3332 10.6815   1
  11   2   6 44.4024 6.93002   2
 -13   2   6 401.459 33.7228  -2
  11   2   6 401.459 33.7228   1
 -14   2   6 355.397 31.1701  -2
  12   2   6 355.397 31.1701   1
  12   2   6 198.697 18.8372   2
  12   2   6 242.733 22.3317   1
  13   2   6 164.375 25.1695   2
 -15   2   6 166.543 53.3449  -2
  13   2   6 166.543 53.3449   1
 -14   3   6 59.1061 9.25970   1
 -14   3   6 46.8036 9.73243   2
  12   3   6 75.0251 25.8911  -2
 -14   3   6 75.0251 25.8911   1
 -13   3   6 109.725 11.7480   2
 -13   3   6 147.608 14.2649   1
  11   3   6 468.593 50.5843  -2
 -13   3   6 468.593 50.5843   1
 -12   3   6 247.730 14.9153   1
 -12   3   6 199.933 15.5269   2
 -11   3   6 207.510 11.9380   2
 -11   3   6 264.117 15.3279   1
   9   3   6 1038.85 72.9869  -2
 -11   3   6 1038.85 72.9869   1
 -10   3   6 165.350 10.4611   1
 -10   3   6 129.066 8.93181   2
  -9   3   6 63.7693 6.03035   2
  -9   3   6 83.4319 7.21097   1
  -8   3   6 622.587 19.0128   1
  -8   3   6 498.028 15.0010   2
  -7   3   6 1942.18 25.7462   1
  -7   3   6 1586.20 21.3057   2
  -6   3   6 2300.31 28.6095   1
  -6   3   6 1839.37 22.4632   2
  -5   3   6 1588.25 18.8137   1
  -5   3   6 1276.52 16.4293   2
  -4   3   6 586.479 9.03235   2
  -4   3   6 724.007 10.8735   1
  -3   3   6 14.4259 1.93992   1
  -3   3   6 10.3131 1.73611   2
  -2   3   6 116.253 5.51209   1
  -2   3   6 98.8736 3.57870   2
  -1   3   6 28.8895 2.82064   1
  -1   3   6 21.4649 2.46804   2
   0   3   6 9.90084 1.68660   2
   0   3   6 11.4150 2.01460   1
   1   3   6 21.9021 2.01083   2
   1   3   6 27.2516 2.50986   1
   2   3   6 26.4784 2.46645   1
   2   3   6 16.5845 1.86458   2
   3   3   6 24.8267 3.13863   1
   3   3   6 13.9054 1.81888   2
   4   3   6 51.0655 4.31278   1
   4   3   6 44.3345 4.01175   2
   5   3   6 5.64588 2.58614   2
   5   3   6 11.6274 3.19930   1
   6   3   6 28.1511 4.18603   2
   6   3   6 35.9715 4.57707   1
   7   3   6 216.027 11.4668   1
   7   3   6 189.886 10.2527   2
   8   3   6 945.098 26.5481   1
 -10   3   6 1017.92 64.2751  -2
   8   3   6 1017.92 64.2751   1
   8   3   6 698.611 20.2394   2
   9   3   6 783.065 30.1771   2
   9   3   6 1089.83 25.3874   1
  10   3   6 679.831 24.7121   2
  10   3   6 945.088 35.9426   1
 -12   3   6 1025.85 55.5693  -2
  10   3   6 1025.85 55.5693   1
  11   3   6 303.950 19.4295   1
 -13   3   6 460.685 53.5480  -2
  11   3   6 460.685 53.5480   1
  11   3   6 242.802 18.3748   2
  12   3   6 71.3319 12.3158   1
  12   3   6 71.7806 11.4497   2
 -14   3   6 221.338 33.1349  -2
  12   3   6 221.338 33.1349   1
 -14   4   6 2.46703 10.1770   2
 -14   4   6 2.04058 8.92924   1
 -13   4   6 0.25092 6.47288   2
 -13   4   6 4.93575 6.44250   1
  11   4   6 10.7427 44.0929  -2
 -13   4   6 10.7427 44.0929   1
 -12   4   6 22.5474 5.91491   2
 -12   4   6 35.5079 8.19304   1
  10   4   6 26.8879 41.2546  -2
 -12   4   6 26.8879 41.2546   1
 -11   4   6 49.8049 6.12641   1
 -11   4   6 44.7866 5.94545   2
 -10   4   6 253.688 14.3335   2
 -10   4   6 317.473 16.5145   1
   8   4   6 456.184 56.2135  -2
 -10   4   6 456.184 56.2135   1
  -9   4   6 124.028 8.78333   2
  -9   4   6 172.822 10.9595   1
   7   4   6 409.077 48.7390  -2
  -9   4   6 409.077 48.7390   1
  -8   4   6 88.0792 6.85851   2
  -8   4   6 103.882 8.31501   1
   6   4   6 596.163 56.5388  -2
  -8   4   6 596.163 56.5388   1
  -7   4   6 27.0858 4.35919   1
  -7   4   6 17.8424 3.42694   2
  -6   4   6 104.469 7.14041   1
  -6   4   6 81.1770 5.82320   2
  -5   4   6 318.332 11.1162   1
  -5   4   6 251.392 9.30577   2
  -4   4   6 625.422 12.4815   1
  -4   4   6 495.354 10.7314   2
  -3   4   6 1003.38 13.8923   1
  -3   4   6 835.752 11.5094   2
  -2   4   6 933.563 12.8364   2
  -2   4   6 1196.36 16.7849   1
   0   4   6 1487.30 59.4950  -2
  -2   4   6 1487.30 59.4950   1
  -1   4   6 181.856 5.83003   2
  -1   4   6 233.878 6.88803   1
  -1   4   6 399.050 32.2137  -2
  -1   4   6 399.050 32.2137   1
   0   4   6 391.300 9.15970   1
   0   4   6 294.740 7.51607   2
  -2   4   6 1359.27 66.5102  -2
   0   4   6 1359.27 66.5102   1
   1   4   6 21.3448 2.49539   2
   1   4   6 20.4992 2.66407   1
   2   4   6 55.5343 4.11217   1
   2   4   6 35.6292 3.30219   2
   3   4   6 109.764 6.23931   2
   3   4   6 149.885 7.57417   1
   4   4   6 397.320 12.6410   2
   4   4   6 459.551 14.6025   1
   5   4   6 474.568 15.3548   1
   5   4   6 396.211 13.2024   2
   6   4   6 443.486 15.7442   2
   6   4   6 605.497 17.4143   1
   7   4   6 274.343 13.0220   2
   7   4   6 319.650 15.0283   1
  -9   4   6 485.668 52.9561  -2
   7   4   6 485.668 52.9561   1
   8   4   6 208.000 14.0341   1
 -10   4   6 492.804 36.3577  -2
   8   4   6 492.804 36.3577   1
   8   4   6 145.225 10.2800   2
   9   4   6 15.0792 5.01837   1
   9   4   6 19.5034 3.89911   2
 -11   4   6 29.0956 36.8166  -2
   9   4   6 29.0956 36.8166   1
  10   4   6 4.14234 5.77004   1
  10   4   6 10.0088 6.35729   2
 -12   4   6 -15.417 34.0978  -2
  10   4   6 -15.417 34.0978   1
  11   4   6 12.2416 7.58336   2
 -13   4   6 80.9910 22.3706  -2
  11   4   6 80.9910 22.3706   1
  11   4   6 24.0153 8.49469   1
 -14   4   6 173.730 36.8020  -2
  12   4   6 173.730 36.8020   1
  12   4   6 113.470 18.6141   2
  12   4   6 179.054 18.3094   1
  11   5   6 294.378 63.5734  -2
 -13   5   6 294.378 63.5734   1
 -13   5   6 136.859 21.4690   2
 -13   5   6 161.193 22.4716   1
 -12   5   6 8.03454 6.39045   2
 -12   5   6 21.7356 7.53226   1
 -11   5   6 36.3099 7.10094   2
 -11   5   6 20.2274 6.45422   1
 -10   5   6 62.7910 8.64363   1
 -10   5   6 49.3781 7.89604   2
  -9   5   6 87.6999 8.74489   2
  -9   5   6 125.035 11.4235   1
  -8   5   6 9.12020 5.14756   1
  -8   5   6 7.81690 4.13769   2
  -7   5   6 3.82985 3.26510   2
  -7   5   6 1.29949 3.68065   1
  -6   5   6 16.0126 4.34723   1
  -6   5   6 10.1697 3.24206   2
  -5   5   6 3.39472 2.84770   2
  -5   5   6 -0.1864 3.23636   1
  -4   5   6 91.1586 6.91462   2
  -4   5   6 103.769 7.77992   1
  -3   5   6 64.6427 5.06687   2
  -3   5   6 61.0150 5.79604   1
  -2   5   6 14.8539 3.17472   1
  -2   5   6 17.5193 3.33125   2
  -1   5   6 337.215 11.2085   2
  -1   5   6 403.688 12.8395   1
   0   5   6 1621.22 22.8979   1
   0   5   6 1335.94 19.7796   2
   1   5   6 2303.71 28.8992   2
   1   5   6 2910.08 32.8751   1
   2   5   6 2404.90 28.7920   2
   2   5   6 3047.95 36.7583   1
   3   5   6 1482.54 24.1551   1
   3   5   6 1174.31 21.3858   2
   4   5   6 415.404 16.7379   2
   4   5   6 506.852 18.5590   1
   5   5   6 2.77178 3.67273   1
   5   5   6 7.80588 4.10861   2
   6   5   6 43.7455 6.49539   1
   6   5   6 40.9304 6.91831   2
   7   5   6 26.5695 5.20351   2
   7   5   6 31.5019 5.85312   1
   8   5   6 33.5567 7.97268   1
 -10   5   6 42.4466 19.3257  -2
   8   5   6 42.4466 19.3257   1
   8   5   6 35.5119 6.31735   2
   9   5   6 14.5378 6.18848   1
   9   5   6 -0.1693 5.24364   2
  10   5   6 7.40847 6.95778   1
  10   5   6 12.6204 6.73112   2
  11   5   6 2.24793 7.22904   2
  11   5   6 13.8997 9.05579   1
 -12   6   6 -22.398 9.91108   1
 -12   6   6 -4.2534 8.38254   2
 -11   6   6 38.1064 8.04926   2
 -11   6   6 38.8066 9.12055   1
 -10   6   6 213.711 17.4370   2
 -10   6   6 319.592 20.0042   1
  -9   6   6 282.352 17.4422   1
  -9   6   6 226.732 14.3511   2
  -8   6   6 146.469 10.5861   2
  -8   6   6 206.953 13.6841   1
  -7   6   6 41.4022 6.00073   2
  -7   6   6 54.5270 7.76025   1
  -6   6   6 77.1650 8.41786   1
  -6   6   6 64.2203 6.96701   2
  -5   6   6 300.141 14.7536   1
  -5   6   6 252.891 12.1238   2
  -4   6   6 425.999 15.4908   2
  -4   6   6 574.019 19.1341   1
  -3   6   6 479.800 16.3931   2
  -3   6   6 603.412 18.3572   1
  -2   6   6 383.276 13.4236   2
  -2   6   6 527.483 17.0196   1
  -1   6   6 25.4841 4.33298   2
  -1   6   6 35.3858 4.81931   1
   0   6   6 51.7686 5.54021   2
   0   6   6 64.0772 6.19634   1
   1   6   6 2.38000 2.86071   2
   1   6   6 5.60489 3.03434   1
   2   6   6 1.65312 3.40005   1
   2   6   6 -0.0806 3.27740   2
   3   6   6 10.6644 3.71489   2
   3   6   6 5.30724 3.64112   1
   4   6   6 104.504 10.1865   1
   4   6   6 63.7216 7.41235   2
   5   6   6 196.990 13.3546   1
   5   6   6 158.956 12.0772   2
   6   6   6 370.276 18.2119   1
   6   6   6 295.019 16.4561   2
   7   6   6 234.930 15.7610   2
   7   6   6 291.771 17.0702   1
  -9   6   6 548.066 56.4862  -2
   7   6   6 548.066 56.4862   1
   8   6   6 193.438 16.6729   1
   8   6   6 160.610 14.3235   2
 -10   6   6 529.531 42.9258  -2
   8   6   6 529.531 42.9258   1
   9   6   6 19.0148 6.00240   2
   9   6   6 15.3565 6.92284   1
  10   6   6 22.4325 8.25240   2
  10   6   6 21.6548 8.86710   1
 -11   7   6 75.0628 16.1904   2
 -11   7   6 111.456 22.6110   1
 -10   7   6 40.7682 11.8621   2
 -10   7   6 38.7806 8.39684   1
  -9   7   6 28.6583 8.08160   1
  -9   7   6 39.8716 7.05312   2
  -8   7   6 169.688 13.0346   2
  -8   7   6 226.559 16.1628   1
  -7   7   6 589.926 25.6161   1
  -7   7   6 455.821 20.6631   2
  -6   7   6 543.027 22.1835   2
  -6   7   6 700.836 27.8324   1
  -5   7   6 510.925 23.2256   1
  -5   7   6 439.838 19.5272   2
  -4   7   6 256.081 15.1578   1
  -4   7   6 212.158 12.8933   2
  -3   7   6 35.3311 5.82943   2
  -3   7   6 33.2495 6.32397   1
  -2   7   6 5.92506 3.60623   2
  -2   7   6 11.2489 4.49089   1
  -1   7   6 8.28869 4.20002   1
  -1   7   6 0.16696 3.40721   2
   0   7   6 1.96478 3.61149   1
   0   7   6 5.16172 3.67669   2
   1   7   6 -0.2262 4.30863   1
   1   7   6 8.96917 4.17071   2
   2   7   6 3.59253 4.37423   1
   2   7   6 2.46114 3.90794   2
   3   7   6 0.40571 4.17243   1
   3   7   6 4.03511 4.64066   2
   4   7   6 12.8902 5.71648   2
   4   7   6 15.5641 5.55055   1
   5   7   6 -2.4262 4.75933   2
   5   7   6 2.69614 4.89522   1
   6   7   6 43.0322 7.20536   1
   6   7   6 43.4640 7.50320   2
   7   7   6 125.895 13.6028   1
   7   7   6 82.1906 10.8586   2
  -9   7   6 177.153 41.9816  -2
   7   7   6 177.153 41.9816   1
   8   7   6 353.497 29.3125   1
   8   7   6 256.387 18.6109   2
 -10   7   6 462.333 52.7726  -2
   8   7   6 462.333 52.7726   1
   9   7   6 324.363 34.9698   1
   9   7   6 326.534 34.4418   2
  -9   8   6 52.5880 11.7470   2
  -9   8   6 89.1764 15.4309   1
  -8   8   6 26.3666 7.58503   1
  -8   8   6 30.7523 7.08080   2
  -7   8   6 62.4769 9.34481   1
  -7   8   6 42.5465 6.61067   2
   5   8   6 261.333 51.7393  -2
  -7   8   6 261.333 51.7393   1
  -6   8   6 66.4655 8.58814   2
  -6   8   6 59.8285 9.61075   1
  -5   8   6 80.0575 10.1927   1
  -5   8   6 74.0627 9.11300   2
  -4   8   6 13.9861 5.14455   2
  -4   8   6 6.29304 6.05102   1
  -3   8   6 18.9504 5.47315   2
  -3   8   6 29.2097 6.55869   1
  -2   8   6 226.048 14.9267   2
  -2   8   6 266.580 16.6104   1
  -1   8   6 263.512 14.7795   1
  -1   8   6 231.568 14.0767   2
   0   8   6 249.968 15.3825   2
   0   8   6 340.749 18.7663   1
   1   8   6 33.9621 6.77745   2
   1   8   6 44.8304 7.19950   1
   2   8   6 53.9305 7.84771   2
   2   8   6 63.6478 8.97985   1
   3   8   6 196.508 15.0432   2
   3   8   6 284.130 18.8028   1
   4   8   6 386.825 22.3922   1
   4   8   6 334.513 19.8529   2
   5   8   6 243.784 16.6007   1
   5   8   6 179.652 15.7042   2
   6   8   6 54.8123 8.77384   2
   6   8   6 81.5482 10.4660   1
  -8   8   6 119.782 34.3281  -2
   6   8   6 119.782 34.3281   1
   7   8   6 -13.850 6.67826   2
   7   8   6 -6.6709 6.41768   1
  -6   9   6 101.797 13.3684   2
  -6   9   6 120.167 22.5971   1
  -5   9   6 77.4122 9.50943   2
  -5   9   6 92.7614 11.2209   1
  -4   9   6 33.8059 8.48796   1
  -4   9   6 27.9819 6.58973   2
   2   9   6 268.021 49.7438  -2
  -4   9   6 268.021 49.7438   1
  -3   9   6 7.51831 6.26047   1
  -3   9   6 -1.6000 4.96878   2
  -2   9   6 35.8687 6.52926   2
  -2   9   6 18.3338 7.47216   1
  -1   9   6 90.1095 12.4159   1
  -1   9   6 91.8148 11.7356   2
   0   9   6 166.269 15.3967   1
   0   9   6 135.638 14.0070   2
   1   9   6 234.610 16.1956   1
   1   9   6 200.286 15.2272   2
   2   9   6 229.798 17.5617   1
   2   9   6 183.427 16.6444   2
   3   9   6 119.378 11.8539   1
   3   9   6 161.269 14.3674   2
   4   9   6 75.4808 11.7756   2
   4   9   6 84.3271 11.2445   1
   5   9   6 40.3994 15.6626   1
 -15   0   7 -6.0110 33.8550   1
 -14   0   7 0.04370 11.4668   1
 -13   0   7 4.58627 8.67559   1
 -12   0   7 2.07027 7.57793   1
 -11   0   7 3.82069 5.86257   1
 -10   0   7 5.03971 6.25794   1
  -9   0   7 1.41447 5.56440   1
  -8   0   7 0.58881 4.53218   1
  -7   0   7 1.60738 4.32279   1
  -6   0   7 0.34299 2.13140   1
  -5   0   7 0.59644 2.12647   1
  -4   0   7 0.65884 1.98769   1
  -3   0   7 0.63515 2.37876   1
  -2   0   7 -0.7013 1.94054   1
  -1   0   7 0.60476 1.92469   1
   0   0   7 2.69318 1.90882   1
   1   0   7 2.21818 1.70157   1
   2   0   7 0.65416 1.65391   1
   3   0   7 1.70812 1.93296   1
   4   0   7 3.26954 1.70342   1
   5   0   7 1.36387 4.11136   1
   6   0   7 1.09006 5.00616   1
   7   0   7 1.97530 5.18049   1
   8   0   7 0.00329 5.28140   1
   9   0   7 2.44447 6.28274   1
  10   0   7 -6.6904 7.17803   1
  11   0   7 6.59633 8.97548   1
  12   0   7 2.75924 9.91207   1
  13   0   7 9.97614 14.3430   1
  13   1   7 102.048 20.8979  -2
 -15   1   7 102.048 20.8979   1
  12   1   7 51.7064 8.89045  -2
 -14   1   7 51.7064 8.89045   1
  11   1   7 34.4740 7.40015  -2
 -13   1   7 34.4740 7.40015   1
  10   1   7 38.0757 6.56999  -2
 -12   1   7 38.0757 6.56999   1
   9   1   7 69.7287 7.66663  -2
 -11   1   7 69.7287 7.66663   1
   8   1   7 237.431 11.1944  -2
 -10   1   7 237.431 11.1944   1
   7   1   7 585.505 15.0089  -2
  -9   1   7 585.505 15.0089   1
   6   1   7 957.094 18.2316  -2
  -8   1   7 957.094 18.2316   1
   5   1   7 878.448 14.2082  -2
  -7   1   7 878.448 14.2082   1
   4   1   7 390.183 8.79673  -2
  -6   1   7 390.183 8.79673   1
   3   1   7 53.3930 3.21417  -2
  -5   1   7 53.3930 3.21417   1
   2   1   7 317.213 7.05447  -2
  -4   1   7 317.213 7.05447   1
   1   1   7 1056.44 12.1231  -2
  -3   1   7 1056.44 12.1231   1
   0   1   7 1895.79 17.8463  -2
  -2   1   7 1895.79 17.8463   1
  -1   1   7 2220.87 20.6625  -2
  -1   1   7 2220.87 20.6625   1
  -2   1   7 2021.21 18.6872  -2
   0   1   7 2021.21 18.6872   1
  -3   1   7 1202.81 12.7953  -2
   1   1   7 1202.81 12.7953   1
  -4   1   7 364.575 7.48214  -2
   2   1   7 364.575 7.48214   1
  -5   1   7 45.1506 3.15867  -2
   3   1   7 45.1506 3.15867   1
  -6   1   7 388.852 9.17445  -2
   4   1   7 388.852 9.17445   1
  -7   1   7 794.332 14.7375  -2
   5   1   7 794.332 14.7375   1
  -8   1   7 756.953 14.9816  -2
   6   1   7 756.953 14.9816   1
  -9   1   7 534.846 15.8404  -2
   7   1   7 534.846 15.8404   1
 -10   1   7 270.177 11.8667  -2
   8   1   7 270.177 11.8667   1
 -11   1   7 65.9201 7.35610  -2
   9   1   7 65.9201 7.35610   1
 -12   1   7 38.3956 6.00603  -2
  10   1   7 38.3956 6.00603   1
 -13   1   7 50.3931 7.59997  -2
  11   1   7 50.3931 7.59997   1
 -14   1   7 103.920 11.0662  -2
  12   1   7 103.920 11.0662   1
 -15   1   7 111.326 21.5815  -2
  13   1   7 111.326 21.5815   1
  12   2   7 120.673 12.0668  -2
 -14   2   7 120.673 12.0668   1
  11   2   7 108.517 9.02526  -2
 -13   2   7 108.517 9.02526   1
  10   2   7 33.8171 6.62510  -2
 -12   2   7 33.8171 6.62510   1
   9   2   7 8.42601 5.20598  -2
 -11   2   7 8.42601 5.20598   1
   8   2   7 70.8246 7.23089  -2
 -10   2   7 70.8246 7.23089   1
   7   2   7 223.133 10.6307  -2
  -9   2   7 223.133 10.6307   1
   6   2   7 295.416 10.1063  -2
  -8   2   7 295.416 10.1063   1
   5   2   7 304.405 8.67828  -2
  -7   2   7 304.405 8.67828   1
   4   2   7 227.505 7.13366  -2
  -6   2   7 227.505 7.13366   1
   3   2   7 123.556 4.67160  -2
  -5   2   7 123.556 4.67160   1
   2   2   7 40.9359 2.92692  -2
  -4   2   7 40.9359 2.92692   1
   1   2   7 127.586 3.79023  -2
  -3   2   7 127.586 3.79023   1
   0   2   7 439.544 8.59918  -2
  -2   2   7 439.544 8.59918   1
  -1   2   7 319.986 6.97780  -2
  -1   2   7 319.986 6.97780   1
  -2   2   7 382.581 7.78284  -2
   0   2   7 382.581 7.78284   1
  -3   2   7 112.378 3.54501  -2
   1   2   7 112.378 3.54501   1
  -4   2   7 47.2823 3.18065  -2
   2   2   7 47.2823 3.18065   1
  -5   2   7 119.244 4.67995  -2
   3   2   7 119.244 4.67995   1
  -6   2   7 195.960 7.20545  -2
   4   2   7 195.960 7.20545   1
  -7   2   7 311.486 10.0438  -2
   5   2   7 311.486 10.0438   1
  -8   2   7 316.658 10.7452  -2
   6   2   7 316.658 10.7452   1
  -9   2   7 247.652 10.4154  -2
   7   2   7 247.652 10.4154   1
 -10   2   7 83.8999 7.99724  -2
   8   2   7 83.8999 7.99724   1
 -11   2   7 8.64588 4.38012  -2
   9   2   7 8.64588 4.38012   1
 -12   2   7 18.1384 5.41698  -2
  10   2   7 18.1384 5.41698   1
 -13   2   7 93.4350 10.1366  -2
  11   2   7 93.4350 10.1366   1
 -14   2   7 124.623 12.8109  -2
  12   2   7 124.623 12.8109   1
  12   3   7 13.1174 9.49702  -2
 -14   3   7 13.1174 9.49702   1
  11   3   7 3.39776 7.58500  -2
 -13   3   7 3.39776 7.58500   1
  10   3   7 -4.4849 5.92341  -2
 -12   3   7 -4.4849 5.92341   1
   9   3   7 22.4910 6.08920  -2
 -11   3   7 22.4910 6.08920   1
   8   3   7 36.3956 6.18096  -2
 -10   3   7 36.3956 6.18096   1
   7   3   7 133.619 8.05195  -2
  -9   3   7 133.619 8.05195   1
   6   3   7 227.112 8.95983  -2
  -8   3   7 227.112 8.95983   1
   5   3   7 220.147 8.24375  -2
  -7   3   7 220.147 8.24375   1
   4   3   7 140.851 7.02013  -2
  -6   3   7 140.851 7.02013   1
   3   3   7 40.3459 3.36779  -2
  -5   3   7 40.3459 3.36779   1
   2   3   7 84.1588 3.67463  -2
  -4   3   7 84.1588 3.67463   1
   1   3   7 314.548 6.69322  -2
  -3   3   7 314.548 6.69322   1
   0   3   7 498.336 9.52991  -2
  -2   3   7 498.336 9.52991   1
  -1   3   7 604.589 10.5356  -2
  -1   3   7 604.589 10.5356   1
  -2   3   7 525.211 10.0571  -2
   0   3   7 525.211 10.0571   1
  -3   3   7 351.271 7.42186  -2
   1   3   7 351.271 7.42186   1
  -4   3   7 101.249 4.52999  -2
   2   3   7 101.249 4.52999   1
  -5   3   7 35.2543 3.47907  -2
   3   3   7 35.2543 3.47907   1
  -6   3   7 124.685 6.53877  -2
   4   3   7 124.685 6.53877   1
  -7   3   7 196.224 8.66907  -2
   5   3   7 196.224 8.66907   1
  -8   3   7 198.618 9.93774  -2
   6   3   7 198.618 9.93774   1
  -9   3   7 127.034 8.21735  -2
   7   3   7 127.034 8.21735   1
 -10   3   7 46.9813 5.93546  -2
   8   3   7 46.9813 5.93546   1
 -11   3   7 18.5303 5.16813  -2
   9   3   7 18.5303 5.16813   1
 -12   3   7 11.3822 5.56836  -2
  10   3   7 11.3822 5.56836   1
 -13   3   7 17.6028 6.81767  -2
  11   3   7 17.6028 6.81767   1
 -14   3   7 21.3441 10.3978  -2
  12   3   7 21.3441 10.3978   1
  11   4   7 159.062 14.9277  -2
 -13   4   7 159.062 14.9277   1
  10   4   7 63.7379 9.75642  -2
 -12   4   7 63.7379 9.75642   1
   9   4   7 14.2308 6.06194  -2
 -11   4   7 14.2308 6.06194   1
   8   4   7 162.735 10.9853  -2
 -10   4   7 162.735 10.9853   1
   7   4   7 333.265 13.7974  -2
  -9   4   7 333.265 13.7974   1
   6   4   7 531.503 16.6451  -2
  -8   4   7 531.503 16.6451   1
   5   4   7 556.204 16.7711  -2
  -7   4   7 556.204 16.7711   1
   4   4   7 558.725 15.5805  -2
  -6   4   7 558.725 15.5805   1
   3   4   7 269.446 9.41558  -2
  -5   4   7 269.446 9.41558   1
   2   4   7 24.5784 3.99601  -2
  -4   4   7 24.5784 3.99601   1
   1   4   7 168.444 5.98931  -2
  -3   4   7 168.444 5.98931   1
   0   4   7 490.458 10.3716  -2
  -2   4   7 490.458 10.3716   1
  -1   4   7 1129.33 15.6527  -2
  -1   4   7 1129.33 15.6527   1
  -2   4   7 435.140 10.1150  -2
   0   4   7 435.140 10.1150   1
  -3   4   7 140.632 5.93239  -2
   1   4   7 140.632 5.93239   1
  -4   4   7 30.6958 4.08780  -2
   2   4   7 30.6958 4.08780   1
  -5   4   7 233.394 8.91875  -2
   3   4   7 233.394 8.91875   1
  -6   4   7 507.220 14.3528  -2
   4   4   7 507.220 14.3528   1
  -7   4   7 557.528 14.0285  -2
   5   4   7 557.528 14.0285   1
  -8   4   7 600.621 15.2064  -2
   6   4   7 600.621 15.2064   1
  -9   4   7 409.177 13.8854  -2
   7   4   7 409.177 13.8854   1
 -10   4   7 177.946 10.7078  -2
   8   4   7 177.946 10.7078   1
 -11   4   7 9.13603 5.45454  -2
   9   4   7 9.13603 5.45454   1
 -12   4   7 40.5747 8.54382  -2
  10   4   7 40.5747 8.54382   1
 -13   4   7 172.011 14.7717  -2
  11   4   7 172.011 14.7717   1
  11   5   7 10.1113 13.4141  -2
 -13   5   7 10.1113 13.4141   1
  10   5   7 6.52354 8.99131  -2
 -12   5   7 6.52354 8.99131   1
   9   5   7 8.83585 7.43521  -2
 -11   5   7 8.83585 7.43521   1
   8   5   7 0.79552 6.06904  -2
 -10   5   7 0.79552 6.06904   1
   7   5   7 25.0552 6.04400  -2
  -9   5   7 25.0552 6.04400   1
   6   5   7 18.8810 5.27794  -2
  -8   5   7 18.8810 5.27794   1
   5   5   7 10.4186 5.25247  -2
  -7   5   7 10.4186 5.25247   1
   4   5   7 3.75479 4.77875  -2
  -6   5   7 3.75479 4.77875   1
   3   5   7 13.9093 4.55859  -2
  -5   5   7 13.9093 4.55859   1
   2   5   7 18.5447 4.49332  -2
  -4   5   7 18.5447 4.49332   1
   1   5   7 19.9772 4.32323  -2
  -3   5   7 19.9772 4.32323   1
   0   5   7 12.2198 3.78636  -2
  -2   5   7 12.2198 3.78636   1
  -1   5   7 17.3159 3.41296  -2
  -1   5   7 17.3159 3.41296   1
  -2   5   7 9.00344 3.36012  -2
   0   5   7 9.00344 3.36012   1
  -3   5   7 18.1492 4.26625  -2
   1   5   7 18.1492 4.26625   1
  -4   5   7 9.89217 3.94273  -2
   2   5   7 9.89217 3.94273   1
  -5   5   7 14.4192 4.32131  -2
   3   5   7 14.4192 4.32131   1
  -6   5   7 2.43087 3.67433  -2
   4   5   7 2.43087 3.67433   1
  -7   5   7 11.5949 4.51017  -2
   5   5   7 11.5949 4.51017   1
  -8   5   7 9.09020 4.38394  -2
   6   5   7 9.09020 4.38394   1
  -9   5   7 24.5721 6.24697  -2
   7   5   7 24.5721 6.24697   1
 -10   5   7 2.09742 5.33988  -2
   8   5   7 2.09742 5.33988   1
 -11   5   7 3.08078 6.67765  -2
   9   5   7 3.08078 6.67765   1
 -12   5   7 2.63004 8.24312  -2
  10   5   7 2.63004 8.24312   1
 -13   5   7 -12.891 9.88385  -2
  11   5   7 -12.891 9.88385   1
  10   6   7 43.7155 17.2851  -2
 -12   6   7 43.7155 17.2851   1
   9   6   7 30.6433 8.13221  -2
 -11   6   7 30.6433 8.13221   1
   8   6   7 84.9190 10.1246  -2
 -10   6   7 84.9190 10.1246   1
   7   6   7 273.181 16.0840  -2
  -9   6   7 273.181 16.0840   1
   6   6   7 295.414 14.8631  -2
  -8   6   7 295.414 14.8631   1
   5   6   7 319.127 15.3201  -2
  -7   6   7 319.127 15.3201   1
   4   6   7 186.346 11.1647  -2
  -6   6   7 186.346 11.1647   1
   3   6   7 89.0312 8.00396  -2
  -5   6   7 89.0312 8.00396   1
   2   6   7 32.2843 5.28296  -2
  -4   6   7 32.2843 5.28296   1
   1   6   7 74.0023 6.73999  -2
  -3   6   7 74.0023 6.73999   1
   0   6   7 352.401 12.0543  -2
  -2   6   7 352.401 12.0543   1
  -1   6   7 205.500 9.26092  -2
  -1   6   7 205.500 9.26092   1
  -2   6   7 327.876 12.7193  -2
   0   6   7 327.876 12.7193   1
  -3   6   7 76.7422 6.53626  -2
   1   6   7 76.7422 6.53626   1
  -4   6   7 17.8750 4.53434  -2
   2   6   7 17.8750 4.53434   1
  -5   6   7 96.9806 7.83432  -2
   3   6   7 96.9806 7.83432   1
  -6   6   7 217.892 12.3148  -2
   4   6   7 217.892 12.3148   1
  -7   6   7 324.975 15.3128  -2
   5   6   7 324.975 15.3128   1
  -8   6   7 332.074 15.6611  -2
   6   6   7 332.074 15.6611   1
  -9   6   7 303.658 15.8007  -2
   7   6   7 303.658 15.8007   1
 -10   6   7 97.1624 9.78239  -2
   8   6   7 97.1624 9.78239   1
 -11   6   7 50.2943 9.41333  -2
   9   6   7 50.2943 9.41333   1
 -12   6   7 13.2887 21.6636  -2
  10   6   7 13.2887 21.6636   1
   8   7   7 61.9992 11.9572  -2
 -10   7   7 61.9992 11.9572   1
   7   7   7 140.325 15.4373  -2
  -9   7   7 140.325 15.4373   1
   6   7   7 190.771 13.9455  -2
  -8   7   7 190.771 13.9455   1
   5   7   7 186.263 13.3107  -2
  -7   7   7 186.263 13.3107   1
   4   7   7 31.6201 7.88495  -2
  -6   7   7 31.6201 7.88495   1
   3   7   7 -4.6258 6.05045  -2
  -5   7   7 -4.6258 6.05045   1
   2   7   7 67.9114 7.73387  -2
  -4   7   7 67.9114 7.73387   1
   1   7   7 150.765 10.5420  -2
  -3   7   7 150.765 10.5420   1
   0   7   7 253.683 13.5246  -2
  -2   7   7 253.683 13.5246   1
  -1   7   7 257.904 12.6246  -2
  -1   7   7 257.904 12.6246   1
  -2   7   7 276.830 12.9020  -2
   0   7   7 276.830 12.9020   1
  -3   7   7 183.531 11.1418  -2
   1   7   7 183.531 11.1418   1
  -4   7   7 72.1959 8.30882  -2
   2   7   7 72.1959 8.30882   1
  -5   7   7 2.51936 5.24894  -2
   3   7   7 2.51936 5.24894   1
  -6   7   7 39.2489 7.12091  -2
   4   7   7 39.2489 7.12091   1
  -7   7   7 147.363 11.5919  -2
   5   7   7 147.363 11.5919   1
  -8   7   7 190.763 13.6618  -2
   6   7   7 190.763 13.6618   1
  -9   7   7 125.596 12.8559  -2
   7   7   7 125.596 12.8559   1
 -10   7   7 110.206 12.4780  -2
   8   7   7 110.206 12.4780   1
   6   8   7 35.4891 10.6778  -2
  -8   8   7 35.4891 10.6778   1
   5   8   7 48.1407 8.99313  -2
  -7   8   7 48.1407 8.99313   1
   4   8   7 79.1258 10.4875  -2
  -6   8   7 79.1258 10.4875   1
   3   8   7 45.7497 8.66826  -2
  -5   8   7 45.7497 8.66826   1
   2   8   7 6.37655 7.00845  -2
  -4   8   7 6.37655 7.00845   1
   1   8   7 9.74229 6.12396  -2
  -3   8   7 9.74229 6.12396   1
   0   8   7 7.58357 6.53521  -2
  -2   8   7 7.58357 6.53521   1
  -1   8   7 120.598 11.0178  -2
  -1   8   7 120.598 11.0178   1
  -2   8   7 22.0108 6.52858  -2
   0   8   7 22.0108 6.52858   1
  -3   8   7 -0.2165 5.95350  -2
   1   8   7 -0.2165 5.95350   1
  -4   8   7 10.3847 6.23495  -2
   2   8   7 10.3847 6.23495   1
  -5   8   7 29.9514 8.12949  -2
   3   8   7 29.9514 8.12949   1
  -6   8   7 78.4340 9.81603  -2
   4   8   7 78.4340 9.81603   1
  -7   8   7 52.3931 8.27438  -2
   5   8   7 52.3931 8.27438   1
  -8   8   7 72.8839 9.63027  -2
   6   8   7 72.8839 9.63027   1
   7   8   7 21.2553 15.5395   1
   4   9   7 125.141 32.7305  -2
  -6   9   7 125.141 32.7305   1
   3   9   7 3.18260 24.2201  -2
  -5   9   7 3.18260 24.2201   1
   2   9   7 45.3117 9.77701  -2
  -4   9   7 45.3117 9.77701   1
   1   9   7 217.904 17.0690  -2
  -3   9   7 217.904 17.0690   1
   0   9   7 280.440 18.2086  -2
  -2   9   7 280.440 18.2086   1
  -1   9   7 377.038 22.9106  -2
  -1   9   7 377.038 22.9106   1
  -2   9   7 325.826 20.0139  -2
   0   9   7 325.826 20.0139   1
  -3   9   7 162.140 14.1036  -2
   1   9   7 162.140 14.1036   1
  -4   9   7 51.9029 8.79041  -2
   2   9   7 51.9029 8.79041   1
  -5   9   7 23.7571 10.0542  -2
   3   9   7 23.7571 10.0542   1
  -6   9   7 140.965 30.8892  -2
   4   9   7 140.965 30.8892   1
   4   9   7 55.9932 27.3403   1
 -15   0   8 182.700 49.5480   2
 -14   0   8 41.4349 13.5818   1
  12   0   8 427.990 34.5116  -2
 -14   0   8 427.990 34.5116   1
 -14   0   8 33.9213 11.4953   2
 -13   0   8 69.5285 14.0513   2
  11   0   8 383.295 31.2436  -2
 -13   0   8 383.295 31.2436   1
 -13   0   8 77.0246 22.6944   1
 -12   0   8 47.4942 10.3911   1
 -12   0   8 25.2333 7.24166   2
  10   0   8 160.173 46.1792  -2
 -12   0   8 160.173 46.1792   1
 -11   0   8 47.7059 8.61420   2
 -11   0   8 56.5605 9.40620   1
 -10   0   8 140.029 13.1930   1
 -10   0   8 116.939 11.6474   2
  -9   0   8 250.983 17.3410   1
  -9   0   8 193.389 14.2345   2
  -8   0   8 459.012 22.5808   1
  -8   0   8 371.657 18.8896   2
  -7   0   8 88.8632 8.80928   2
  -7   0   8 127.461 11.1262   1
  -6   0   8 14.9451 3.58475   1
  -6   0   8 9.46624 3.44321   2
  -5   0   8 1097.65 17.7085   2
  -5   0   8 1383.83 21.6446   1
  -4   0   8 3238.51 36.6842   2
  -4   0   8 4129.47 45.5633   1
  -3   0   8 5411.96 55.6147   1
  -3   0   8 4212.01 48.8961   2
  -2   0   8 1678.53 23.1614   2
  -2   0   8 2120.45 28.0222   1
  -1   0   8 1588.77 23.2011   2
  -1   0   8 2034.74 27.1242   1
   0   0   8 216.494 9.09899   2
   0   0   8 302.201 11.2731   1
   1   0   8 64.8274 6.18488   1
   1   0   8 50.4607 4.39404   2
   2   0   8 70.8172 5.24108   1
   2   0   8 49.3124 4.32706   2
   3   0   8 10.8173 2.36404   1
   3   0   8 7.10330 1.70820   2
   4   0   8 40.0594 6.35621   2
   4   0   8 42.9783 6.92007   1
   5   0   8 100.150 10.1474   2
   5   0   8 132.268 11.9863   1
   6   0   8 23.5096 5.44929   2
   6   0   8 23.8559 6.72183   1
   7   0   8 26.2088 6.74211   1
   7   0   8 19.3092 5.66345   2
   8   0   8 5.55971 5.08876   1
   8   0   8 12.4021 5.01476   2
   9   0   8 4.24294 6.13778   2
   9   0   8 7.72018 6.61461   1
  10   0   8 50.9953 11.4192   2
  10   0   8 86.0119 13.1048   1
  11   0   8 455.203 33.8951   1
  11   0   8 293.356 43.6917   2
  12   0   8 425.834 52.9872   2
  12   0   8 469.167 41.8526   1
  12   1   8 155.016 22.3448  -2
 -14   1   8 155.016 22.3448   1
 -14   1   8 182.082 16.8968   2
 -14   1   8 192.581 19.7873   1
 -13   1   8 127.387 11.6166   2
 -13   1   8 168.889 15.8396   1
  11   1   8 173.572 22.2563  -2
 -13   1   8 173.572 22.2563   1
 -12   1   8 44.7103 8.02001   1
 -12   1   8 26.5433 5.08870   2
  10   1   8 101.916 18.6970  -2
 -12   1   8 101.916 18.6970   1
   9   1   8 122.161 24.2631  -2
 -11   1   8 122.161 24.2631   1
 -11   1   8 4.49717 4.37916   1
 -11   1   8 1.34458 3.11322   2
 -10   1   8 217.471 11.6328   2
 -10   1   8 244.803 14.7960   1
   8   1   8 464.125 66.5843  -2
 -10   1   8 464.125 66.5843   1
  -9   1   8 587.820 18.2287   2
  -9   1   8 748.637 21.0046   1
  -8   1   8 612.476 16.6223   2
  -8   1   8 756.439 19.3080   1
  -7   1   8 363.256 13.5468   1
  -7   1   8 292.816 10.5917   2
  -6   1   8 923.016 13.8988   2
  -6   1   8 1160.67 16.6716   1
  -5   1   8 165.266 6.73916   1
  -5   1   8 137.493 5.86412   2
  -4   1   8 136.405 4.68291   1
  -4   1   8 95.6906 4.78945   2
  -3   1   8 2.83328 1.26125   2
  -3   1   8 5.52696 1.57994   1
   1   1   8 571.323 34.6830  -2
  -3   1   8 571.323 34.6830   1
  -2   1   8 4.35288 1.39337   2
  -2   1   8 4.26487 1.42730   1
  -1   1   8 72.2875 3.65776   2
  -1   1   8 89.7739 4.69408   1
   0   1   8 669.989 10.8291   1
   0   1   8 539.993 9.33843   2
   1   1   8 608.624 9.52393   2
   1   1   8 785.462 10.6901   1
   2   1   8 922.027 12.7321   2
   2   1   8 1150.89 15.1052   1
   3   1   8 364.289 8.89894   1
   3   1   8 285.202 7.48745   2
   4   1   8 70.2568 5.07342   1
   4   1   8 51.0054 4.07139   2
   5   1   8 6.14849 2.86553   2
   5   1   8 12.6776 3.15698   1
   6   1   8 134.271 9.00700   1
   6   1   8 102.267 7.67346   2
   7   1   8 708.960 22.5105   1
   7   1   8 583.368 19.3328   2
   8   1   8 308.480 15.3277   1
   8   1   8 213.937 13.2754   2
   9   1   8 179.818 12.2314   1
   9   1   8 155.617 12.3573   2
  10   1   8 85.1291 8.92566   1
  10   1   8 85.5564 10.6448   2
  11   1   8 14.3186 7.05639   1
  11   1   8 12.6630 6.80449   2
  12   1   8 1.94495 6.95148   1
  12   1   8 -4.8391 7.51082   2
 -14   1   8 187.322 38.9364  -2
  12   1   8 187.322 38.9364   1
 -14   2   8 44.0564 10.7438   1
 -14   2   8 61.5917 9.18054   2
  12   2   8 109.649 40.1202  -2
 -14   2   8 109.649 40.1202   1
 -13   2   8 43.4027 7.65058   2
 -13   2   8 51.8320 8.91766   1
  11   2   8 173.018 27.0434  -2
 -13   2   8 173.018 27.0434   1
 -12   2   8 302.221 15.8272   2
 -12   2   8 357.876 18.7617   1
  10   2   8 455.477 53.4065  -2
 -12   2   8 455.477 53.4065   1
 -11   2   8 712.353 24.9699   1
 -11   2   8 597.414 21.7937   2
   9   2   8 708.464 86.4649  -2
 -11   2   8 708.464 86.4649   1
 -10   2   8 428.320 17.5618   2
 -10   2   8 557.514 21.4824   1
   8   2   8 706.205 86.9627  -2
 -10   2   8 706.205 86.9627   1
  -9   2   8 107.722 8.72544   1
  -9   2   8 97.1797 7.95289   2
  -8   2   8 7.90441 3.01496   2
  -8   2   8 4.05152 3.04717   1
  -7   2   8 91.8327 6.05779   1
  -7   2   8 77.9046 5.90941   2
  -6   2   8 23.8418 3.18193   2
  -6   2   8 38.0859 4.03763   1
  -5   2   8 59.5214 4.33666   2
  -5   2   8 75.8462 4.77203   1
  -4   2   8 24.5958 2.68546   2
  -4   2   8 31.9533 2.98423   1
  -3   2   8 14.9214 1.77632   1
  -3   2   8 7.65600 1.49828   2
  -2   2   8 78.7857 4.67429   1
  -2   2   8 58.9731 4.26807   2
  -1   2   8 153.629 6.19350   2
  -1   2   8 198.923 7.43954   1
   0   2   8 65.1119 3.96629   2
   0   2   8 83.0945 4.91881   1
  -2   2   8 140.607 18.6758  -2
   0   2   8 140.607 18.6758   1
   1   2   8 54.2135 3.07017   2
   1   2   8 70.3120 3.38348   1
  -3   2   8 111.362 18.8402  -2
   1   2   8 111.362 18.8402   1
   2   2   8 414.422 9.35921   2
   2   2   8 565.516 11.5463   1
  -4   2   8 494.790 37.0263  -2
   2   2   8 494.790 37.0263   1
   3   2   8 1109.66 14.8155   2
   3   2   8 1363.73 18.5015   1
   4   2   8 2376.06 26.6914   1
   4   2   8 1900.79 22.5762   2
   5   2   8 1611.29 23.7810   2
   5   2   8 2027.19 27.9780   1
   6   2   8 1000.82 22.3447   2
   6   2   8 1237.41 22.2606   1
   7   2   8 536.008 20.8583   1
   7   2   8 392.133 16.8429   2
  -9   2   8 621.171 52.4148  -2
   7   2   8 621.171 52.4148   1
   8   2   8 2.61063 3.61917   2
   8   2   8 7.41397 4.58892   1
 -10   2   8 425.603 45.4650  -2
   8   2   8 425.603 45.4650   1
   9   2   8 24.0582 6.04878   1
   9   2   8 25.2433 5.14567   2
 -11   2   8 534.276 51.2824  -2
   9   2   8 534.276 51.2824   1
  10   2   8 34.8666 6.91685   2
  10   2   8 67.2373 8.14747   1
 -12   2   8 379.811 48.7260  -2
  10   2   8 379.811 48.7260   1
  11   2   8 69.7041 12.1140   2
  11   2   8 94.2808 11.0834   1
 -13   2   8 149.948 39.2045  -2
  11   2   8 149.948 39.2045   1
  12   2   8 18.4921 8.52585   2
  12   2   8 24.8110 11.3128   1
 -14   2   8 102.782 47.5072  -2
  12   2   8 102.782 47.5072   1
 -14   3   8 144.772 19.7442   1
 -14   3   8 89.4995 14.0652   2
  12   3   8 119.089 49.2163  -2
 -14   3   8 119.089 49.2163   1
  11   3   8 341.466 45.4624  -2
 -13   3   8 341.466 45.4624   1
 -13   3   8 72.6475 9.39726   2
 -13   3   8 75.8408 11.1044   1
 -12   3   8 71.3249 10.7071   1
 -12   3   8 87.8182 8.97999   2
  10   3   8 554.587 41.3564  -2
 -12   3   8 554.587 41.3564   1
 -11   3   8 206.185 12.2610   2
 -11   3   8 234.047 15.0755   1
 -10   3   8 178.341 12.7139   1
 -10   3   8 148.786 10.1846   2
  -9   3   8 44.9950 5.22964   2
  -9   3   8 66.9176 8.06992   1
  -8   3   8 4.55214 2.85661   2
  -8   3   8 -3.9547 3.23065   1
  -7   3   8 40.2913 4.49322   2
  -7   3   8 43.7904 5.51220   1
  -6   3   8 1068.79 19.9437   1
  -6   3   8 828.921 15.2546   2
  -5   3   8 242.436 8.90529   2
  -5   3   8 327.430 11.1713   1
  -4   3   8 35.8723 3.91634   2
  -4   3   8 58.2870 4.71027   1
  -3   3   8 298.741 9.27497   1
  -3   3   8 223.351 8.14594   2
  -2   3   8 1195.12 17.0137   1
  -2   3   8 955.619 13.6116   2
  -1   3   8 1755.96 22.1315   1
  -1   3   8 1455.59 18.5914   2
  -1   3   8 3193.85 94.5649  -2
  -1   3   8 3193.85 94.5649   1
   0   3   8 1439.72 17.2691   2
   0   3   8 1883.68 21.0044   1
   1   3   8 566.069 10.7554   2
   1   3   8 721.571 14.3406   1
   2   3   8 179.260 7.74007   2
   2   3   8 223.866 9.31372   1
  -4   3   8 233.297 28.9539  -2
   2   3   8 233.297 28.9539   1
   3   3   8 10.9209 2.80431   1
   3   3   8 9.79763 2.95175   2
   4   3   8 28.8293 3.97033   1
   4   3   8 22.8620 3.96986   2
   5   3   8 16.5378 3.09674   1
   5   3   8 10.5604 3.32597   2
   6   3   8 2.32628 3.21556   1
   6   3   8 -3.1414 3.05761   2
   7   3   8 209.569 11.8609   1
   7   3   8 171.052 12.4866   2
   8   3   8 132.901 11.4402   2
   8   3   8 189.372 12.2751   1
   9   3   8 349.609 19.2812   2
   9   3   8 448.559 19.4169   1
  10   3   8 493.251 24.0757   1
  10   3   8 414.196 27.6728   2
 -12   3   8 508.263 67.4024  -2
  10   3   8 508.263 67.4024   1
  11   3   8 312.160 21.7160   1
  11   3   8 248.322 18.8799   2
 -13   3   8 451.770 71.2735  -2
  11   3   8 451.770 71.2735   1
  12   3   8 80.0124 18.2863   1
  12   3   8 23.2611 36.1149   2
 -13   4   8 76.3915 12.8010   1
 -13   4   8 61.3647 9.62614   2
  11   4   8 200.560 54.6051  -2
 -13   4   8 200.560 54.6051   1
 -12   4   8 168.519 15.8647   1
 -12   4   8 125.095 12.4071   2
  10   4   8 193.790 57.5504  -2
 -12   4   8 193.790 57.5504   1
 -11   4   8 269.821 18.9787   1
 -11   4   8 206.315 16.2838   2
   9   4   8 228.406 49.0457  -2
 -11   4   8 228.406 49.0457   1
 -10   4   8 192.319 14.5276   2
 -10   4   8 259.366 15.4412   1
  -9   4   8 143.607 11.1033   1
  -9   4   8 95.8931 8.33108   2
  -8   4   8 92.2677 8.36545   1
  -8   4   8 75.7941 7.40049   2
   6   4   8 136.769 34.0127  -2
  -8   4   8 136.769 34.0127   1
  -7   4   8 -2.6894 2.43116   2
  -7   4   8 6.27875 3.73870   1
  -6   4   8 12.3918 3.60310   2
  -6   4   8 25.6872 4.50573   1
  -5   4   8 398.590 15.0882   1
  -5   4   8 327.049 12.5078   2
  -4   4   8 804.001 17.7173   1
  -4   4   8 645.937 14.9618   2
  -3   4   8 806.807 15.2809   2
  -3   4   8 1002.75 16.3144   1
  -2   4   8 316.704 10.6342   2
  -2   4   8 432.471 11.9378   1
  -1   4   8 536.742 11.8058   2
  -1   4   8 685.506 13.8768   1
   0   4   8 145.034 6.79216   2
   0   4   8 190.742 8.11839   1
   1   4   8 3.86714 2.37016   2
   1   4   8 8.22376 2.78581   1
   2   4   8 82.2473 6.28816   2
   2   4   8 84.6426 6.47866   1
   3   4   8 114.315 8.04019   2
   3   4   8 149.801 9.29791   1
   4   4   8 208.603 11.2634   1
   4   4   8 171.360 10.2645   2
   5   4   8 173.240 10.3091   1
   5   4   8 126.767 8.86160   2
   6   4   8 114.914 10.1369   1
   6   4   8 97.5603 8.96481   2
  -8   4   8 172.956 37.7562  -2
   6   4   8 172.956 37.7562   1
  -9   4   8 234.255 43.8618  -2
   7   4   8 234.255 43.8618   1
   7   4   8 79.7197 7.85198   2
   7   4   8 95.8041 9.50768   1
 -10   4   8 233.758 24.7307  -2
   8   4   8 233.758 24.7307   1
   8   4   8 5.16864 6.09881   1
   8   4   8 8.92688 5.31222   2
   9   4   8 30.3521 7.35024   2
   9   4   8 21.1622 7.33401   1
 -11   4   8 264.537 33.2031  -2
   9   4   8 264.537 33.2031   1
  10   4   8 22.4825 9.04840   2
  10   4   8 57.1260 10.8424   1
  11   4   8 138.914 16.8976   1
  11   4   8 112.268 20.1094   2
 -12   5   8 6.42774 6.98585   1
 -12   5   8 3.87348 6.31307   2
 -11   5   8 43.3500 8.82466   2
 -11   5   8 88.3043 11.5432   1
 -10   5   8 650.893 27.3098   1
 -10   5   8 467.196 24.2997   2
  -9   5   8 1014.50 32.5265   2
  -9   5   8 1196.27 34.7363   1
   7   5   8 1713.55 113.148  -2
  -9   5   8 1713.55 113.148   1
  -8   5   8 1107.34 30.4523   1
  -8   5   8 852.808 27.6106   2
  -7   5   8 444.668 18.4514   1
  -7   5   8 337.459 14.7405   2
  -6   5   8 569.014 20.5769   1
  -6   5   8 513.321 17.7741   2
  -5   5   8 83.3178 7.73902   1
  -5   5   8 70.8464 6.45381   2
  -4   5   8 93.0261 7.47553   1
  -4   5   8 100.898 7.39992   2
  -3   5   8 129.956 8.66045   1
  -3   5   8 94.0686 7.16812   2
  -2   5   8 172.832 9.23474   1
  -2   5   8 137.039 8.45533   2
  -1   5   8 86.6531 6.55396   1
  -1   5   8 68.0858 5.29691   2
   0   5   8 59.6040 6.24647   1
   0   5   8 37.5886 4.47960   2
   1   5   8 390.243 15.9900   1
   1   5   8 293.598 12.8413   2
  -4   5   8 938.289 60.9347  -2
   2   5   8 938.289 60.9347   1
   2   5   8 879.665 24.8240   1
   2   5   8 698.938 19.6983   2
   3   5   8 489.372 18.6478   1
   3   5   8 386.784 16.3710   2
   4   5   8 144.533 10.5252   2
   4   5   8 157.186 10.6139   1
   5   5   8 6.02333 4.10404   1
   5   5   8 5.31771 4.25002   2
   6   5   8 119.470 9.59253   2
   6   5   8 130.937 12.4178   1
  -8   5   8 1156.70 76.6817  -2
   6   5   8 1156.70 76.6817   1
   7   5   8 588.777 28.8167   1
   7   5   8 447.932 22.2726   2
  -9   5   8 1576.05 67.2077  -2
   7   5   8 1576.05 67.2077   1
   8   5   8 166.839 14.8555   2
   8   5   8 214.258 17.9254   1
 -10   5   8 788.714 48.4827  -2
   8   5   8 788.714 48.4827   1
   9   5   8 62.3519 10.6311   1
   9   5   8 30.7980 8.58866   2
 -11   5   8 73.7383 30.9110  -2
   9   5   8 73.7383 30.9110   1
  10   5   8 3.53959 7.62249   2
  10   5   8 -2.8538 7.58903   1
 -11   6   8 52.4973 8.66709   2
 -11   6   8 62.9761 10.1680   1
 -10   6   8 91.2711 11.2118   1
 -10   6   8 69.5992 9.52339   2
   8   6   8 96.9289 50.8006  -2
 -10   6   8 96.9289 50.8006   1
  -9   6   8 59.8825 8.63317   2
  -9   6   8 90.2134 10.7084   1
  -8   6   8 103.285 10.0565   1
  -8   6   8 78.4139 8.53348   2
  -7   6   8 23.0594 6.18095   1
  -7   6   8 18.1236 4.67856   2
  -6   6   8 4.10627 3.36715   2
  -6   6   8 3.78026 4.39583   1
  -5   6   8 332.214 16.2817   1
  -5   6   8 270.694 13.3640   2
  -4   6   8 611.606 19.3332   2
  -4   6   8 763.557 22.7918   1
  -3   6   8 726.018 20.2643   2
  -3   6   8 946.831 24.0930   1
  -2   6   8 269.906 13.1495   2
  -2   6   8 364.280 16.1233   1
  -1   6   8 223.804 11.5644   2
  -1   6   8 278.167 13.9312   1
   0   6   8 15.2808 4.31891   2
   0   6   8 17.5874 4.51581   1
   1   6   8 42.6127 5.82177   2
   1   6   8 46.9587 6.00039   1
   2   6   8 110.721 8.87593   2
   2   6   8 121.892 9.80414   1
   3   6   8 68.9593 7.42765   2
   3   6   8 79.9877 8.46172   1
   4   6   8 55.7157 6.99302   2
   4   6   8 49.7444 7.47186   1
   5   6   8 24.7656 5.45381   2
   5   6   8 40.8096 6.70535   1
   6   6   8 25.4227 6.96372   2
   6   6   8 49.4604 7.46994   1
   7   6   8 55.7682 9.81717   1
   7   6   8 58.8895 8.98510   2
  -9   6   8 268.920 51.5570  -2
   7   6   8 268.920 51.5570   1
   8   6   8 7.70376 6.77805   2
 -10   6   8 48.4430 28.0869  -2
   8   6   8 48.4430 28.0869   1
   8   6   8 9.43214 7.30690   1
   9   6   8 7.44023 8.59942   2
   9   6   8 -3.6924 8.36568   1
 -11   6   8 -16.314 41.0096  -2
   9   6   8 -16.314 41.0096   1
 -10   7   8 58.9437 10.9535   1
 -10   7   8 26.3970 7.55105   2
  -9   7   8 7.99819 5.92548   2
  -9   7   8 20.3447 7.26657   1
  -8   7   8 -4.3248 6.50694   1
  -8   7   8 6.08061 5.47489   2
  -7   7   8 -4.4249 4.58893   2
  -7   7   8 10.0575 5.99994   1
  -6   7   8 206.489 14.2787   2
  -6   7   8 231.061 16.5777   1
  -5   7   8 59.0247 7.57221   2
  -5   7   8 66.5633 10.0405   1
  -4   7   8 2.91562 5.00701   1
  -4   7   8 6.05177 4.05056   2
  -3   7   8 101.184 9.31288   1
  -3   7   8 78.5583 7.96792   2
  -2   7   8 259.454 14.2781   2
  -2   7   8 334.045 18.7760   1
  -1   7   8 423.899 20.2666   2
  -1   7   8 552.332 24.1900   1
   0   7   8 423.282 21.8908   2
   0   7   8 540.135 24.0121   1
   1   7   8 289.246 16.2401   1
   1   7   8 229.876 13.9772   2
   2   7   8 139.752 12.8371   1
   2   7   8 102.932 10.0262   2
   3   7   8 5.07619 5.06201   1
   3   7   8 -1.5421 5.02315   2
   4   7   8 2.67428 5.38874   1
   4   7   8 6.80102 5.25969   2
   5   7   8 16.2628 6.64375   1
   5   7   8 4.92355 5.90111   2
   6   7   8 6.44666 6.24243   2
   6   7   8 24.9008 6.95971   1
   7   7   8 164.234 16.8089   1
   7   7   8 108.519 12.0831   2
   8   7   8 117.299 28.2898   1
   8   7   8 166.289 19.8904   2
  -8   8   8 17.5255 9.04954   1
  -8   8   8 -0.7699 5.43442   2
  -7   8   8 44.7861 8.56987   1
  -7   8   8 34.4897 5.99618   2
  -6   8   8 12.2236 5.80160   2
  -6   8   8 22.4718 7.92295   1
  -5   8   8 32.8663 7.57832   2
  -5   8   8 23.9612 7.36958   1
  -4   8   8 2.40187 5.41226   2
  -4   8   8 12.6474 5.99447   1
  -3   8   8 3.34676 5.69366   2
  -3   8   8 9.12074 5.77708   1
  -2   8   8 3.18932 5.45784   1
  -2   8   8 3.76558 5.64910   2
  -1   8   8 16.5001 6.35417   2
  -1   8   8 41.0635 8.13346   1
   0   8   8 29.3189 7.83999   1
   0   8   8 22.3077 6.47550   2
   1   8   8 2.37611 5.48730   2
   1   8   8 -8.7600 5.93768   1
   2   8   8 106.174 12.1699   1
   2   8   8 84.3872 10.1211   2
   3   8   8 353.616 23.5151   1
   3   8   8 294.290 18.6599   2
   4   8   8 505.902 25.3780   2
   4   8   8 652.442 29.2706   1
   5   8   8 727.052 37.6901   1
   5   8   8 479.589 25.8381   2
   6   8   8 273.389 25.6189   2
   6   8   8 404.262 32.9726   1
  -5   9   8 116.087 19.3044   2
  -5   9   8 121.275 43.6551   1
  -4   9   8 57.6094 16.2088   2
  -4   9   8 41.3452 46.9508   1
  -3   9   8 -1.0584 7.34491   2
  -3   9   8 1.40770 9.35758   1
   1   9   8 152.121 66.8843  -2
  -3   9   8 152.121 66.8843   1
  -2   9   8 10.4733 7.36593   2
  -2   9   8 27.4834 8.39632   1
  -1   9   8 47.2478 9.40421   1
  -1   9   8 60.4815 9.74998   2
   0   9   8 99.5713 12.3134   1
   0   9   8 88.2874 13.5007   2
   1   9   8 91.0074 21.4810   2
   1   9   8 118.880 15.3406   1
   2   9   8 75.1841 38.8572   2
   2   9   8 140.459 26.5590   1
   3   9   8 37.5177 21.6299   1
   3   9   8 6.10272 14.8228   2
 -14   0   9 18.9122 9.01474   1
 -14   0   9 4.03835 6.97784   2
 -13   0   9 2.11859 6.70190   1
 -13   0   9 1.79473 5.46505   2
 -12   0   9 -1.4734 6.66392   1
 -12   0   9 1.82711 4.80768   2
 -11   0   9 3.43997 6.00615   1
 -11   0   9 -1.8759 4.65272   2
 -10   0   9 -1.1501 3.88470   2
 -10   0   9 3.27813 5.09074   1
  -9   0   9 0.49412 3.99870   2
  -9   0   9 -1.8879 5.23275   1
  -8   0   9 4.13108 4.11860   1
  -8   0   9 0.76370 3.75661   2
  -7   0   9 -2.6730 3.02715   2
  -7   0   9 2.32657 3.64841   1
  -6   0   9 5.75089 3.15876   2
  -6   0   9 -0.4213 2.75068   1
  -5   0   9 0.26611 2.46821   1
  -5   0   9 -1.7994 1.95482   2
  -4   0   9 -2.9561 2.03774   2
  -4   0   9 4.23696 2.22265   1
  -3   0   9 -1.2252 1.79210   2
  -3   0   9 -1.1049 2.03832   1
  -2   0   9 0.58895 1.98847   1
  -2   0   9 3.50279 1.79613   2
  -1   0   9 -1.9705 1.71398   1
  -1   0   9 1.78590 1.80864   2
   0   0   9 6.38972 1.98333   1
   0   0   9 0.99342 1.80112   2
   1   0   9 -1.4767 1.74108   2
   1   0   9 -5.3831 1.70970   1
   2   0   9 -1.1981 1.50818   2
   2   0   9 -1.9154 2.52765   1
   3   0   9 -4.7533 2.41164   1
   3   0   9 0.94014 2.28950   2
   4   0   9 6.57729 3.90038   1
   4   0   9 -3.2802 3.21161   2
   5   0   9 -2.6706 4.49513   1
   5   0   9 -2.8368 3.28179   2
   6   0   9 -5.7078 3.43131   2
   6   0   9 2.47812 4.76963   1
   7   0   9 -2.5242 4.90731   1
   7   0   9 -0.4300 4.37996   2
   8   0   9 -1.4616 4.71080   2
   8   0   9 -6.7521 5.53254   1
   9   0   9 -3.5211 5.85350   1
   9   0   9 -5.3116 5.18675   2
  10   0   9 7.74801 7.61628   1
  10   0   9 -4.8170 5.81362   2
  11   0   9 16.0268 11.3488   1
  11   0   9 -5.8018 6.72977   2
  12   0   9 -13.641 8.92793   2
  12   0   9 7.14195 12.4092   1
 -14   1   9 3.34485 4.61954   2
 -14   1   9 7.30523 5.34213   1
 -13   1   9 26.9139 5.82392   2
 -13   1   9 30.5184 6.10665   1
 -12   1   9 156.491 11.1786   2
 -12   1   9 221.186 13.5718   1
 -11   1   9 333.684 15.2403   2
 -11   1   9 403.084 18.2454   1
 -10   1   9 408.523 17.8701   1
 -10   1   9 306.536 13.8653   2
  -9   1   9 105.465 8.13956   2
  -9   1   9 140.233 10.6512   1
  -8   1   9 1.39800 2.30755   2
  -8   1   9 -1.5142 2.84133   1
  -7   1   9 44.2503 4.99517   2
  -7   1   9 65.1669 5.78459   1
  -6   1   9 86.8338 5.42708   2
  -6   1   9 100.214 6.14613   1
  -5   1   9 1.37386 1.62212   2
  -5   1   9 3.46384 1.75150   1
  -4   1   9 120.174 5.65964   2
  -4   1   9 136.501 6.30578   1
  -3   1   9 272.536 7.09093   2
  -3   1   9 354.498 8.47191   1
  -2   1   9 247.723 7.59584   1
  -2   1   9 179.008 5.96241   2
  -1   1   9 2.07448 1.71578   1
  -1   1   9 1.93438 1.29029   2
   0   1   9 221.534 6.24906   2
   0   1   9 284.987 7.54810   1
   1   1   9 682.920 10.7690   1
   1   1   9 581.616 9.41460   2
   2   1   9 650.217 12.2683   1
   2   1   9 506.922 10.0642   2
   3   1   9 314.814 10.6777   1
   3   1   9 241.052 7.67796   2
   4   1   9 21.0680 3.73900   2
   4   1   9 30.1682 4.45344   1
   5   1   9 2.22361 3.21297   1
   5   1   9 0.91559 2.55221   2
   6   1   9 -3.7547 2.63868   2
   6   1   9 6.47553 3.52289   1
   7   1   9 41.2639 5.78279   2
   7   1   9 51.7575 6.79905   1
   8   1   9 180.263 11.6703   2
   8   1   9 204.596 13.0470   1
   9   1   9 343.486 16.9144   1
   9   1   9 255.765 14.5997   2
  10   1   9 218.223 14.3153   2
  10   1   9 251.739 16.0999   1
  11   1   9 92.4313 9.65939   2
  11   1   9 108.177 11.5672   1
  12   1   9 5.01859 6.98167   2
  12   1   9 12.9129 11.3216   1
 -14   2   9 20.1996 6.40656   1
 -14   2   9 6.40258 5.81951   2
 -13   2   9 99.5175 10.2620   1
 -13   2   9 57.1675 7.49727   2
 -12   2   9 67.4156 7.94244   2
 -12   2   9 121.545 11.1728   1
 -11   2   9 34.3549 6.59409   1
 -11   2   9 37.1663 5.59408   2
 -10   2   9 1.07122 4.19619   1
 -10   2   9 -0.6598 2.91405   2
  -9   2   9 8.25436 3.50516   2
  -9   2   9 16.9092 4.40192   1
  -8   2   9 10.4578 3.71898   1
  -8   2   9 3.71566 3.01527   2
  -7   2   9 32.6818 4.35507   1
  -7   2   9 17.1109 3.27241   2
  -6   2   9 296.962 11.6330   1
  -6   2   9 238.971 9.14297   2
  -5   2   9 509.763 13.2865   1
  -5   2   9 393.201 10.6815   2
  -4   2   9 394.572 10.0076   2
  -4   2   9 473.327 13.3105   1
  -3   2   9 216.093 8.05429   1
  -3   2   9 181.873 7.68924   2
  -2   2   9 31.0478 3.38109   1
  -2   2   9 37.1901 3.35460   2
  -1   2   9 1.18043 1.56468   2
  -1   2   9 -1.4949 1.64670   1
   0   2   9 -0.8987 1.74539   1
   0   2   9 2.49483 1.89623   2
   1   2   9 48.6198 3.85548   1
   1   2   9 42.8496 4.21143   2
   2   2   9 265.407 9.73623   1
   2   2   9 219.588 8.73841   2
   3   2   9 325.948 11.3432   1
   3   2   9 259.067 10.5317   2
   4   2   9 219.809 8.95517   2
   4   2   9 263.152 11.4735   1
   5   2   9 53.8929 5.85046   2
   5   2   9 77.8609 6.76703   1
   6   2   9 6.55990 3.82335   1
   6   2   9 0.30846 3.10896   2
   7   2   9 15.9788 4.89849   2
   7   2   9 7.10902 4.09577   1
   8   2   9 18.5288 5.69994   2
   8   2   9 23.5381 4.96183   1
   9   2   9 0.29041 4.63941   1
   9   2   9 4.17266 5.37915   2
  10   2   9 11.1936 5.53880   1
  10   2   9 11.4107 5.61373   2
  11   2   9 36.3576 7.46047   1
  11   2   9 25.8133 6.80359   2
 -14   3   9 12.4061 11.9482   2
 -14   3   9 -9.9959 17.4521   1
 -13   3   9 11.8362 6.22355   1
 -13   3   9 1.78391 5.87320   2
 -12   3   9 58.0371 8.00663   2
 -12   3   9 76.1199 9.74988   1
 -11   3   9 113.567 11.3517   1
 -11   3   9 93.5987 9.11136   2
 -10   3   9 113.998 10.0476   1
 -10   3   9 89.4522 8.72199   2
  -9   3   9 66.2660 7.43023   2
  -9   3   9 73.6231 8.40187   1
  -8   3   9 1.06192 2.92682   2
  -8   3   9 0.13715 3.56691   1
  -7   3   9 22.9634 3.77941   2
  -7   3   9 44.0201 5.55333   1
  -6   3   9 1.32259 2.47832   2
  -6   3   9 1.13864 3.01747   1
  -5   3   9 4.58844 2.49732   2
  -5   3   9 2.27743 2.68635   1
  -4   3   9 23.6928 3.45382   2
  -4   3   9 28.7431 3.64514   1
  -3   3   9 85.7202 5.83338   1
  -3   3   9 58.8836 5.34349   2
  -2   3   9 16.6590 2.66850   2
  -2   3   9 28.9554 3.32303   1
  -1   3   9 -1.2750 1.76389   2
  -1   3   9 -0.2787 2.04892   1
   0   3   9 50.9982 4.06460   2
   0   3   9 62.2745 5.54893   1
   1   3   9 179.802 8.75319   1
   1   3   9 130.923 6.76841   2
  -4   3   9 255.919 30.3983  -2
   1   3   9 255.919 30.3983   1
   2   3   9 231.206 10.2232   1
   2   3   9 188.931 8.36761   2
   3   3   9 47.2005 5.39732   2
   3   3   9 52.6983 5.69775   1
   4   3   9 13.3127 3.88568   1
   4   3   9 16.3144 3.41501   2
   5   3   9 2.57347 3.35005   2
   5   3   9 -0.5586 3.28221   1
   6   3   9 1.88666 4.02462   2
   6   3   9 -0.8356 4.51123   1
   7   3   9 23.4028 5.47341   1
   7   3   9 7.43252 4.45132   2
   8   3   9 65.2697 8.24697   1
   8   3   9 38.1012 6.63584   2
   9   3   9 110.584 10.8265   1
   9   3   9 71.5356 9.64550   2
  10   3   9 61.8965 9.77269   2
  10   3   9 79.1691 9.91139   1
  11   3   9 27.8243 7.78118   2
  11   3   9 44.2914 10.8640   1
 -13   4   9 158.951 16.5483   1
 -13   4   9 101.899 13.7637   2
 -12   4   9 139.347 14.2771   1
 -12   4   9 105.801 11.0953   2
 -11   4   9 44.9652 7.78646   2
 -11   4   9 61.4313 9.60756   1
 -10   4   9 -9.2944 4.43499   1
 -10   4   9 -0.2651 3.99862   2
  -9   4   9 13.9625 5.13725   1
  -9   4   9 11.1070 4.19489   2
  -8   4   9 3.22170 3.24456   2
  -8   4   9 1.32982 3.44213   1
  -7   4   9 111.982 8.74238   1
  -7   4   9 78.1475 6.81636   2
  -6   4   9 329.699 13.2466   2
  -6   4   9 405.813 15.9986   1
  -5   4   9 814.108 18.5980   2
  -5   4   9 1029.48 21.4285   1
  -4   4   9 727.409 16.4544   2
  -4   4   9 849.310 18.8429   1
  -3   4   9 445.272 15.2178   1
  -3   4   9 341.226 11.8278   2
  -2   4   9 33.5221 4.18343   2
  -2   4   9 40.8977 3.97041   1
  -1   4   9 3.11521 2.09231   2
  -1   4   9 4.23990 2.25344   1
   0   4   9 -0.5684 2.45251   1
   0   4   9 5.22324 2.33840   2
   1   4   9 79.1855 6.43539   1
   1   4   9 68.0738 5.65610   2
   2   4   9 233.690 10.3235   2
   2   4   9 275.843 12.7098   1
   3   4   9 694.849 20.6479   1
   3   4   9 498.412 17.1939   2
   4   4   9 345.048 15.1563   2
   4   4   9 437.947 16.6590   1
   5   4   9 151.847 10.8327   1
   5   4   9 95.1829 7.75887   2
   6   4   9 2.13164 3.52170   2
   6   4   9 -2.1993 3.88157   1
   7   4   9 34.6148 6.87328   2
   7   4   9 44.5004 7.58753   1
   8   4   9 18.3792 6.75462   1
   8   4   9 19.8185 6.51651   2
   9   4   9 -5.5567 5.92056   1
   9   4   9 -12.039 5.84371   2
  10   4   9 -4.7745 6.52506   2
  10   4   9 5.99275 6.39840   1
 -12   5   9 1.75457 5.29352   2
 -12   5   9 -1.1686 6.90777   1
 -11   5   9 -2.5819 6.07367   1
 -11   5   9 9.02651 4.90265   2
 -10   5   9 -1.4799 4.51763   2
 -10   5   9 -4.9491 5.50813   1
  -9   5   9 -7.2661 4.18532   1
  -9   5   9 0.93421 4.33586   2
  -8   5   9 7.89044 4.42628   2
  -8   5   9 8.12276 4.69736   1
  -7   5   9 61.4440 6.22543   2
  -7   5   9 66.4391 7.73098   1
  -6   5   9 -3.4498 3.69664   1
  -6   5   9 -5.6751 3.12563   2
  -5   5   9 11.9053 3.43584   2
  -5   5   9 12.6240 4.32879   1
  -4   5   9 -6.7825 2.54048   2
  -4   5   9 -1.7955 2.93613   1
  -3   5   9 11.8812 3.34635   2
  -3   5   9 9.95307 3.36193   1
  -2   5   9 -2.2752 2.47464   2
  -2   5   9 -2.5888 2.77483   1
  -1   5   9 2.04436 3.09725   1
  -1   5   9 4.21777 3.06711   2
   0   5   9 1.40845 3.26211   1
   0   5   9 -1.1921 2.85775   2
   1   5   9 7.33535 3.40835   2
   1   5   9 1.91448 3.25842   1
   2   5   9 11.6771 4.30347   2
   2   5   9 17.9399 4.76117   1
   3   5   9 6.02466 4.28176   1
   3   5   9 13.3931 4.47404   2
   4   5   9 11.9900 4.59480   1
   4   5   9 8.33411 4.28769   2
   5   5   9 10.2743 4.69423   2
   5   5   9 9.48081 4.77840   1
   6   5   9 10.5239 5.10790   1
   6   5   9 -1.7578 4.29637   2
   7   5   9 7.61531 5.33550   1
   7   5   9 4.17151 6.07280   2
   8   5   9 -1.0766 6.26404   2
   8   5   9 4.06808 6.53341   1
   9   5   9 -5.9173 6.42371   1
   9   5   9 -6.6400 6.05925   2
  10   5   9 -27.684 25.5731   1
  10   5   9 19.9457 20.2729   2
 -11   6   9 19.0606 6.50725   2
 -11   6   9 29.7120 8.50117   1
 -10   6   9 0.66916 4.57818   2
 -10   6   9 -0.5106 6.02778   1
  -9   6   9 12.1385 4.93879   2
  -9   6   9 7.20462 5.84410   1
  -8   6   9 0.43298 4.24151   2
  -8   6   9 10.1019 5.97335   1
  -7   6   9 23.8299 6.13163   1
  -7   6   9 23.0336 5.30624   2
  -6   6   9 331.977 16.8894   1
  -6   6   9 265.629 13.7686   2
  -5   6   9 319.796 14.8828   2
  -5   6   9 369.444 17.3689   1
  -4   6   9 359.887 15.3806   2
  -4   6   9 495.114 19.7887   1
  -3   6   9 181.262 11.0623   2
  -3   6   9 260.504 13.8196   1
  -2   6   9 85.4413 7.57357   2
  -2   6   9 69.9900 7.99574   1
  -1   6   9 9.11085 4.45154   2
  -1   6   9 9.81234 4.76405   1
   0   6   9 3.38137 4.41183   1
   0   6   9 3.45890 3.86103   2
   1   6   9 65.5319 6.83045   1
   1   6   9 51.0375 6.36863   2
   2   6   9 281.144 15.2138   1
   2   6   9 230.086 13.3954   2
   3   6   9 246.482 15.2329   1
   3   6   9 223.922 13.4637   2
   4   6   9 183.194 12.5044   2
   4   6   9 260.465 15.2536   1
   5   6   9 47.4198 7.39810   2
   5   6   9 64.7364 8.93014   1
   6   6   9 -2.8378 4.83617   2
   6   6   9 10.5750 5.84808   1
   7   6   9 10.5991 6.54575   1
   7   6   9 14.7400 6.27092   2
   8   6   9 48.5222 9.15722   1
   8   6   9 33.8292 8.19677   2
 -10   7   9 32.4209 12.7481   2
 -10   7   9 70.3717 28.7548   1
  -9   7   9 -0.4519 6.09259   2
  -9   7   9 9.87029 6.89179   1
  -8   7   9 15.4692 6.71714   1
  -8   7   9 7.92537 6.08646   2
  -7   7   9 3.42273 6.07794   1
  -7   7   9 6.16298 5.56925   2
  -6   7   9 87.6267 10.2462   1
  -6   7   9 76.6928 8.73202   2
  -5   7   9 -5.0609 5.35606   1
  -5   7   9 1.92901 4.58011   2
  -4   7   9 51.5187 8.18063   1
  -4   7   9 34.7918 5.57727   2
  -3   7   9 86.9557 10.3566   1
  -3   7   9 65.3658 8.06065   2
  -2   7   9 81.5526 9.75152   1
  -2   7   9 60.8894 8.31373   2
  -1   7   9 3.88741 5.07488   2
  -1   7   9 6.49211 5.20968   1
   0   7   9 61.3539 8.39945   1
   0   7   9 38.9960 7.10412   2
   1   7   9 164.857 13.2691   1
   1   7   9 119.154 12.0689   2
   2   7   9 64.1096 9.00160   1
   2   7   9 65.7210 8.73845   2
   3   7   9 74.8586 9.51043   2
   3   7   9 84.2881 10.2080   1
   4   7   9 -3.5568 5.48734   1
   4   7   9 2.43174 5.75864   2
   5   7   9 3.58238 5.74766   1
   5   7   9 26.4328 6.80238   2
   6   7   9 0.45481 7.26207   2
   6   7   9 1.46080 6.97217   1
   7   7   9 -1.2921 7.91109   2
   7   7   9 13.9468 8.98753   1
  -7   8   9 16.8429 6.59073   2
  -7   8   9 15.7776 12.9899   1
  -6   8   9 19.8718 7.63413   1
  -6   8   9 17.4336 5.76108   2
  -5   8   9 91.3320 10.1149   2
  -5   8   9 108.306 13.1491   1
  -4   8   9 42.2737 8.93331   2
  -4   8   9 53.6665 11.1504   1
  -3   8   9 39.1798 8.70334   1
  -3   8   9 19.2623 7.63748   2
  -2   8   9 14.8340 6.26322   1
  -2   8   9 10.6542 5.85426   2
  -1   8   9 4.90195 6.28488   2
  -1   8   9 5.51709 6.14614   1
   0   8   9 -4.5410 5.35277   2
   0   8   9 18.0128 7.24952   1
   1   8   9 23.2928 7.68393   1
   1   8   9 15.3723 6.83450   2
   2   8   9 -3.9680 5.69026   1
   2   8   9 -5.6446 6.72093   2
   3   8   9 22.5638 7.39826   2
   3   8   9 44.6921 8.32140   1
   4   8   9 18.6219 7.62827   1
   4   8   9 31.2827 8.85079   2
   5   8   9 10.3429 10.4372   2
   5   8   9 2.97288 8.95945   1
  -3   9   9 37.3653 24.6853   2
  -3   9   9 58.0297 19.7173   1
  -2   9   9 11.6727 11.9796   2
  -2   9   9 14.3924 12.8935   1
  -1   9   9 -5.6636 13.6580   1
  -1   9   9 -7.5472 12.7684   2
   0   9   9 32.6346 16.6835   2
   0   9   9 45.3414 19.4274   1
   1   9   9 56.3160 31.1779   1
   1   9   9 98.9527 37.1369   2
  11   0  10 1015.92 41.7842  -2
 -14   0  10 1015.92 41.7842   1
  10   0  10 892.426 36.4632  -2
 -13   0  10 892.426 36.4632   1
   9   0  10 604.000 29.1279  -2
 -12   0  10 604.000 29.1279   1
   8   0  10 331.466 20.0495  -2
 -11   0  10 331.466 20.0495   1
   7   0  10 242.705 16.2755  -2
 -10   0  10 242.705 16.2755   1
   6   0  10 169.802 14.2058  -2
  -9   0  10 169.802 14.2058   1
   5   0  10 434.596 19.1597  -2
  -8   0  10 434.596 19.1597   1
  -8   0  10 367.789 54.9661   2
   4   0  10 1299.27 31.1021  -2
  -7   0  10 1299.27 31.1021   1
  -7   0  10 661.893 50.0197   2
   3   0  10 1252.33 29.6241  -2
  -6   0  10 1252.33 29.6241   1
  -6   0  10 87.2990 17.9402   2
  -5   0  10 100.887 10.2518   2
   2   0  10 829.353 22.9784  -2
  -5   0  10 829.353 22.9784   1
  -5   0  10 89.1675 17.6953   1
   1   0  10 1303.73 30.6795  -2
  -4   0  10 1303.73 30.6795   1
  -4   0  10 75.8083 12.3907   1
  -4   0  10 59.3731 10.1445   2
  -3   0  10 654.841 21.9085   1
   0   0  10 829.371 25.4411  -2
  -3   0  10 829.371 25.4411   1
  -3   0  10 545.607 25.2778   2
  -1   0  10 862.618 25.4074  -2
  -2   0  10 862.618 25.4074   1
  -2   0  10 506.801 18.4301   2
  -2   0  10 672.154 23.3465   1
  -1   0  10 182.300 12.8134   2
  -2   0  10 784.526 23.2616  -2
  -1   0  10 784.526 23.2616   1
  -1   0  10 257.480 16.8628   1
   0   0  10 160.287 17.4983   1
  -3   0  10 678.543 18.3869  -2
   0   0  10 678.543 18.3869   1
   0   0  10 110.308 9.97724   2
   1   0  10 1414.10 40.4602   1
   1   0  10 1238.59 29.6702   2
  -4   0  10 1521.75 36.7433  -2
   1   0  10 1521.75 36.7433   1
   2   0  10 987.175 27.2577   1
  -5   0  10 1046.03 43.5270  -2
   2   0  10 1046.03 43.5270   1
   2   0  10 783.971 37.9258   2
   3   0  10 1382.07 56.4799   1
  -6   0  10 1422.68 41.4451  -2
   3   0  10 1422.68 41.4451   1
  -7   0  10 1222.39 35.5363  -2
   4   0  10 1222.39 35.5363   1
   4   0  10 598.232 45.2022   1
  -8   0  10 388.430 19.1864  -2
   5   0  10 388.430 19.1864   1
   5   0  10 23.3655 19.6280   1
  -9   0  10 133.802 12.3758  -2
   6   0  10 133.802 12.3758   1
 -10   0  10 217.172 16.4005  -2
   7   0  10 217.172 16.4005   1
 -11   0  10 303.804 20.3283  -2
   8   0  10 303.804 20.3283   1
 -12   0  10 455.810 25.9802  -2
   9   0  10 455.810 25.9802   1
 -13   0  10 759.828 33.7117  -2
  10   0  10 759.828 33.7117   1
 -14   0  10 925.456 45.2847  -2
  11   0  10 925.456 45.2847   1
  11   1  10 205.085 22.7686  -2
 -14   1  10 205.085 22.7686   1
  10   1  10 241.875 16.2380  -2
 -13   1  10 241.875 16.2380   1
   9   1  10 322.127 17.1747  -2
 -12   1  10 322.127 17.1747   1
   8   1  10 406.466 17.3940  -2
 -11   1  10 406.466 17.3940   1
   7   1  10 606.937 17.9551  -2
 -10   1  10 606.937 17.9551   1
   6   1  10 685.637 18.4274  -2
  -9   1  10 685.637 18.4274   1
  -8   1  10 363.976 36.3184   2
   5   1  10 630.864 16.5912  -2
  -8   1  10 630.864 16.5912   1
   4   1  10 1716.55 27.2667  -2
  -7   1  10 1716.55 27.2667   1
  -7   1  10 1371.74 41.0691   2
   3   1  10 379.118 11.5534  -2
  -6   1  10 379.118 11.5534   1
  -6   1  10 82.9684 12.7810   2
  -6   1  10 107.527 21.6530   1
   2   1  10 67.5470 5.57397  -2
  -5   1  10 67.5470 5.57397   1
  -5   1  10 33.8842 5.60821   2
  -5   1  10 45.6381 7.98800   1
  -4   1  10 5.89497 2.85133   2
  -4   1  10 11.3741 3.98693   1
   1   1  10 267.426 9.06541  -2
  -4   1  10 267.426 9.06541   1
   0   1  10 371.969 12.0814  -2
  -3   1  10 371.969 12.0814   1
  -3   1  10 113.690 9.43223   1
  -3   1  10 106.707 8.46649   2
  -2   1  10 202.455 9.01060   1
  -2   1  10 155.660 8.76333   2
  -1   1  10 303.029 10.8484  -2
  -2   1  10 303.029 10.8484   1
  -2   1  10 309.067 10.8495  -2
  -1   1  10 309.067 10.8495   1
  -1   1  10 135.912 7.39934   2
  -1   1  10 154.512 11.3621   1
   0   1  10 339.285 14.3099   1
   0   1  10 243.490 11.3302   2
  -3   1  10 418.698 13.5630  -2
   0   1  10 418.698 13.5630   1
   1   1  10 331.284 14.2084   1
   1   1  10 269.060 16.3318   2
  -4   1  10 325.750 12.3883  -2
   1   1  10 325.750 12.3883   1
  -5   1  10 59.7129 6.56133  -2
   2   1  10 59.7129 6.56133   1
   2   1  10 31.1007 5.58206   1
   2   1  10 14.9542 4.38588   2
   3   1  10 361.841 24.9103   1
  -6   1  10 412.069 13.8815  -2
   3   1  10 412.069 13.8815   1
   3   1  10 285.774 31.5017   2
  -7   1  10 1352.06 27.6871  -2
   4   1  10 1352.06 27.6871   1
   4   1  10 2.44940 5.21113   1
  -8   1  10 541.080 15.9391  -2
   5   1  10 541.080 15.9391   1
   5   1  10 259.158 29.9333   1
  -9   1  10 662.533 17.6996  -2
   6   1  10 662.533 17.6996   1
 -10   1  10 657.128 18.1914  -2
   7   1  10 657.128 18.1914   1
 -11   1  10 566.010 18.0070  -2
   8   1  10 566.010 18.0070   1
 -12   1  10 412.143 18.3523  -2
   9   1  10 412.143 18.3523   1
 -13   1  10 253.413 15.9065  -2
  10   1  10 253.413 15.9065   1
 -14   1  10 205.482 17.4166  -2
  11   1  10 205.482 17.4166   1
  11   2  10 363.105 43.7561  -2
 -14   2  10 363.105 43.7561   1
  10   2  10 80.4212 13.0616  -2
 -13   2  10 80.4212 13.0616   1
   9   2  10 116.696 12.7990  -2
 -12   2  10 116.696 12.7990   1
   8   2  10 191.117 14.2336  -2
 -11   2  10 191.117 14.2336   1
   7   2  10 358.204 17.3120  -2
 -10   2  10 358.204 17.3120   1
   6   2  10 537.984 19.4560  -2
  -9   2  10 537.984 19.4560   1
   5   2  10 601.939 19.5794  -2
  -8   2  10 601.939 19.5794   1
   4   2  10 918.816 25.0830  -2
  -7   2  10 918.816 25.0830   1
  -7   2  10 667.847 59.9239   1
  -7   2  10 401.237 41.1828   2
  -6   2  10 1865.74 40.5911   2
  -6   2  10 2360.23 63.8315   1
   3   2  10 2496.32 35.8641  -2
  -6   2  10 2496.32 35.8641   1
  -5   2  10 1536.01 48.3752   1
  -5   2  10 1213.70 26.5374   2
   2   2  10 1575.93 27.0304  -2
  -5   2  10 1575.93 27.0304   1
   1   2  10 1026.85 23.6471  -2
  -4   2  10 1026.85 23.6471   1
  -4   2  10 1007.40 30.8790   1
  -4   2  10 808.491 25.1985   2
  -3   2  10 687.076 25.7703   1
   0   2  10 683.367 18.5291  -2
  -3   2  10 683.367 18.5291   1
  -3   2  10 540.425 19.8530   2
  -1   2  10 315.780 11.0515  -2
  -2   2  10 315.780 11.0515   1
  -2   2  10 207.807 14.2980   2
  -2   2  10 224.984 14.5449   1
  -1   2  10 142.126 11.1994   2
  -2   2  10 292.863 11.0024  -2
  -1   2  10 292.863 11.0024   1
  -1   2  10 152.305 12.2735   1
  -3   2  10 532.341 18.4410  -2
   0   2  10 532.341 18.4410   1
   0   2  10 28.6824 5.80554   1
   0   2  10 21.9805 3.97525   2
  -4   2  10 834.089 20.2205  -2
   1   2  10 834.089 20.2205   1
   1   2  10 22.3494 5.70999   1
   1   2  10 24.9399 5.88486   2
   2   2  10 48.8009 7.42592   1
  -5   2  10 1298.34 28.2054  -2
   2   2  10 1298.34 28.2054   1
   2   2  10 50.2752 9.25476   2
  -6   2  10 2123.46 33.6936  -2
   3   2  10 2123.46 33.6936   1
   3   2  10 180.499 16.6209   2
   3   2  10 204.513 15.2626   1
  -7   2  10 1004.55 25.3208  -2
   4   2  10 1004.55 25.3208   1
   4   2  10 474.112 46.1338   2
   4   2  10 595.975 50.1338   1
  -8   2  10 745.751 21.8919  -2
   5   2  10 745.751 21.8919   1
  -9   2  10 600.453 19.7344  -2
   6   2  10 600.453 19.7344   1
 -10   2  10 330.231 15.4671  -2
   7   2  10 330.231 15.4671   1
 -11   2  10 138.716 12.7846  -2
   8   2  10 138.716 12.7846   1
 -12   2  10 102.316 11.9221  -2
   9   2  10 102.316 11.9221   1
 -13   2  10 119.223 13.0749  -2
  10   2  10 119.223 13.0749   1
 -14   2  10 440.118 53.0837  -2
  11   2  10 440.118 53.0837   1
  10   3  10 11.3865 12.2072  -2
 -13   3  10 11.3865 12.2072   1
   9   3  10 44.0743 12.4569  -2
 -12   3  10 44.0743 12.4569   1
   8   3  10 139.417 14.3983  -2
 -11   3  10 139.417 14.3983   1
   7   3  10 105.095 11.9765  -2
 -10   3  10 105.095 11.9765   1
   6   3  10 46.3501 9.78040  -2
  -9   3  10 46.3501 9.78040   1
   5   3  10 99.3843 11.5236  -2
  -8   3  10 99.3843 11.5236   1
  -8   3  10 12.8668 12.4123   1
  -7   3  10 445.274 35.2710   1
   4   3  10 383.192 15.3930  -2
  -7   3  10 383.192 15.3930   1
   3   3  10 342.538 13.6680  -2
  -6   3  10 342.538 13.6680   1
  -6   3  10 30.3351 10.0181   2
  -6   3  10 22.6979 9.29419   1
   2   3  10 312.707 13.6202  -2
  -5   3  10 312.707 13.6202   1
  -5   3  10 173.868 21.5636   1
  -5   3  10 97.3452 27.7618   2
  -4   3  10 113.925 11.9409   2
   1   3  10 1949.74 30.4204  -2
  -4   3  10 1949.74 30.4204   1
  -4   3  10 159.645 20.4135   1
  -3   3  10 91.5988 11.3834   2
  -3   3  10 89.7965 11.6712   1
   0   3  10 2411.21 35.3216  -2
  -3   3  10 2411.21 35.3216   1
  -1   3  10 2275.50 29.1743  -2
  -2   3  10 2275.50 29.1743   1
  -2   3  10 805.986 38.1939   1
  -2   3  10 743.750 27.0302   2
  -2   3  10 2495.51 35.4056  -2
  -1   3  10 2495.51 35.4056   1
  -1   3  10 1834.65 39.7099   1
  -1   3  10 1507.10 45.7625   2
  -3   3  10 2988.55 38.0802  -2
   0   3  10 2988.55 38.0802   1
   0   3  10 2330.83 57.2372   2
   0   3  10 2964.53 86.1216   1
  -4   3  10 2313.85 36.0169  -2
   1   3  10 2313.85 36.0169   1
   1   3  10 2263.49 45.5653   1
   1   3  10 1798.46 53.6768   2
   2   3  10 150.210 17.8096   2
  -5   3  10 307.546 11.9664  -2
   2   3  10 307.546 11.9664   1
   2   3  10 244.178 44.1425   1
  -6   3  10 403.697 14.6617  -2
   3   3  10 403.697 14.6617   1
   3   3  10 378.483 35.6841   1
   3   3  10 353.330 27.5485   2
  -7   3  10 327.328 13.1429  -2
   4   3  10 327.328 13.1429   1
   4   3  10 -0.8759 5.12296   2
  -8   3  10 86.6944 9.28609  -2
   5   3  10 86.6944 9.28609   1
   5   3  10 99.6178 23.5597   2
  -9   3  10 45.4849 9.20585  -2
   6   3  10 45.4849 9.20585   1
 -10   3  10 76.0541 10.3834  -2
   7   3  10 76.0541 10.3834   1
 -11   3  10 126.221 12.5177  -2
   8   3  10 126.221 12.5177   1
 -12   3  10 68.6071 10.5069  -2
   9   3  10 68.6071 10.5069   1
 -13   3  10 39.0541 11.4484  -2
  10   3  10 39.0541 11.4484   1
  10   4  10 341.636 38.7330  -2
 -13   4  10 341.636 38.7330   1
   9   4  10 277.569 19.4010  -2
 -12   4  10 277.569 19.4010   1
   8   4  10 212.369 17.5432  -2
 -11   4  10 212.369 17.5432   1
   7   4  10 183.749 14.2741  -2
 -10   4  10 183.749 14.2741   1
   6   4  10 134.380 12.4397  -2
  -9   4  10 134.380 12.4397   1
   5   4  10 238.165 15.2077  -2
  -8   4  10 238.165 15.2077   1
  -8   4  10 82.2291 17.5968   1
  -7   4  10 29.9962 11.4679   1
   4   4  10 368.829 16.5673  -2
  -7   4  10 368.829 16.5673   1
   3   4  10 546.309 20.2890  -2
  -6   4  10 546.309 20.2890   1
  -6   4  10 185.206 24.3875   1
   2   4  10 194.325 12.9931  -2
  -5   4  10 194.325 12.9931   1
  -5   4  10 83.4898 16.7442   1
   1   4  10 431.909 14.7517  -2
  -4   4  10 431.909 14.7517   1
  -4   4  10 153.828 22.8704   2
  -4   4  10 214.684 26.4808   1
   0   4  10 319.657 12.3887  -2
  -3   4  10 319.657 12.3887   1
  -3   4  10 217.014 26.3666   2
  -3   4  10 364.719 46.0709   1
  -1   4  10 296.313 12.4253  -2
  -2   4  10 296.313 12.4253   1
  -2   4  10 201.238 25.2642   1
  -2   4  10 159.860 23.0744   2
  -1   4  10 84.9205 17.8042   1
  -2   4  10 259.709 11.1793  -2
  -1   4  10 259.709 11.1793   1
  -1   4  10 69.9328 13.9638   2
   0   4  10 16.5425 9.49257   1
  -3   4  10 243.449 11.6764  -2
   0   4  10 243.449 11.6764   1
   0   4  10 17.0361 11.7403   2
  -4   4  10 434.614 14.1112  -2
   1   4  10 434.614 14.1112   1
   1   4  10 291.280 33.2610   1
   1   4  10 207.439 23.1820   2
  -5   4  10 207.083 10.6683  -2
   2   4  10 207.083 10.6683   1
   2   4  10 126.363 17.9731   2
  -6   4  10 568.981 16.3886  -2
   3   4  10 568.981 16.3886   1
   3   4  10 415.424 32.1248   2
  -7   4  10 410.096 15.5591  -2
   4   4  10 410.096 15.5591   1
   4   4  10 328.880 28.3866   2
  -8   4  10 206.200 12.9690  -2
   5   4  10 206.200 12.9690   1
   5   4  10 100.084 15.8848   2
  -9   4  10 150.700 13.1056  -2
   6   4  10 150.700 13.1056   1
 -10   4  10 177.379 13.7040  -2
   7   4  10 177.379 13.7040   1
 -11   4  10 221.956 16.1755  -2
   8   4  10 221.956 16.1755   1
 -12   4  10 280.382 18.1071  -2
   9   4  10 280.382 18.1071   1
 -13   4  10 417.680 69.5212  -2
  10   4  10 417.680 69.5212   1
   9   5  10 588.928 62.0964  -2
 -12   5  10 588.928 62.0964   1
   8   5  10 655.526 27.0496  -2
 -11   5  10 655.526 27.0496   1
   7   5  10 737.317 27.8964  -2
 -10   5  10 737.317 27.8964   1
   6   5  10 859.232 26.7725  -2
  -9   5  10 859.232 26.7725   1
   5   5  10 799.012 25.0197  -2
  -8   5  10 799.012 25.0197   1
  -8   5  10 737.554 72.6358   1
   4   5  10 1415.16 35.5270  -2
  -7   5  10 1415.16 35.5270   1
  -7   5  10 1377.19 59.0390   1
   3   5  10 179.106 13.9167  -2
  -6   5  10 179.106 13.9167   1
  -6   5  10 145.516 24.0273   1
   2   5  10 91.9744 10.6171  -2
  -5   5  10 91.9744 10.6171   1
  -5   5  10 30.4078 12.4122   1
   1   5  10 27.8522 8.30309  -2
  -4   5  10 27.8522 8.30309   1
  -4   5  10 -5.4126 6.62389   1
   0   5  10 76.5050 9.50206  -2
  -3   5  10 76.5050 9.50206   1
  -3   5  10 58.2142 15.6429   1
  -2   5  10 5.14985 11.4183   1
  -1   5  10 27.9307 8.80840  -2
  -2   5  10 27.9307 8.80840   1
  -2   5  10 10.5123 11.0953   2
  -2   5  10 28.7361 8.99163  -2
  -1   5  10 28.7361 8.99163   1
  -1   5  10 11.1304 11.2824   2
  -1   5  10 35.5553 19.7494   1
  -3   5  10 69.6108 7.68907  -2
   0   5  10 69.6108 7.68907   1
   0   5  10 30.1849 14.4877   2
  -4   5  10 3.75189 7.26892  -2
   1   5  10 3.75189 7.26892   1
   1   5  10 4.61218 8.77746   2
  -5   5  10 121.617 10.0399  -2
   2   5  10 121.617 10.0399   1
   2   5  10 84.6768 16.6700   2
  -6   5  10 188.825 11.0530  -2
   3   5  10 188.825 11.0530   1
   3   5  10 70.3209 14.6213   2
  -7   5  10 1147.11 24.6893  -2
   4   5  10 1147.11 24.6893   1
   4   5  10 35.4961 10.9205   2
  -8   5  10 682.375 20.8180  -2
   5   5  10 682.375 20.8180   1
   5   5  10 176.813 30.2707   2
  -9   5  10 871.183 27.3969  -2
   6   5  10 871.183 27.3969   1
 -10   5  10 919.739 28.5891  -2
   7   5  10 919.739 28.5891   1
 -11   5  10 888.800 29.6778  -2
   8   5  10 888.800 29.6778   1
 -12   5  10 598.469 47.7753  -2
   9   5  10 598.469 47.7753   1
   8   6  10 159.739 46.7755  -2
 -11   6  10 159.739 46.7755   1
   7   6  10 43.9377 13.0421  -2
 -10   6  10 43.9377 13.0421   1
   6   6  10 13.9429 10.7748  -2
  -9   6  10 13.9429 10.7748   1
   5   6  10 115.039 13.6040  -2
  -8   6  10 115.039 13.6040   1
   4   6  10 293.820 15.6516  -2
  -7   6  10 293.820 15.6516   1
   3   6  10 405.681 16.4578  -2
  -6   6  10 405.681 16.4578   1
   2   6  10 203.520 13.2656  -2
  -5   6  10 203.520 13.2656   1
  -5   6  10 54.3815 23.5455   1
   1   6  10 483.553 20.4447  -2
  -4   6  10 483.553 20.4447   1
  -4   6  10 246.031 45.0612   1
   0   6  10 371.691 18.0566  -2
  -3   6  10 371.691 18.0566   1
  -3   6  10 381.680 54.3033   1
  -1   6  10 396.051 18.1254  -2
  -2   6  10 396.051 18.1254   1
  -2   6  10 405.444 16.1431  -2
  -1   6  10 405.444 16.1431   1
  -3   6  10 305.054 14.6999  -2
   0   6  10 305.054 14.6999   1
   0   6  10 54.4862 21.2734   2
  -4   6  10 436.373 16.8237  -2
   1   6  10 436.373 16.8237   1
   1   6  10 216.817 40.4701   2
  -5   6  10 275.174 13.2984  -2
   2   6  10 275.174 13.2984   1
   2   6  10 133.419 29.9822   2
  -6   6  10 486.406 18.0105  -2
   3   6  10 486.406 18.0105   1
  -7   6  10 359.274 17.1279  -2
   4   6  10 359.274 17.1279   1
  -8   6  10 130.700 13.6312  -2
   5   6  10 130.700 13.6312   1
  -9   6  10 64.6044 10.8434  -2
   6   6  10 64.6044 10.8434   1
 -10   6  10 58.4176 12.5734  -2
   7   6  10 58.4176 12.5734   1
 -11   6  10 -50.682 38.5156  -2
   8   6  10 -50.682 38.5156   1
   6   7  10 48.9442 25.5655  -2
  -9   7  10 48.9442 25.5655   1
   5   7  10 55.2306 14.7231  -2
  -8   7  10 55.2306 14.7231   1
   4   7  10 235.522 19.0573  -2
  -7   7  10 235.522 19.0573   1
   3   7  10 214.557 16.4565  -2
  -6   7  10 214.557 16.4565   1
   2   7  10 149.109 14.7525  -2
  -5   7  10 149.109 14.7525   1
   1   7  10 706.851 25.7812  -2
  -4   7  10 706.851 25.7812   1
   0   7  10 774.289 26.5848  -2
  -3   7  10 774.289 26.5848   1
  -1   7  10 885.094 27.5477  -2
  -2   7  10 885.094 27.5477   1
  -2   7  10 974.767 29.3970  -2
  -1   7  10 974.767 29.3970   1
  -3   7  10 993.303 29.1698  -2
   0   7  10 993.303 29.1698   1
  -4   7  10 850.073 27.6591  -2
   1   7  10 850.073 27.6591   1
  -5   7  10 199.083 14.7712  -2
   2   7  10 199.083 14.7712   1
  -6   7  10 218.596 15.7205  -2
   3   7  10 218.596 15.7205   1
  -7   7  10 169.182 14.2654  -2
   4   7  10 169.182 14.2654   1
  -8   7  10 42.9563 12.8783  -2
   5   7  10 42.9563 12.8783   1
  -9   7  10 112.180 20.9761  -2
   6   7  10 112.180 20.9761   1
   4   8  10 339.785 29.3811  -2
  -7   8  10 339.785 29.3811   1
   3   8  10 691.576 44.8533  -2
  -6   8  10 691.576 44.8533   1
   2   8  10 550.232 33.3106  -2
  -5   8  10 550.232 33.3106   1
   1   8  10 315.108 21.0822  -2
  -4   8  10 315.108 21.0822   1
   0   8  10 109.958 14.6523  -2
  -3   8  10 109.958 14.6523   1
  -1   8  10 54.3251 12.2825  -2
  -2   8  10 54.3251 12.2825   1
  -2   8  10 39.0919 14.3079  -2
  -1   8  10 39.0919 14.3079   1
  -3   8  10 95.1318 16.1250  -2
   0   8  10 95.1318 16.1250   1
  -4   8  10 228.448 18.3565  -2
   1   8  10 228.448 18.3565   1
  -5   8  10 468.912 25.4307  -2
   2   8  10 468.912 25.4307   1
  -6   8  10 609.282 33.4090  -2
   3   8  10 609.282 33.4090   1
  -7   8  10 340.181 35.3344  -2
   4   8  10 340.181 35.3344   1
 -14   0  11 -23.494 17.8189   1
 -13   0  11 15.9529 18.0664   1
 -12   0  11 5.36239 15.7076   1
 -11   0  11 -1.5196 11.4746   1
 -10   0  11 -3.4132 10.6059   1
  -9   0  11 8.45165 9.56894   1
  -8   0  11 1.49239 8.58566   1
  -7   0  11 -1.0169 8.28797   1
  -6   0  11 -0.8706 9.70106   2
  -6   0  11 3.48733 7.29048   1
  -5   0  11 -5.4179 5.92456   1
  -5   0  11 13.3130 9.49598   2
  -4   0  11 -2.0741 5.75625   1
  -4   0  11 7.91954 4.74840   2
  -3   0  11 -3.2483 3.92432   2
  -3   0  11 0.14440 2.97018   1
  -2   0  11 -3.7516 3.91473   2
  -2   0  11 3.35076 3.11103   1
  -1   0  11 2.16164 3.63326   1
  -1   0  11 4.64204 3.63909   2
   0   0  11 5.93785 3.67086   1
   0   0  11 -1.5878 2.92905   2
   1   0  11 0.71727 4.16243   1
   2   0  11 -5.0734 5.82923   1
   3   0  11 2.79518 6.97289   1
   4   0  11 -6.5424 8.16827   1
   5   0  11 7.70094 8.73935   1
   6   0  11 2.00330 8.83888   1
   7   0  11 7.17445 10.5730   1
   8   0  11 2.45289 12.8545   1
   9   0  11 -0.9428 15.1491   1
  10   0  11 1.60179 14.5344   1
  11   0  11 35.6902 29.2214   1
 -14   1  11 44.8696 11.0034   1
 -14   1  11 62.7666 10.3660   2
  10   1  11 61.9406 12.2301  -2
 -13   1  11 61.9406 12.2301   1
   9   1  11 -10.098 10.2353  -2
 -12   1  11 -10.098 10.2353   1
   8   1  11 126.539 12.2614  -2
 -11   1  11 126.539 12.2614   1
   7   1  11 517.875 18.7853  -2
 -10   1  11 517.875 18.7853   1
   6   1  11 655.615 20.0316  -2
  -9   1  11 655.615 20.0316   1
   5   1  11 384.788 15.5040  -2
  -8   1  11 384.788 15.5040   1
   4   1  11 50.0508 7.37531  -2
  -7   1  11 50.0508 7.37531   1
   3   1  11 6.80699 6.13512  -2
  -6   1  11 6.80699 6.13512   1
  -6   1  11 -6.6883 6.60839   2
   2   1  11 5.82797 5.66953  -2
  -5   1  11 5.82797 5.66953   1
  -5   1  11 -6.2851 4.32024   2
   1   1  11 196.370 9.04500  -2
  -4   1  11 196.370 9.04500   1
  -4   1  11 70.0445 9.64801   2
  -4   1  11 104.280 13.3741   1
   0   1  11 997.072 19.7233  -2
  -3   1  11 997.072 19.7233   1
  -3   1  11 474.705 27.2461   2
  -3   1  11 538.724 17.7391   1
  -1   1  11 1946.73 26.7896  -2
  -2   1  11 1946.73 26.7896   1
  -2   1  11 886.786 33.3819   2
  -2   1  11 1134.66 32.1581   1
  -1   1  11 1032.70 35.0989   1
  -2   1  11 1928.63 25.2002  -2
  -1   1  11 1928.63 25.2002   1
  -1   1  11 825.727 32.9218   2
   0   1  11 592.315 27.0486   1
   0   1  11 419.508 16.6004   2
  -3   1  11 993.229 21.0498  -2
   0   1  11 993.229 21.0498   1
  -4   1  11 211.419 10.4342  -2
   1   1  11 211.419 10.4342   1
   1   1  11 114.073 11.9250   1
   1   1  11 116.068 13.2280   2
   2   1  11 3.22989 4.67772   1
  -5   1  11 4.32756 6.23143  -2
   2   1  11 4.32756 6.23143   1
  -6   1  11 -7.6841 6.06158  -2
   3   1  11 -7.6841 6.06158   1
   3   1  11 3.48501 7.56912   1
  -7   1  11 50.3808 7.39103  -2
   4   1  11 50.3808 7.39103   1
  -8   1  11 327.038 13.8088  -2
   5   1  11 327.038 13.8088   1
  -9   1  11 609.652 18.7286  -2
   6   1  11 609.652 18.7286   1
 -10   1  11 485.335 17.3926  -2
   7   1  11 485.335 17.3926   1
 -11   1  11 139.207 11.8201  -2
   8   1  11 139.207 11.8201   1
 -12   1  11 7.10707 10.4740  -2
   9   1  11 7.10707 10.4740   1
 -13   1  11 73.8449 13.2777  -2
  10   1  11 73.8449 13.2777   1
  10   2  11 -3.4151 12.2599  -2
 -13   2  11 -3.4151 12.2599   1
   9   2  11 16.7583 10.4327  -2
 -12   2  11 16.7583 10.4327   1
   8   2  11 -16.955 10.2006  -2
 -11   2  11 -16.955 10.2006   1
   7   2  11 3.67851 9.26343  -2
 -10   2  11 3.67851 9.26343   1
   6   2  11 148.968 12.1975  -2
  -9   2  11 148.968 12.1975   1
   5   2  11 367.505 16.2226  -2
  -8   2  11 367.505 16.2226   1
   4   2  11 288.437 14.6371  -2
  -7   2  11 288.437 14.6371   1
   3   2  11 138.118 9.09275  -2
  -6   2  11 138.118 9.09275   1
  -6   2  11 53.0244 24.7201   2
   2   2  11 3.34571 6.38359  -2
  -5   2  11 3.34571 6.38359   1
  -5   2  11 -2.7248 6.99167   2
  -5   2  11 3.32783 5.42751   1
  -4   2  11 72.4666 12.5741   2
   1   2  11 117.822 8.61408  -2
  -4   2  11 117.822 8.61408   1
  -4   2  11 98.6820 15.0365   1
   0   2  11 154.891 9.46748  -2
  -3   2  11 154.891 9.46748   1
  -3   2  11 83.6259 13.3413   2
  -3   2  11 94.4385 21.6630   1
  -1   2  11 31.1279 5.52191  -2
  -2   2  11 31.1279 5.52191   1
  -2   2  11 24.7902 6.95693   1
  -2   2  11 26.4577 7.43249   2
  -2   2  11 18.7804 6.36280  -2
  -1   2  11 18.7804 6.36280   1
  -1   2  11 0.54336 6.71763   1
  -1   2  11 -3.3980 3.45075   2
  -3   2  11 133.587 9.04003  -2
   0   2  11 133.587 9.04003   1
   0   2  11 29.0563 7.60152   2
   0   2  11 55.1498 10.1652   1
  -4   2  11 96.2483 7.13645  -2
   1   2  11 96.2483 7.13645   1
   1   2  11 18.2025 7.99593   1
   1   2  11 21.8324 6.65189   2
  -5   2  11 -0.9561 5.26445  -2
   2   2  11 -0.9561 5.26445   1
   2   2  11 -2.6596 5.85676   1
   2   2  11 -0.4964 3.52595   2
  -6   2  11 119.700 9.77833  -2
   3   2  11 119.700 9.77833   1
   3   2  11 45.4640 22.5350   1
  -7   2  11 311.681 13.9247  -2
   4   2  11 311.681 13.9247   1
  -8   2  11 339.350 15.5227  -2
   5   2  11 339.350 15.5227   1
  -9   2  11 159.450 11.8277  -2
   6   2  11 159.450 11.8277   1
 -10   2  11 11.0613 8.79648  -2
   7   2  11 11.0613 8.79648   1
 -11   2  11 -6.3739 8.95722  -2
   8   2  11 -6.3739 8.95722   1
 -12   2  11 14.2689 10.3405  -2
   9   2  11 14.2689 10.3405   1
 -13   2  11 -9.9432 10.0402  -2
  10   2  11 -9.9432 10.0402   1
  10   3  11 -42.556 20.7136  -2
 -13   3  11 -42.556 20.7136   1
   9   3  11 27.4465 11.7145  -2
 -12   3  11 27.4465 11.7145   1
   8   3  11 64.0189 12.0103  -2
 -11   3  11 64.0189 12.0103   1
   7   3  11 154.371 13.5327  -2
 -10   3  11 154.371 13.5327   1
   6   3  11 181.626 13.0026  -2
  -9   3  11 181.626 13.0026   1
   5   3  11 91.2899 10.4371  -2
  -8   3  11 91.2899 10.4371   1
   4   3  11 46.1727 8.42576  -2
  -7   3  11 46.1727 8.42576   1
   3   3  11 7.70273 6.14903  -2
  -6   3  11 7.70273 6.14903   1
  -6   3  11 -6.3588 8.01661   1
   2   3  11 39.1181 8.04400  -2
  -5   3  11 39.1181 8.04400   1
  -5   3  11 -9.4370 6.13712   1
  -5   3  11 7.51618 12.9650   2
   1   3  11 56.6988 7.48814  -2
  -4   3  11 56.6988 7.48814   1
  -4   3  11 58.7968 13.1217   1
  -4   3  11 25.4173 17.9594   2
   0   3  11 304.783 11.8801  -2
  -3   3  11 304.783 11.8801   1
  -3   3  11 140.142 19.6937   1
  -3   3  11 110.531 19.2415   2
  -1   3  11 504.757 16.6896  -2
  -2   3  11 504.757 16.6896   1
  -2   3  11 201.754 25.7565   2
  -2   3  11 243.796 37.2465   1
  -2   3  11 549.980 15.1307  -2
  -1   3  11 549.980 15.1307   1
  -1   3  11 238.980 34.9883   2
  -1   3  11 389.376 37.5050   1
   0   3  11 126.641 17.2020   2
  -3   3  11 303.244 11.0463  -2
   0   3  11 303.244 11.0463   1
   0   3  11 168.952 24.3644   1
   1   3  11 33.2677 8.14469   2
  -4   3  11 55.8005 7.10054  -2
   1   3  11 55.8005 7.10054   1
   1   3  11 24.7949 17.3275   1
  -5   3  11 36.3795 6.96090  -2
   2   3  11 36.3795 6.96090   1
   2   3  11 34.4752 9.92936   2
   2   3  11 59.8159 23.4128   1
  -6   3  11 -3.7675 5.87337  -2
   3   3  11 -3.7675 5.87337   1
   3   3  11 -0.2306 8.62174   2
  -7   3  11 38.3508 8.22106  -2
   4   3  11 38.3508 8.22106   1
  -8   3  11 92.1729 10.5253  -2
   5   3  11 92.1729 10.5253   1
  -9   3  11 124.423 11.7699  -2
   6   3  11 124.423 11.7699   1
 -10   3  11 122.733 11.3313  -2
   7   3  11 122.733 11.3313   1
 -11   3  11 55.6004 10.8585  -2
   8   3  11 55.6004 10.8585   1
 -12   3  11 -5.0191 9.53116  -2
   9   3  11 -5.0191 9.53116   1
 -13   3  11 75.4132 24.1745  -2
  10   3  11 75.4132 24.1745   1
   9   4  11 -2.8810 14.2121  -2
 -12   4  11 -2.8810 14.2121   1
   8   4  11 -5.1515 11.4562  -2
 -11   4  11 -5.1515 11.4562   1
   7   4  11 35.2936 11.1952  -2
 -10   4  11 35.2936 11.1952   1
   6   4  11 294.117 16.1779  -2
  -9   4  11 294.117 16.1779   1
   5   4  11 659.514 22.3515  -2
  -8   4  11 659.514 22.3515   1
   4   4  11 689.343 22.1978  -2
  -7   4  11 689.343 22.1978   1
   3   4  11 189.541 11.5691  -2
  -6   4  11 189.541 11.5691   1
   2   4  11 25.5112 8.37338  -2
  -5   4  11 25.5112 8.37338   1
  -5   4  11 0.37814 11.0110   1
   1   4  11 197.224 11.3194  -2
  -4   4  11 197.224 11.3194   1
  -4   4  11 105.775 29.0394   1
   0   4  11 227.420 11.5765  -2
  -3   4  11 227.420 11.5765   1
  -3   4  11 171.468 34.6363   1
  -1   4  11 50.9174 7.39894  -2
  -2   4  11 50.9174 7.39894   1
  -2   4  11 26.9850 15.5397   2
  -2   4  11 56.0087 21.3321   1
  -2   4  11 34.5964 8.31841  -2
  -1   4  11 34.5964 8.31841   1
  -1   4  11 11.6784 10.7622   2
  -1   4  11 10.2810 12.5471   1
  -3   4  11 208.959 10.3789  -2
   0   4  11 208.959 10.3789   1
   0   4  11 81.9047 23.5257   2
  -4   4  11 166.603 9.81373  -2
   1   4  11 166.603 9.81373   1
   1   4  11 82.2104 24.1371   2
  -5   4  11 4.21296 6.46266  -2
   2   4  11 4.21296 6.46266   1
   2   4  11 13.6056 12.0329   2
  -6   4  11 212.229 11.0721  -2
   3   4  11 212.229 11.0721   1
  -7   4  11 674.487 19.4240  -2
   4   4  11 674.487 19.4240   1
  -8   4  11 604.099 20.5559  -2
   5   4  11 604.099 20.5559   1
  -9   4  11 315.501 16.9378  -2
   6   4  11 315.501 16.9378   1
 -10   4  11 44.0776 10.3585  -2
   7   4  11 44.0776 10.3585   1
 -11   4  11 7.62861 11.1467  -2
   8   4  11 7.62861 11.1467   1
 -12   4  11 9.19387 17.2559  -2
   9   4  11 9.19387 17.2559   1
   8   5  11 4.54304 14.0136  -2
 -11   5  11 4.54304 14.0136   1
   7   5  11 17.5993 11.9232  -2
 -10   5  11 17.5993 11.9232   1
   6   5  11 1.36871 11.3006  -2
  -9   5  11 1.36871 11.3006   1
   5   5  11 9.28948 10.1558  -2
  -8   5  11 9.28948 10.1558   1
   4   5  11 -6.6852 7.84092  -2
  -7   5  11 -6.6852 7.84092   1
   3   5  11 23.9730 8.63908  -2
  -6   5  11 23.9730 8.63908   1
   2   5  11 25.6113 8.77784  -2
  -5   5  11 25.6113 8.77784   1
   1   5  11 44.8392 8.32022  -2
  -4   5  11 44.8392 8.32022   1
   0   5  11 19.2576 7.27885  -2
  -3   5  11 19.2576 7.27885   1
  -1   5  11 28.1458 8.69095  -2
  -2   5  11 28.1458 8.69095   1
  -2   5  11 5.53054 7.71734  -2
  -1   5  11 5.53054 7.71734   1
  -3   5  11 12.3468 7.69592  -2
   0   5  11 12.3468 7.69592   1
  -4   5  11 15.5860 7.81955  -2
   1   5  11 15.5860 7.81955   1
  -5   5  11 7.79465 7.75400  -2
   2   5  11 7.79465 7.75400   1
  -6   5  11 32.4860 8.33793  -2
   3   5  11 32.4860 8.33793   1
  -7   5  11 -4.9197 8.37736  -2
   4   5  11 -4.9197 8.37736   1
  -8   5  11 13.8811 9.45292  -2
   5   5  11 13.8811 9.45292   1
  -9   5  11 -20.630 10.0566  -2
   6   5  11 -20.630 10.0566   1
 -10   5  11 11.9279 11.8833  -2
   7   5  11 11.9279 11.8833   1
 -11   5  11 21.0609 14.3108  -2
   8   5  11 21.0609 14.3108   1
   7   6  11 21.2894 22.7781  -2
 -10   6  11 21.2894 22.7781   1
   6   6  11 171.240 16.2960  -2
  -9   6  11 171.240 16.2960   1
   5   6  11 441.645 20.5744  -2
  -8   6  11 441.645 20.5744   1
   4   6  11 322.739 16.2598  -2
  -7   6  11 322.739 16.2598   1
   3   6  11 198.717 13.6274  -2
  -6   6  11 198.717 13.6274   1
   2   6  11 -9.9530 9.23009  -2
  -5   6  11 -9.9530 9.23009   1
   1   6  11 84.5098 11.6031  -2
  -4   6  11 84.5098 11.6031   1
   0   6  11 98.8071 12.3067  -2
  -3   6  11 98.8071 12.3067   1
  -1   6  11 12.4748 9.47060  -2
  -2   6  11 12.4748 9.47060   1
  -2   6  11 11.7461 9.45345  -2
  -1   6  11 11.7461 9.45345   1
  -3   6  11 83.1576 10.7367  -2
   0   6  11 83.1576 10.7367   1
  -4   6  11 49.9097 10.4480  -2
   1   6  11 49.9097 10.4480   1
  -5   6  11 -1.2580 8.11390  -2
   2   6  11 -1.2580 8.11390   1
  -6   6  11 161.897 12.3393  -2
   3   6  11 161.897 12.3393   1
  -7   6  11 344.702 17.6627  -2
   4   6  11 344.702 17.6627   1
  -8   6  11 410.313 20.6614  -2
   5   6  11 410.313 20.6614   1
  -9   6  11 157.773 16.1175  -2
   6   6  11 157.773 16.1175   1
 -10   6  11 57.5948 19.9797  -2
   7   6  11 57.5948 19.9797   1
   5   7  11 109.858 33.2355  -2
  -8   7  11 109.858 33.2355   1
   4   7  11 -23.147 12.7808  -2
  -7   7  11 -23.147 12.7808   1
   3   7  11 5.89091 14.6831  -2
  -6   7  11 5.89091 14.6831   1
   2   7  11 43.1301 12.3156  -2
  -5   7  11 43.1301 12.3156   1
   1   7  11 47.8649 12.9604  -2
  -4   7  11 47.8649 12.9604   1
   0   7  11 157.273 15.3046  -2
  -3   7  11 157.273 15.3046   1
  -1   7  11 397.922 19.8722  -2
  -2   7  11 397.922 19.8722   1
  -2   7  11 392.917 19.8116  -2
  -1   7  11 392.917 19.8116   1
  -3   7  11 110.645 13.3943  -2
   0   7  11 110.645 13.3943   1
  -4   7  11 39.8187 11.4100  -2
   1   7  11 39.8187 11.4100   1
  -5   7  11 85.3863 13.0588  -2
   2   7  11 85.3863 13.0588   1
  -6   7  11 -7.7693 10.9258  -2
   3   7  11 -7.7693 10.9258   1
  -7   7  11 11.1721 10.3479  -2
   4   7  11 11.1721 10.3479   1
  -8   7  11 109.674 20.4538  -2
   5   7  11 109.674 20.4538   1
  -6   8  11 32.5710 13.8376   2
  -6   8  11 32.1674 32.6034   1
   2   8  11 34.6405 28.1559  -2
  -5   8  11 34.6405 28.1559   1
   1   8  11 18.6969 20.9288  -2
  -4   8  11 18.6969 20.9288   1
   0   8  11 -9.1947 14.6352  -2
  -3   8  11 -9.1947 14.6352   1
  -1   8  11 -1.7291 13.8721  -2
  -2   8  11 -1.7291 13.8721   1
  -2   8  11 -28.276 14.9174  -2
  -1   8  11 -28.276 14.9174   1
  -3   8  11 39.6396 16.4855  -2
   0   8  11 39.6396 16.4855   1
  -4   8  11 14.7650 16.3663  -2
   1   8  11 14.7650 16.3663   1
  -5   8  11 0.12257 18.8772  -2
   2   8  11 0.12257 18.8772   1
 -13   0  12 427.234 36.3132   1
 -13   0  12 333.308 29.4326   2
 -12   0  12 183.767 22.5130   1
 -12   0  12 120.518 17.5206   2
 -11   0  12 120.481 13.7249   2
 -11   0  12 149.842 19.6687   1
 -10   0  12 -9.1755 6.32257   1
 -10   0  12 2.68792 4.95883   2
  -9   0  12 106.619 11.6658   2
  -9   0  12 125.839 16.1537   1
  -8   0  12 166.914 17.6049   1
  -8   0  12 160.019 12.9776   2
  -7   0  12 119.095 11.6946   2
  -7   0  12 169.885 17.0169   1
  -6   0  12 14.3758 7.14129   1
  -6   0  12 9.26699 3.71506   2
  -5   0  12 18.2290 4.98474   2
  -5   0  12 27.8452 6.39730   1
  -4   0  12 -0.5902 3.74773   1
  -4   0  12 -1.0353 2.77876   2
  -3   0  12 126.641 10.9007   1
  -3   0  12 91.3340 8.36790   2
  -2   0  12 24.5330 4.77473   1
  -2   0  12 12.7295 3.95700   2
  -1   0  12 13.9192 3.30159   1
  -1   0  12 13.3251 4.05092   2
   0   0  12 78.5580 9.36262   2
   0   0  12 108.804 9.66805   1
   1   0  12 474.967 20.7080   2
   1   0  12 569.423 19.6830   1
   2   0  12 2024.43 41.2603   1
   2   0  12 1575.15 42.4568   2
   3   0  12 1968.38 48.0983   2
   3   0  12 2565.94 48.6071   1
   4   0  12 1867.84 41.6612   1
   4   0  12 1422.51 44.0996   2
   5   0  12 506.195 31.2081   2
   5   0  12 645.472 30.7837   1
   6   0  12 113.059 14.3848   1
   6   0  12 99.6951 13.9502   2
   7   0  12 3.75862 6.75500   1
   7   0  12 8.06598 8.47731   2
   8   0  12 40.3739 11.3766   2
   8   0  12 16.9283 7.73592   1
   9   0  12 2.47818 9.71647   2
   9   0  12 8.37761 10.0312   1
  10   0  12 121.058 27.0310   1
  10   0  12 129.346 35.3628   2
 -13   1  12 21.0703 6.06097   2
 -13   1  12 23.9272 8.28843   1
 -12   1  12 4.61536 5.67075   2
 -12   1  12 7.32022 6.49592   1
 -11   1  12 33.4306 6.57976   1
 -11   1  12 16.3156 4.84118   2
 -10   1  12 70.5662 8.36117   1
 -10   1  12 43.6063 6.39929   2
  -9   1  12 216.332 14.0242   1
  -9   1  12 169.649 11.4188   2
  -8   1  12 291.846 14.9305   2
  -8   1  12 336.543 17.1413   1
  -7   1  12 226.064 12.8243   1
  -7   1  12 180.540 10.6814   2
  -6   1  12 67.5971 6.27548   2
  -6   1  12 62.6782 6.72297   1
  -5   1  12 -0.5935 2.49251   2
  -5   1  12 -2.9047 2.93420   1
  -4   1  12 141.770 8.51944   1
  -4   1  12 113.327 7.23050   2
  -3   1  12 662.741 15.2487   1
  -3   1  12 584.741 13.7352   2
  -2   1  12 825.991 16.6737   1
  -2   1  12 657.369 14.1326   2
  -1   1  12 673.287 15.3546   1
  -1   1  12 502.632 12.5872   2
   0   1  12 389.720 12.3472   2
   0   1  12 516.339 16.0386   1
   1   1  12 11.5284 3.36161   1
   1   1  12 10.7015 3.01798   2
   2   1  12 283.012 14.4390   1
   2   1  12 222.431 10.8963   2
   3   1  12 3.63556 3.43832   2
   3   1  12 2.58573 3.84931   1
   4   1  12 100.930 9.81735   1
   4   1  12 93.7990 8.40897   2
   5   1  12 63.8423 7.96697   2
   5   1  12 64.3754 8.10714   1
   6   1  12 81.1200 9.05466   2
   6   1  12 108.783 10.4328   1
   7   1  12 320.316 17.8030   1
   7   1  12 272.765 16.4230   2
   8   1  12 246.567 17.2037   1
   8   1  12 203.757 15.8748   2
   9   1  12 102.187 12.8514   2
   9   1  12 128.441 12.3856   1
  10   1  12 61.0520 14.4460   1
  10   1  12 43.0231 33.5170   2
 -13   2  12 147.632 18.1801   1
 -13   2  12 80.6579 11.4418   2
 -12   2  12 18.1694 6.32714   2
 -12   2  12 14.2765 7.15494   1
 -11   2  12 225.904 13.8649   2
 -11   2  12 254.203 16.7155   1
 -10   2  12 345.471 19.7814   1
 -10   2  12 267.766 14.8657   2
  -9   2  12 154.292 10.4712   2
  -9   2  12 188.220 13.8182   1
  -8   2  12 25.1961 5.70912   1
  -8   2  12 18.5928 4.83270   2
  -7   2  12 212.874 13.3984   1
  -7   2  12 168.343 10.7724   2
  -6   2  12 574.626 19.5737   2
  -6   2  12 765.115 22.5532   1
  -5   2  12 1146.80 22.6844   1
  -5   2  12 875.866 18.8196   2
  -4   2  12 1329.78 21.2822   1
  -4   2  12 1045.21 18.5844   2
  -3   2  12 996.515 19.3578   1
  -3   2  12 806.692 16.3034   2
  -2   2  12 58.1472 5.81704   1
  -2   2  12 46.6960 4.50856   2
  -1   2  12 2.41156 2.79890   2
  -1   2  12 2.58520 2.75472   1
   0   2  12 36.4579 4.11885   1
   0   2  12 30.5012 3.79660   2
   1   2  12 1.68684 2.25804   2
   1   2  12 7.60144 3.02698   1
   2   2  12 6.22367 3.22026   2
   2   2  12 2.19882 3.45636   1
   3   2  12 1.06778 4.31964   1
   3   2  12 -1.8864 3.86624   2
   4   2  12 8.29348 3.99813   2
   4   2  12 8.20980 4.66629   1
   5   2  12 0.23864 4.24970   1
   5   2  12 6.23152 4.31700   2
   6   2  12 -1.7753 4.63224   2
   6   2  12 3.18736 4.96653   1
   7   2  12 2.86688 5.16643   1
   7   2  12 6.23672 4.68656   2
   8   2  12 70.5027 9.39116   1
   8   2  12 35.7018 8.11867   2
   9   2  12 100.219 11.1344   2
   9   2  12 128.868 13.8964   1
  10   2  12 606.722 65.1776   2
 -12   3  12 348.623 20.1752   1
 -12   3  12 237.566 15.0429   2
 -11   3  12 368.052 20.2998   1
 -11   3  12 289.174 16.4860   2
 -10   3  12 795.640 29.2808   1
 -10   3  12 674.442 24.6051   2
  -9   3  12 714.040 28.2157   1
  -9   3  12 534.193 20.8092   2
  -8   3  12 295.681 16.1235   2
  -8   3  12 354.363 18.4533   1
  -7   3  12 89.6800 8.56668   2
  -7   3  12 107.660 9.86023   1
  -6   3  12 80.9590 7.48352   2
  -6   3  12 96.2832 8.54311   1
  -5   3  12 183.241 10.5953   1
  -5   3  12 149.206 8.81922   2
  -4   3  12 205.070 11.0564   2
  -4   3  12 228.353 10.6235   1
  -3   3  12 66.2825 6.29801   1
  -3   3  12 53.3903 5.34788   2
  -2   3  12 0.96395 2.71003   2
  -2   3  12 5.39715 3.12348   1
  -1   3  12 114.644 8.54194   1
  -1   3  12 92.1720 7.60722   2
   0   3  12 402.394 13.8325   2
   0   3  12 499.393 16.3274   1
   1   3  12 153.665 9.99291   2
   1   3  12 200.064 11.2480   1
   2   3  12 470.421 17.3198   1
   2   3  12 378.738 15.1681   2
   3   3  12 -1.0143 4.57521   1
   3   3  12 6.69772 4.27321   2
   4   3  12 283.560 16.1678   2
   4   3  12 355.410 19.1353   1
   5   3  12 455.272 22.4069   1
   5   3  12 318.462 18.2884   2
   6   3  12 287.655 17.3998   2
   6   3  12 314.239 18.1238   1
   7   3  12 205.058 15.4079   2
   7   3  12 280.028 17.6437   1
   8   3  12 33.0812 7.21313   2
   8   3  12 47.6117 8.28047   1
   9   3  12 11.3879 6.83229   1
   9   3  12 2.70058 7.10790   2
 -12   4  12 50.5895 14.3428   1
 -12   4  12 42.3271 17.8267   2
 -11   4  12 104.098 10.3975   2
 -11   4  12 125.372 13.1734   1
 -10   4  12 38.9968 8.23503   1
 -10   4  12 44.1971 7.28285   2
  -9   4  12 2.19968 5.48491   1
  -9   4  12 2.50568 4.41644   2
  -8   4  12 26.2714 6.62091   1
  -8   4  12 28.2878 5.98689   2
  -7   4  12 117.461 10.3130   2
  -7   4  12 134.113 12.2600   1
  -6   4  12 127.625 9.23470   2
  -6   4  12 158.167 11.3758   1
  -5   4  12 156.922 10.6037   1
  -5   4  12 133.102 9.51170   2
  -4   4  12 163.684 10.1630   2
  -4   4  12 198.436 13.2402   1
  -3   4  12 199.373 11.6211   2
  -3   4  12 250.809 13.6176   1
  -2   4  12 2.40761 3.55665   2
  -2   4  12 7.45670 3.40934   1
  -1   4  12 -2.0617 3.18353   2
  -1   4  12 1.60177 3.81676   1
   0   4  12 80.2068 7.41729   1
   0   4  12 79.5181 7.67641   2
   1   4  12 129.095 9.31567   2
   1   4  12 155.098 10.7348   1
   2   4  12 521.122 20.2527   1
   2   4  12 401.943 17.0726   2
   3   4  12 550.888 22.9922   1
   3   4  12 491.193 21.1646   2
   4   4  12 318.874 18.5032   2
   4   4  12 441.835 22.2672   1
   5   4  12 161.753 14.0865   1
   5   4  12 143.641 12.3118   2
   6   4  12 42.7402 8.46673   1
   6   4  12 35.7087 7.92596   2
   7   4  12 1.54086 6.54808   2
   7   4  12 3.81988 6.74867   1
   8   4  12 25.2579 7.13786   2
   8   4  12 28.3128 7.95441   1
 -11   5  12 243.963 52.0018   1
 -11   5  12 121.826 26.4410   2
 -10   5  12 20.9930 6.19643   2
 -10   5  12 39.3197 8.23094   1
  -9   5  12 26.2417 6.94510   1
  -9   5  12 15.1316 5.93547   2
  -8   5  12 123.278 11.1745   2
  -8   5  12 169.183 14.2904   1
  -7   5  12 116.570 10.7347   1
  -7   5  12 91.4999 8.63271   2
  -6   5  12 25.7857 5.64038   1
  -6   5  12 27.4464 4.99226   2
  -5   5  12 41.8337 6.95629   1
  -5   5  12 24.3633 5.33385   2
  -4   5  12 454.548 20.3337   1
  -4   5  12 369.703 17.1590   2
  -3   5  12 935.868 27.3486   2
  -3   5  12 1132.06 28.6893   1
  -2   5  12 1193.49 28.8567   1
  -2   5  12 995.512 28.0355   2
  -1   5  12 650.118 24.1695   1
  -1   5  12 537.429 21.2025   2
   0   5  12 273.114 15.4271   1
   0   5  12 219.835 14.4150   2
   1   5  12 0.06895 4.62596   1
   1   5  12 1.92924 4.45817   2
   2   5  12 47.7197 6.69521   2
   2   5  12 69.1777 8.24825   1
   3   5  12 -2.6737 4.65794   1
   3   5  12 3.92240 4.70451   2
   4   5  12 11.7965 6.17144   2
   4   5  12 16.0604 6.19196   1
   5   5  12 9.68625 6.25150   1
   5   5  12 -0.5320 5.73304   2
   6   5  12 11.7396 7.21709   2
   6   5  12 18.9003 7.97621   1
   7   5  12 208.085 18.2325   1
   7   5  12 200.060 16.6421   2
  -9   6  12 7.41635 8.05045   1
  -9   6  12 5.54538 5.71098   2
  -8   6  12 32.0039 8.06966   1
  -8   6  12 34.6905 6.87826   2
  -7   6  12 51.4312 7.90579   1
  -7   6  12 53.9766 7.45494   2
  -6   6  12 33.3758 6.24814   2
  -6   6  12 42.7672 7.70390   1
  -5   6  12 40.8666 7.80124   1
  -5   6  12 16.9772 5.61463   2
  -4   6  12 40.0654 7.27610   2
  -4   6  12 63.0226 9.07969   1
  -3   6  12 183.115 14.2581   1
  -3   6  12 143.099 12.2633   2
  -2   6  12 42.2145 6.66425   1
  -2   6  12 29.4191 5.94188   2
  -1   6  12 19.2415 6.29532   2
  -1   6  12 19.8310 6.48342   1
   0   6  12 19.0515 5.73011   2
   0   6  12 12.5261 5.70385   1
   1   6  12 69.7921 9.63870   2
   1   6  12 95.0847 10.2153   1
   2   6  12 450.877 20.7215   1
   2   6  12 344.154 19.6276   2
   3   6  12 513.085 22.3503   1
   3   6  12 434.654 20.7961   2
   4   6  12 292.517 18.6572   2
   4   6  12 355.437 19.6258   1
   5   6  12 91.0428 10.1268   2
   5   6  12 113.951 13.5927   1
   6   6  12 10.7380 12.0408   1
   6   6  12 32.0392 16.0462   2
  -7   7  12 110.410 19.2241   1
  -7   7  12 70.5781 11.3310   2
  -6   7  12 95.6783 11.8638   1
  -6   7  12 64.5662 10.5052   2
  -5   7  12 68.1137 9.85731   2
  -5   7  12 70.1713 9.58698   1
  -4   7  12 55.0307 8.78750   2
  -4   7  12 54.8727 9.54324   1
  -3   7  12 21.6870 7.91101   1
  -3   7  12 13.6876 5.93011   2
  -2   7  12 -5.2596 5.36538   2
  -2   7  12 14.7814 6.88007   1
  -1   7  12 69.1268 10.3503   1
  -1   7  12 31.6033 8.14423   2
   0   7  12 150.435 14.5983   1
   0   7  12 112.348 12.7155   2
   1   7  12 86.4161 11.0528   1
   1   7  12 79.2565 10.6850   2
   2   7  12 114.959 12.8194   2
   2   7  12 127.514 13.4912   1
   3   7  12 -1.0254 6.53421   1
   3   7  12 5.28655 6.80594   2
   4   7  12 82.4846 16.6092   1
   4   7  12 44.2308 21.6369   2
  -4   8  12 459.318 51.2537   1
  -4   8  12 352.979 83.0486   2
  -3   8  12 224.610 25.8787   1
  -3   8  12 205.727 24.2112   2
  -2   8  12 -0.4481 9.85132   2
  -2   8  12 1.66924 12.1741   1
  -1   8  12 11.4930 8.96533   1
  -1   8  12 6.84683 11.5423   2
   0   8  12 30.2743 10.2016   2
   0   8  12 25.3749 10.0465   1
 -13   0  13 -2.6448 16.0131   2
 -12   0  13 -2.7418 11.0132   1
 -12   0  13 -1.1569 7.52123   2
 -11   0  13 5.48403 8.30571   1
 -11   0  13 -8.4023 6.17905   2
 -10   0  13 8.25592 7.18841   2
 -10   0  13 2.15079 8.55623   1
  -9   0  13 2.08649 6.65605   1
  -9   0  13 -0.0523 5.40750   2
  -8   0  13 6.00054 6.24319   1
  -8   0  13 0.39049 4.47806   2
  -7   0  13 -4.1752 5.08322   2
  -7   0  13 2.86003 6.03181   1
  -6   0  13 -0.1115 5.20882   1
  -6   0  13 -10.176 4.18973   2
  -5   0  13 -0.5429 4.17354   2
  -5   0  13 -9.2520 4.16363   1
  -4   0  13 0.45446 3.16017   2
  -4   0  13 3.97874 4.22975   1
  -3   0  13 -2.2353 4.02314   1
  -3   0  13 -0.8830 3.44236   2
  -2   0  13 -0.7769 3.14102   1
  -2   0  13 -3.7263 3.40826   2
  -1   0  13 -3.7675 3.84576   1
  -1   0  13 1.50519 3.53570   2
   0   0  13 -5.2836 3.60115   2
   0   0  13 0.95298 4.38256   1
   1   0  13 1.05711 4.86332   1
   1   0  13 5.62640 4.04296   2
   2   0  13 1.15083 5.40993   2
   2   0  13 4.30365 6.31087   1
   3   0  13 -3.3856 5.69852   2
   3   0  13 1.71471 6.06556   1
   4   0  13 1.81836 6.01719   2
   4   0  13 -8.0162 5.98664   1
   5   0  13 -4.1237 6.34764   1
   5   0  13 7.65575 6.93144   2
   6   0  13 -0.9479 8.41288   2
   6   0  13 -5.0665 7.17256   1
   7   0  13 -14.375 8.73791   2
   7   0  13 4.17461 9.20374   1
   8   0  13 -2.8790 9.42610   1
   8   0  13 30.8943 14.1787   2
   9   0  13 6.07481 10.5493   1
   9   0  13 -7.3172 11.2552   2
 -13   1  13 270.426 64.7176   1
 -13   1  13 176.050 42.3468   2
 -12   1  13 259.311 16.0274   2
 -12   1  13 282.019 20.9906   1
 -11   1  13 168.383 16.9012   1
 -11   1  13 141.818 13.0619   2
   7   1  13 407.707 56.8240  -2
 -11   1  13 407.707 56.8240   1
 -10   1  13 34.2918 8.36966   1
 -10   1  13 29.6355 5.57587   2
   6   1  13 58.3525 31.7449  -2
 -10   1  13 58.3525 31.7449   1
  -9   1  13 6.64348 5.74435   1
  -9   1  13 3.83727 3.71530   2
   5   1  13 14.2608 29.4244  -2
  -9   1  13 14.2608 29.4244   1
  -8   1  13 6.45612 5.19208   1
  -8   1  13 8.92926 3.80105   2
  -7   1  13 1.24024 3.43925   2
  -7   1  13 0.61525 4.18493   1
  -6   1  13 83.1451 7.37820   2
  -6   1  13 97.9063 8.72174   1
  -5   1  13 247.556 12.0372   2
  -5   1  13 347.646 15.0306   1
  -4   1  13 372.232 14.1704   1
  -4   1  13 279.255 11.9469   2
  -3   1  13 87.3751 6.57249   2
  -3   1  13 116.403 7.39223   1
  -2   1  13 7.40845 2.52791   2
  -2   1  13 6.95125 3.29228   1
  -1   1  13 135.552 8.22520   2
  -1   1  13 166.960 9.74694   1
   0   1  13 263.160 11.7061   1
   0   1  13 191.418 9.82948   2
   1   1  13 115.459 9.47039   1
   1   1  13 103.436 7.67665   2
   2   1  13 4.82471 3.49920   2
   2   1  13 19.3370 4.95090   1
   3   1  13 5.90721 4.36291   1
   3   1  13 -1.6975 4.09737   2
   4   1  13 10.5274 5.41044   2
   4   1  13 17.7883 5.06849   1
   5   1  13 -1.5901 4.99117   1
   5   1  13 4.66144 5.69059   2
   6   1  13 103.384 10.5781   1
   6   1  13 50.4530 9.22062   2
   7   1  13 199.807 17.2009   1
   7   1  13 173.149 15.8806   2
 -11   1  13 363.135 42.1842  -2
   7   1  13 363.135 42.1842   1
   8   1  13 180.437 17.1251   2
   8   1  13 213.796 16.4620   1
   9   1  13 86.6153 16.8742   2
   9   1  13 107.533 13.4230   1
 -12   2  13 5.74022 4.66482   2
 -12   2  13 1.34416 6.50323   1
   8   2  13 -19.123 30.1282  -2
 -12   2  13 -19.123 30.1282   1
   7   2  13 12.2472 30.9408  -2
 -11   2  13 12.2472 30.9408   1
 -11   2  13 5.44016 6.56920   1
 -11   2  13 5.72436 4.90665   2
 -10   2  13 18.9423 6.33413   1
 -10   2  13 12.7252 4.95038   2
  -9   2  13 -5.6969 3.66515   2
  -9   2  13 3.86299 4.97016   1
  -8   2  13 56.1250 6.72608   2
  -8   2  13 77.5566 9.41887   1
  -7   2  13 176.326 11.3611   2
  -7   2  13 183.806 14.3073   1
  -6   2  13 287.296 16.2434   1
  -6   2  13 200.314 12.0857   2
  -5   2  13 173.350 10.9764   1
  -5   2  13 129.952 8.71271   2
  -4   2  13 24.5241 4.13157   1
  -4   2  13 21.3813 3.92680   2
  -3   2  13 2.29352 2.62556   2
  -3   2  13 1.00652 3.33459   1
  -2   2  13 8.28205 3.71358   1
  -2   2  13 1.40732 2.80424   2
  -1   2  13 6.86866 3.10466   1
  -1   2  13 5.98059 2.74598   2
   0   2  13 99.7577 6.99653   2
   0   2  13 109.451 8.04310   1
   1   2  13 169.459 10.4165   2
   1   2  13 212.611 11.6777   1
   2   2  13 230.894 14.2444   1
   2   2  13 191.676 11.9519   2
   3   2  13 135.308 11.3019   1
   3   2  13 86.1581 9.70661   2
   4   2  13 17.9394 5.95567   2
   4   2  13 12.8714 4.94511   1
   5   2  13 0.15613 4.83388   1
   5   2  13 -0.5956 4.72148   2
   6   2  13 4.74955 5.63496   2
   6   2  13 5.06969 5.74385   1
 -10   2  13 21.5645 29.9535  -2
   6   2  13 21.5645 29.9535   1
   7   2  13 -10.193 5.74248   2
   7   2  13 -7.4953 5.84104   1
 -11   2  13 19.5306 27.3242  -2
   7   2  13 19.5306 27.3242   1
   8   2  13 9.89271 6.51539   1
   8   2  13 6.29392 6.87867   2
   9   2  13 24.5914 11.8489   1
   9   2  13 48.9511 12.7282   2
 -12   3  13 34.5385 10.8353   2
 -12   3  13 42.9922 16.1261   1
 -11   3  13 60.9582 7.86107   2
 -11   3  13 89.3731 10.3058   1
   7   3  13 177.461 60.9585  -2
 -11   3  13 177.461 60.9585   1
 -10   3  13 2.74533 4.79306   2
 -10   3  13 15.4290 6.73067   1
  -9   3  13 2.62780 5.17314   1
  -9   3  13 -1.8242 3.98881   2
  -8   3  13 1.74843 4.88735   1
  -8   3  13 5.48025 4.18579   2
  -7   3  13 1.84095 4.24835   1
  -7   3  13 6.89151 3.77748   2
  -6   3  13 26.5617 5.04345   2
  -6   3  13 40.2032 6.45976   1
  -5   3  13 94.9228 8.78596   1
  -5   3  13 87.1863 7.55557   2
  -4   3  13 66.9477 6.54219   2
  -4   3  13 79.3873 8.27302   1
  -3   3  13 37.3841 5.21484   1
  -3   3  13 23.4171 4.57512   2
  -2   3  13 1.64674 3.38950   1
  -2   3  13 -0.2012 2.88870   2
  -1   3  13 49.0558 6.22619   1
  -1   3  13 33.9153 4.84872   2
   0   3  13 59.7309 6.99488   1
   0   3  13 53.2290 6.38452   2
   1   3  13 32.6285 5.21407   2
   1   3  13 44.7779 6.45681   1
   2   3  13 12.6734 5.28312   1
   2   3  13 8.88442 4.02361   2
   3   3  13 1.51182 3.95411   2
   3   3  13 -0.2578 4.77953   1
   4   3  13 -1.2632 4.58008   2
   4   3  13 -2.5845 5.02133   1
   5   3  13 14.5817 5.33222   2
   5   3  13 6.06765 5.79579   1
   6   3  13 23.4953 6.57133   2
   6   3  13 19.5411 7.24742   1
 -10   3  13 92.8238 33.8019  -2
   6   3  13 92.8238 33.8019   1
   7   3  13 54.1248 8.52449   1
   7   3  13 63.5207 9.42445   2
   8   3  13 77.0694 11.9959   1
   8   3  13 60.8269 9.47731   2
 -12   3  13 175.831 36.6223  -2
   8   3  13 175.831 36.6223   1
 -11   4  13 10.3016 6.22900   2
 -11   4  13 23.6013 9.22145   1
   7   4  13 -8.1915 51.1149  -2
 -11   4  13 -8.1915 51.1149   1
 -10   4  13 17.2503 5.87025   2
 -10   4  13 28.6998 8.34129   1
  -9   4  13 5.97886 5.67052   1
  -9   4  13 -4.4802 4.88423   2
  -8   4  13 111.380 12.3436   1
  -8   4  13 52.3021 8.11757   2
   4   4  13 140.924 36.1724  -2
  -8   4  13 140.924 36.1724   1
  -7   4  13 381.498 20.5319   1
  -7   4  13 266.079 16.0258   2
  -6   4  13 350.665 17.2537   2
  -6   4  13 427.049 20.1465   1
  -5   4  13 253.949 13.0414   2
  -5   4  13 318.822 18.1297   1
  -4   4  13 116.256 10.0574   1
  -4   4  13 102.770 9.09383   2
  -3   4  13 -6.4574 3.45840   2
  -3   4  13 5.14735 3.88710   1
  -2   4  13 2.31295 3.57739   2
  -2   4  13 -3.4614 3.78006   1
  -1   4  13 35.8752 6.24906   2
  -1   4  13 48.1051 7.42020   1
  -3   4  13 23.2617 28.1175  -2
  -1   4  13 23.2617 28.1175   1
   0   4  13 185.415 12.7242   1
   0   4  13 145.918 11.1370   2
   1   4  13 488.846 19.5397   1
   1   4  13 385.170 17.5029   2
   2   4  13 441.153 21.5586   1
   2   4  13 375.522 18.5198   2
   3   4  13 164.374 13.3369   2
   3   4  13 221.025 16.6959   1
  -7   4  13 528.923 66.4062  -2
   3   4  13 528.923 66.4062   1
   4   4  13 44.9428 7.99465   1
   4   4  13 26.4002 8.00538   2
   5   4  13 2.96117 6.05553   1
   5   4  13 3.07968 5.15238   2
   6   4  13 17.2146 6.78125   2
   6   4  13 11.4455 7.06632   1
   7   4  13 -4.6509 5.45895   1
   7   4  13 0.66716 7.84186   2
 -10   5  13 -7.5857 7.20634   2
 -10   5  13 13.3428 8.98590   1
  -9   5  13 6.65948 6.01794   2
  -9   5  13 -2.1958 6.66747   1
  -8   5  13 -1.4904 6.05529   1
  -8   5  13 -5.7883 4.57619   2
  -7   5  13 -10.881 4.21918   2
  -7   5  13 -0.7647 5.83932   1
  -6   5  13 1.57196 4.00927   2
  -6   5  13 1.84504 5.21467   1
  -5   5  13 0.87299 4.22379   2
  -5   5  13 5.55287 5.19655   1
  -4   5  13 0.29569 4.77230   2
  -4   5  13 5.11931 5.17879   1
  -3   5  13 -7.0414 4.40945   1
  -3   5  13 -6.8657 4.12612   2
  -2   5  13 -6.4934 4.61710   1
  -2   5  13 -1.2126 4.25455   2
  -1   5  13 6.57594 4.38712   2
  -1   5  13 6.63441 5.54798   1
   0   5  13 13.0114 5.79600   1
   0   5  13 5.46240 4.95822   2
   1   5  13 7.48666 4.91798   1
   1   5  13 0.15923 4.52475   2
   2   5  13 7.83410 4.76624   1
   2   5  13 0.28139 5.01595   2
  -6   5  13 -66.942 35.9143  -2
   2   5  13 -66.942 35.9143   1
   3   5  13 2.64559 7.02826   2
   3   5  13 -5.8980 5.31931   1
   4   5  13 0.16210 5.66867   2
   4   5  13 -0.0063 6.51615   1
   5   5  13 -5.1070 6.53978   1
   5   5  13 -0.8118 6.42217   2
   6   5  13 -13.063 6.59790   1
   6   5  13 -0.8857 6.51068   2
  -9   6  13 19.4859 16.6116   1
  -9   6  13 -1.9775 9.51996   2
  -8   6  13 39.7061 7.93204   2
  -8   6  13 75.8474 11.1261   1
  -7   6  13 146.107 12.1496   2
  -7   6  13 178.735 17.1057   1
  -6   6  13 212.484 16.2509   2
  -6   6  13 273.170 17.8605   1
  -5   6  13 127.589 11.6499   2
  -5   6  13 165.182 14.5034   1
  -4   6  13 22.0972 7.27696   1
  -4   6  13 17.4884 6.26575   2
  -3   6  13 31.2125 6.77696   2
  -3   6  13 41.7302 8.20416   1
  -2   6  13 5.40105 5.40557   1
  -2   6  13 6.36124 4.69778   2
  -1   6  13 11.5228 6.20994   2
  -1   6  13 20.8925 6.90415   1
   0   6  13 131.762 13.1588   1
   0   6  13 130.884 12.3050   2
   1   6  13 163.363 14.1696   2
   1   6  13 211.638 15.8993   1
   2   6  13 216.616 16.9567   2
   2   6  13 267.620 18.9808   1
   3   6  13 148.824 15.0028   1
   3   6  13 136.996 16.3208   2
   4   6  13 15.7271 8.01346   2
   4   6  13 23.4122 7.73904   1
   5   6  13 -1.7435 11.4833   2
   5   6  13 -0.2207 11.5735   1
  -6   7  13 -13.710 9.06981   2
  -6   7  13 29.4096 10.5509   1
  -5   7  13 29.0608 9.18601   2
  -5   7  13 47.5333 8.75704   1
  -4   7  13 63.5470 9.82290   1
  -4   7  13 58.8563 9.02029   2
  -3   7  13 26.6219 7.26115   1
  -3   7  13 6.68897 6.34719   2
  -2   7  13 8.84420 7.53277   2
  -2   7  13 -3.5085 8.10902   1
  -1   7  13 28.6919 7.80959   1
  -1   7  13 28.1296 7.24350   2
   0   7  13 44.1592 8.46388   2
   0   7  13 50.0018 9.87428   1
   1   7  13 -12.428 6.56911   2
   1   7  13 16.0593 7.67665   1
   2   7  13 -8.5267 7.61481   2
   2   7  13 10.2419 9.29168   1
   3   7  13 27.5950 17.4581   1
   3   7  13 4.08750 15.8660   2
   8   0  14 333.012 41.9520  -2
 -12   0  14 333.012 41.9520   1
   7   0  14 223.161 24.6078  -2
 -11   0  14 223.161 24.6078   1
   6   0  14 74.7233 14.3330  -2
 -10   0  14 74.7233 14.3330   1
   5   0  14 593.763 36.1147  -2
  -9   0  14 593.763 36.1147   1
   4   0  14 1156.67 42.6531  -2
  -8   0  14 1156.67 42.6531   1
   3   0  14 1943.52 51.0855  -2
  -7   0  14 1943.52 51.0855   1
   2   0  14 1235.09 38.5643  -2
  -6   0  14 1235.09 38.5643   1
   1   0  14 450.940 23.1067  -2
  -5   0  14 450.940 23.1067   1
   0   0  14 562.835 21.8282  -2
  -4   0  14 562.835 21.8282   1
  -1   0  14 237.832 17.4228  -2
  -3   0  14 237.832 17.4228   1
  -2   0  14 218.297 15.8387  -2
  -2   0  14 218.297 15.8387   1
  -3   0  14 288.308 15.6137  -2
  -1   0  14 288.308 15.6137   1
  -4   0  14 475.823 22.0531  -2
   0   0  14 475.823 22.0531   1
  -5   0  14 406.405 20.5450  -2
   1   0  14 406.405 20.5450   1
  -6   0  14 1071.47 34.4989  -2
   2   0  14 1071.47 34.4989   1
  -7   0  14 1766.70 50.5271  -2
   3   0  14 1766.70 50.5271   1
  -8   0  14 1078.83 36.4803  -2
   4   0  14 1078.83 36.4803   1
  -9   0  14 550.982 31.1703  -2
   5   0  14 550.982 31.1703   1
 -10   0  14 88.5313 14.8735  -2
   6   0  14 88.5313 14.8735   1
 -11   0  14 174.591 19.7736  -2
   7   0  14 174.591 19.7736   1
 -12   0  14 479.193 40.1268  -2
   8   0  14 479.193 40.1268   1
   8   1  14 28.2476 13.5085  -2
 -12   1  14 28.2476 13.5085   1
   7   1  14 226.193 17.9201  -2
 -11   1  14 226.193 17.9201   1
   6   1  14 255.785 16.4702  -2
 -10   1  14 255.785 16.4702   1
   5   1  14 77.3837 9.73551  -2
  -9   1  14 77.3837 9.73551   1
   4   1  14 383.212 18.4248  -2
  -8   1  14 383.212 18.4248   1
   3   1  14 146.210 10.8751  -2
  -7   1  14 146.210 10.8751   1
   2   1  14 65.8244 8.31875  -2
  -6   1  14 65.8244 8.31875   1
   1   1  14 39.5783 6.64381  -2
  -5   1  14 39.5783 6.64381   1
   0   1  14 568.268 17.1789  -2
  -4   1  14 568.268 17.1789   1
  -1   1  14 1066.39 22.7738  -2
  -3   1  14 1066.39 22.7738   1
  -2   1  14 1018.99 21.9989  -2
  -2   1  14 1018.99 21.9989   1
  -3   1  14 1079.30 23.4184  -2
  -1   1  14 1079.30 23.4184   1
  -4   1  14 662.426 17.3266  -2
   0   1  14 662.426 17.3266   1
  -5   1  14 54.3020 6.91944  -2
   1   1  14 54.3020 6.91944   1
  -6   1  14 56.2439 7.25259  -2
   2   1  14 56.2439 7.25259   1
  -7   1  14 136.000 10.8649  -2
   3   1  14 136.000 10.8649   1
  -8   1  14 355.164 17.0103  -2
   4   1  14 355.164 17.0103   1
  -9   1  14 84.2679 9.68742  -2
   5   1  14 84.2679 9.68742   1
 -10   1  14 303.373 16.8451  -2
   6   1  14 303.373 16.8451   1
 -11   1  14 187.233 13.7584  -2
   7   1  14 187.233 13.7584   1
 -12   1  14 33.3012 14.8475  -2
   8   1  14 33.3012 14.8475   1
   8   2  14 197.192 48.3025  -2
 -12   2  14 197.192 48.3025   1
   7   2  14 172.127 14.6367  -2
 -11   2  14 172.127 14.6367   1
   6   2  14 150.297 12.4033  -2
 -10   2  14 150.297 12.4033   1
   5   2  14 97.1999 11.5091  -2
  -9   2  14 97.1999 11.5091   1
   4   2  14 202.367 14.5740  -2
  -8   2  14 202.367 14.5740   1
   3   2  14 212.738 13.2403  -2
  -7   2  14 212.738 13.2403   1
   2   2  14 438.548 16.5317  -2
  -6   2  14 438.548 16.5317   1
   1   2  14 891.080 21.9072  -2
  -5   2  14 891.080 21.9072   1
   0   2  14 1122.00 24.1983  -2
  -4   2  14 1122.00 24.1983   1
  -1   2  14 157.033 8.88317  -2
  -3   2  14 157.033 8.88317   1
  -2   2  14 19.0658 5.57373  -2
  -2   2  14 19.0658 5.57373   1
  -3   2  14 201.288 9.99397  -2
  -1   2  14 201.288 9.99397   1
  -4   2  14 1234.08 23.5857  -2
   0   2  14 1234.08 23.5857   1
  -5   2  14 1004.39 23.3177  -2
   1   2  14 1004.39 23.3177   1
  -6   2  14 451.027 15.7112  -2
   2   2  14 451.027 15.7112   1
  -7   2  14 260.977 12.7812  -2
   3   2  14 260.977 12.7812   1
  -8   2  14 233.223 12.9807  -2
   4   2  14 233.223 12.9807   1
  -9   2  14 102.778 9.83976  -2
   5   2  14 102.778 9.83976   1
 -10   2  14 87.9150 9.34073  -2
   6   2  14 87.9150 9.34073   1
 -11   2  14 114.786 10.4064  -2
   7   2  14 114.786 10.4064   1
 -12   2  14 113.874 21.9008  -2
   8   2  14 113.874 21.9008   1
   7   3  14 682.298 30.8616  -2
 -11   3  14 682.298 30.8616   1
   6   3  14 1238.34 35.3434  -2
 -10   3  14 1238.34 35.3434   1
   5   3  14 628.826 22.7862  -2
  -9   3  14 628.826 22.7862   1
   4   3  14 619.138 21.3058  -2
  -8   3  14 619.138 21.3058   1
   3   3  14 45.0787 7.23396  -2
  -7   3  14 45.0787 7.23396   1
   2   3  14 31.5017 7.42980  -2
  -6   3  14 31.5017 7.42980   1
   1   3  14 69.0662 8.01513  -2
  -5   3  14 69.0662 8.01513   1
   0   3  14 92.1906 8.39193  -2
  -4   3  14 92.1906 8.39193   1
  -1   3  14 49.8551 6.24242  -2
  -3   3  14 49.8551 6.24242   1
  -2   3  14 16.4989 5.67213  -2
  -2   3  14 16.4989 5.67213   1
  -3   3  14 30.7189 5.96830  -2
  -1   3  14 30.7189 5.96830   1
  -4   3  14 88.6360 9.21048  -2
   0   3  14 88.6360 9.21048   1
  -5   3  14 68.1501 7.20013  -2
   1   3  14 68.1501 7.20013   1
  -6   3  14 32.5826 6.50557  -2
   2   3  14 32.5826 6.50557   1
  -7   3  14 45.9861 7.40742  -2
   3   3  14 45.9861 7.40742   1
  -8   3  14 620.948 21.7620  -2
   4   3  14 620.948 21.7620   1
  -9   3  14 668.876 22.9366  -2
   5   3  14 668.876 22.9366   1
 -10   3  14 1334.37 32.1123  -2
   6   3  14 1334.37 32.1123   1
 -11   3  14 822.253 36.3986  -2
   7   3  14 822.253 36.3986   1
   6   4  14 8.13747 9.28971  -2
 -10   4  14 8.13747 9.28971   1
   5   4  14 69.7763 10.4521  -2
  -9   4  14 69.7763 10.4521   1
   4   4  14 188.591 13.7101  -2
  -8   4  14 188.591 13.7101   1
   3   4  14 564.076 24.3720  -2
  -7   4  14 564.076 24.3720   1
   2   4  14 514.788 22.8232  -2
  -6   4  14 514.788 22.8232   1
   1   4  14 414.094 18.5851  -2
  -5   4  14 414.094 18.5851   1
   0   4  14 496.257 18.0872  -2
  -4   4  14 496.257 18.0872   1
  -1   4  14 37.2053 6.78325  -2
  -3   4  14 37.2053 6.78325   1
  -2   4  14 60.7905 7.51081  -2
  -2   4  14 60.7905 7.51081   1
  -3   4  14 35.8399 7.08342  -2
  -1   4  14 35.8399 7.08342   1
  -4   4  14 483.337 17.8729  -2
   0   4  14 483.337 17.8729   1
  -5   4  14 383.863 17.8241  -2
   1   4  14 383.863 17.8241   1
  -6   4  14 442.963 18.2453  -2
   2   4  14 442.963 18.2453   1
  -7   4  14 505.919 19.9107  -2
   3   4  14 505.919 19.9107   1
  -8   4  14 214.062 14.5634  -2
   4   4  14 214.062 14.5634   1
  -9   4  14 72.9905 9.98012  -2
   5   4  14 72.9905 9.98012   1
 -10   4  14 6.39954 8.36250  -2
   6   4  14 6.39954 8.36250   1
   5   5  14 34.2559 10.2122  -2
  -9   5  14 34.2559 10.2122   1
   4   5  14 169.028 15.2307  -2
  -8   5  14 169.028 15.2307   1
   3   5  14 137.363 13.8262  -2
  -7   5  14 137.363 13.8262   1
   2   5  14 136.608 12.7611  -2
  -6   5  14 136.608 12.7611   1
   1   5  14 114.658 11.0963  -2
  -5   5  14 114.658 11.0963   1
   0   5  14 660.373 24.4810  -2
  -4   5  14 660.373 24.4810   1
  -1   5  14 1412.53 35.2055  -2
  -3   5  14 1412.53 35.2055   1
  -2   5  14 1684.95 35.7610  -2
  -2   5  14 1684.95 35.7610   1
  -3   5  14 1503.19 34.4671  -2
  -1   5  14 1503.19 34.4671   1
  -4   5  14 689.719 24.0675  -2
   0   5  14 689.719 24.0675   1
  -5   5  14 130.477 11.3454  -2
   1   5  14 130.477 11.3454   1
  -6   5  14 105.568 11.5276  -2
   2   5  14 105.568 11.5276   1
  -7   5  14 122.846 12.4475  -2
   3   5  14 122.846 12.4475   1
  -8   5  14 153.276 12.2542  -2
   4   5  14 153.276 12.2542   1
  -9   5  14 34.0599 11.0866  -2
   5   5  14 34.0599 11.0866   1
   4   6  14 152.783 47.1664  -2
  -8   6  14 152.783 47.1664   1
   3   6  14 434.955 41.2929  -2
  -7   6  14 434.955 41.2929   1
   2   6  14 298.784 19.4130  -2
  -6   6  14 298.784 19.4130   1
   1   6  14 162.669 13.7702  -2
  -5   6  14 162.669 13.7702   1
   0   6  14 153.394 13.8553  -2
  -4   6  14 153.394 13.8553   1
  -1   6  14 6.29154 7.55237  -2
  -3   6  14 6.29154 7.55237   1
  -2   6  14 30.8443 8.31161  -2
  -2   6  14 30.8443 8.31161   1
  -3   6  14 5.81196 6.72878  -2
  -1   6  14 5.81196 6.72878   1
  -4   6  14 136.317 11.6895  -2
   0   6  14 136.317 11.6895   1
  -5   6  14 165.762 13.2152  -2
   1   6  14 165.762 13.2152   1
  -6   6  14 303.906 19.7908  -2
   2   6  14 303.906 19.7908   1
  -7   6  14 471.510 46.3851  -2
   3   6  14 471.510 46.3851   1
  -8   6  14 250.534 52.9249  -2
   4   6  14 250.534 52.9249   1
   1   7  14 10.8359 24.5232  -2
  -5   7  14 10.8359 24.5232   1
   0   7  14 65.6235 13.9993  -2
  -4   7  14 65.6235 13.9993   1
  -1   7  14 -7.1724 12.3069  -2
  -3   7  14 -7.1724 12.3069   1
  -2   7  14 12.1322 12.0522  -2
  -2   7  14 12.1322 12.0522   1
  -3   7  14 26.2595 9.89836  -2
  -1   7  14 26.2595 9.89836   1
  -4   7  14 63.0591 14.5083  -2
   0   7  14 63.0591 14.5083   1
 -11   0  15 -2.3200 8.62638   2
 -11   0  15 7.00251 10.9688   1
 -10   0  15 1.29327 10.6504   2
 -10   0  15 -5.9231 9.74563   1
  -9   0  15 -1.6183 5.89582   2
  -9   0  15 2.52965 8.26942   1
  -8   0  15 3.75713 6.51038   2
  -8   0  15 -0.7465 6.86856   1
  -7   0  15 -2.3498 6.01971   1
  -7   0  15 4.00624 6.64511   2
  -6   0  15 0.01984 5.66443   2
  -6   0  15 -4.0914 5.89120   1
  -5   0  15 -3.4215 5.15399   2
  -5   0  15 21.1822 7.23641   1
  -4   0  15 1.71172 6.34934   1
  -4   0  15 -3.7393 4.36611   2
  -3   0  15 -0.5636 5.97614   1
  -3   0  15 10.0764 5.22557   2
  -2   0  15 -4.0257 4.55434   2
  -2   0  15 -3.0108 6.14629   1
  -1   0  15 8.89314 5.23635   2
  -1   0  15 -3.0885 5.93612   1
   0   0  15 -5.6649 5.85366   1
   0   0  15 6.00178 7.25408   2
   1   0  15 -6.3829 4.91054   2
   1   0  15 -14.014 5.46084   1
   2   0  15 -1.8493 6.17052   2
   2   0  15 2.73696 7.26452   1
   3   0  15 4.48360 6.38281   2
   3   0  15 1.28254 7.47902   1
   4   0  15 -0.4859 7.38483   2
   4   0  15 3.33026 9.12333   1
   5   0  15 10.0122 9.30616   1
   5   0  15 -8.8235 7.43861   2
   6   0  15 7.58691 10.8218   1
   6   0  15 -10.774 9.40057   2
   7   0  15 -9.9902 11.0969   1
   7   0  15 15.1946 17.3286   2
 -11   1  15 120.783 13.8287   2
 -11   1  15 144.035 20.6808   1
 -10   1  15 63.5015 9.05929   2
 -10   1  15 104.153 10.4953   1
  -9   1  15 10.4831 5.91259   2
  -9   1  15 17.9821 7.03963   1
  -8   1  15 8.18441 6.26929   1
  -8   1  15 13.0607 5.36983   2
   4   1  15 248.310 42.7541  -2
  -8   1  15 248.310 42.7541   1
  -7   1  15 3.11647 5.49454   1
  -7   1  15 2.51419 4.23455   2
  -6   1  15 2.35865 3.62442   2
  -6   1  15 10.5942 4.36203   1
  -5   1  15 104.825 8.87717   2
  -5   1  15 156.109 13.3448   1
  -4   1  15 433.394 20.7698   1
  -4   1  15 369.888 18.1150   2
  -3   1  15 611.912 24.2091   1
  -3   1  15 461.721 18.0601   2
  -2   1  15 419.876 20.8745   1
  -2   1  15 352.496 17.1266   2
  -1   1  15 130.402 10.8349   2
  -1   1  15 168.640 12.3552   1
   0   1  15 26.9891 5.50025   1
   0   1  15 15.8269 4.69916   2
   1   1  15 -4.2083 4.91732   2
   1   1  15 6.25681 4.98656   1
   2   1  15 11.7063 5.77210   1
   2   1  15 18.8104 5.20842   2
   3   1  15 69.0801 9.70260   2
   3   1  15 80.0479 10.3323   1
   4   1  15 186.746 16.3684   2
   4   1  15 261.373 18.0593   1
   5   1  15 191.101 16.2607   2
   5   1  15 234.293 17.6982   1
   6   1  15 98.9764 13.2974   2
   6   1  15 110.323 12.7334   1
   7   1  15 29.9238 9.75072   1
   7   1  15 21.7008 12.1934   2
 -11   2  15 4.80936 6.90546   2
   7   2  15 35.2730 33.2075  -2
 -11   2  15 35.2730 33.2075   1
 -11   2  15 2.28208 12.7921   1
 -10   2  15 78.6854 9.48260   2
 -10   2  15 106.557 12.7122   1
  -9   2  15 120.797 14.4597   1
  -9   2  15 92.3685 10.8900   2
   5   2  15 159.092 52.7923  -2
  -9   2  15 159.092 52.7923   1
  -8   2  15 77.9297 9.00448   2
  -8   2  15 84.8311 10.4826   1
  -7   2  15 18.8763 5.02563   2
  -7   2  15 16.9956 5.60548   1
  -6   2  15 1.84290 6.00981   1
  -6   2  15 6.46532 4.34303   2
  -5   2  15 17.2432 5.79955   2
  -5   2  15 20.5750 5.89321   1
  -4   2  15 -0.4238 4.54287   1
  -4   2  15 3.42697 4.33396   2
  -3   2  15 4.13452 4.13694   2
  -3   2  15 2.54336 4.26680   1
  -2   2  15 55.5590 7.64384   1
  -2   2  15 33.2340 5.20679   2
  -1   2  15 63.3296 7.13490   2
  -1   2  15 72.2802 8.47556   1
   0   2  15 19.1159 4.79919   2
   0   2  15 23.5719 6.54927   1
   1   2  15 7.98164 5.15134   1
   1   2  15 0.76846 5.36452   2
   2   2  15 44.1715 8.49708   2
   2   2  15 53.1645 8.76577   1
   3   2  15 83.4086 10.3941   2
   3   2  15 81.4330 10.6082   1
   4   2  15 51.8853 8.81226   1
   4   2  15 24.5881 7.96821   2
   5   2  15 9.72517 7.13986   1
   5   2  15 5.45037 8.02693   2
   6   2  15 -0.8239 6.47900   1
   6   2  15 -7.6381 6.69861   2
   7   2  15 0.72342 9.44770   1
   7   2  15 9.24779 17.7039   2
 -10   3  15 7.12206 5.40570   2
 -10   3  15 31.0478 11.6858   1
  -9   3  15 19.5412 7.73224   1
  -9   3  15 3.43398 4.56824   2
  -8   3  15 -0.1715 6.15773   1
  -8   3  15 -1.1088 5.41945   2
   4   3  15 -3.5196 47.5595  -2
  -8   3  15 -3.5196 47.5595   1
  -7   3  15 -2.2018 5.76569   1
  -7   3  15 -4.2618 4.91432   2
  -6   3  15 5.50402 4.81782   2
  -6   3  15 0.19119 5.69941   1
  -5   3  15 49.0332 7.65876   1
  -5   3  15 32.0805 6.72251   2
  -4   3  15 118.161 11.5132   1
  -4   3  15 96.2055 9.83337   2
  -3   3  15 157.973 12.2791   2
  -3   3  15 190.350 12.9725   1
  -2   3  15 118.967 10.8507   1
  -2   3  15 103.019 8.98429   2
  -1   3  15 34.7154 7.26063   1
  -1   3  15 25.4789 5.59890   2
   0   3  15 20.1688 5.45345   2
   0   3  15 22.5114 6.62504   1
   1   3  15 -1.7131 6.00921   1
   1   3  15 6.18047 5.38192   2
   2   3  15 4.26688 5.45389   1
   2   3  15 0.41900 5.17676   2
   3   3  15 25.8013 7.35643   2
   3   3  15 34.7929 7.93967   1
  -7   3  15 99.6235 33.3986  -2
   3   3  15 99.6235 33.3986   1
   4   3  15 55.1855 10.1060   1
   4   3  15 25.5506 8.47997   2
  -8   3  15 74.0728 32.2734  -2
   4   3  15 74.0728 32.2734   1
   5   3  15 71.6334 9.59732   2
   5   3  15 53.6557 10.0419   1
   6   3  15 31.2304 8.85414   1
   6   3  15 6.88390 10.0732   2
 -10   4  15 154.219 23.0470   1
 -10   4  15 135.578 30.7789   2
  -9   4  15 262.154 21.1789   2
  -9   4  15 300.436 22.8183   1
  -8   4  15 140.934 14.8942   1
  -8   4  15 138.262 13.7422   2
  -7   4  15 18.1293 7.53549   2
  -7   4  15 14.4457 7.66239   1
  -6   4  15 -1.6771 5.37277   2
  -6   4  15 12.4096 6.44799   1
  -5   4  15 48.9291 8.94619   1
  -5   4  15 37.6275 7.59270   2
   1   4  15 136.104 50.2503  -2
  -5   4  15 136.104 50.2503   1
  -4   4  15 6.43982 5.79535   1
  -4   4  15 2.26052 4.48155   2
  -3   4  15 2.94231 4.82861   2
  -3   4  15 10.1665 5.16556   1
  -2   4  15 96.0961 11.3899   1
  -2   4  15 64.1355 8.71029   2
  -1   4  15 79.1093 9.35712   2
  -1   4  15 112.716 11.3776   1
   0   4  15 26.1391 7.50289   1
   0   4  15 35.1479 7.00965   2
   1   4  15 12.8527 6.60830   1
   1   4  15 4.74794 5.18187   2
   2   4  15 95.5882 12.7969   2
   2   4  15 88.5892 12.1083   1
   3   4  15 90.9180 12.5104   2
   3   4  15 140.285 14.4914   1
  -7   4  15 135.621 35.8312  -2
   3   4  15 135.621 35.8312   1
   4   4  15 94.8625 11.6913   2
   4   4  15 111.166 14.3677   1
  -8   4  15 199.271 36.0936  -2
   4   4  15 199.271 36.0936   1
   5   4  15 11.8186 8.93034   2
   5   4  15 -7.4380 8.34135   1
  -8   5  15 -11.218 8.44208   1
  -8   5  15 1.46576 6.90818   2
  -7   5  15 2.71514 7.25069   1
  -7   5  15 -12.937 5.76991   2
  -6   5  15 4.40854 5.29012   2
  -6   5  15 9.15023 7.13514   1
  -5   5  15 -1.5749 8.15649   1
  -5   5  15 -1.1747 6.71828   2
   1   5  15 32.1777 34.1851  -2
  -5   5  15 32.1777 34.1851   1
  -4   5  15 3.23063 5.40110   2
  -4   5  15 1.66005 5.45362   1
  -3   5  15 4.32902 5.36714   2
  -3   5  15 4.33591 5.87716   1
  -2   5  15 3.48019 5.60387   2
  -2   5  15 7.79636 7.24910   1
  -1   5  15 15.6110 5.67647   1
  -1   5  15 3.13475 5.60432   2
   0   5  15 -5.4742 5.72967   1
   0   5  15 -7.1298 5.32693   2
   1   5  15 10.5435 8.46706   2
   1   5  15 -4.3067 7.40381   1
   2   5  15 -10.909 6.55887   2
   2   5  15 4.43329 7.18770   1
   3   5  15 -1.8510 6.95424   2
   3   5  15 -1.6225 8.86765   1
   4   5  15 -10.617 10.6346   2
   4   5  15 -0.2341 11.5919   1
  -6   6  15 10.5565 14.0328   2
  -6   6  15 6.84398 22.4708   1
  -5   6  15 2.78547 7.37335   1
  -5   6  15 17.1101 7.70459   2
   1   6  15 78.8566 43.2420  -2
  -5   6  15 78.8566 43.2420   1
  -4   6  15 12.2883 5.55941   2
  -4   6  15 10.6178 6.85820   1
   0   6  15 131.874 35.7222  -2
  -4   6  15 131.874 35.7222   1
  -3   6  15 8.81088 6.97055   1
  -3   6  15 4.30562 5.93978   2
  -2   6  15 48.9723 9.47379   2
  -2   6  15 49.3486 10.3915   1
  -1   6  15 63.2624 9.40188   1
  -1   6  15 32.5918 8.44810   2
   0   6  15 22.7082 7.91362   1
   0   6  15 20.6498 7.52372   2
   1   6  15 13.1263 8.77075   1
   1   6  15 -1.8762 7.43541   2
   2   6  15 17.9323 22.9066   1
   2   6  15 51.7373 24.5157   2
 -11   0  16 393.441 60.6466   1
 -10   0  16 115.077 16.4464   2
 -10   0  16 160.707 23.3467   1
  -9   0  16 -4.4593 6.73285   2
  -9   0  16 14.5929 9.92248   1
  -8   0  16 176.253 19.7285   2
  -8   0  16 259.516 23.8171   1
  -7   0  16 427.089 30.2173   2
  -7   0  16 599.989 35.5506   1
  -6   0  16 762.523 42.1703   1
  -6   0  16 611.037 32.2056   2
  -5   0  16 325.976 22.5705   2
  -5   0  16 475.586 36.4705   1
  -4   0  16 76.8670 13.9283   2
  -4   0  16 116.355 17.9670   1
  -3   0  16 9.12763 7.69785   2
  -3   0  16 7.87441 6.82422   1
  -2   0  16 41.6598 8.93465   2
  -2   0  16 74.3237 14.5963   1
  -1   0  16 23.9213 8.06287   2
  -1   0  16 31.8124 11.8589   1
   0   0  16 5.11249 7.33720   1
   0   0  16 0.87451 7.64678   2
   1   0  16 8.74984 7.09316   1
   1   0  16 4.48953 8.30917   2
   2   0  16 30.9840 10.3225   1
   2   0  16 12.7252 7.87443   2
   3   0  16 -8.4726 7.02631   2
   3   0  16 0.75676 8.27557   1
   4   0  16 13.3818 8.93311   2
   4   0  16 15.2942 11.0792   1
   5   0  16 9.62875 11.0780   2
   5   0  16 1.85331 9.20023   1
   6   0  16 56.4197 19.5122   1
   6   0  16 3.42615 17.1546   2
 -11   1  16 217.601 46.2751   1
 -10   1  16 196.486 18.3807   1
 -10   1  16 200.204 18.4433   2
  -9   1  16 133.663 12.1121   2
  -9   1  16 196.284 16.2275   1
  -8   1  16 23.7786 7.62794   1
  -8   1  16 17.6283 5.45878   2
  -7   1  16 80.6707 9.58362   1
  -7   1  16 83.0285 9.54883   2
  -6   1  16 15.6918 5.91150   1
  -6   1  16 9.72982 4.35655   2
  -5   1  16 11.8560 5.57662   1
  -5   1  16 2.23074 4.37962   2
  -4   1  16 14.6133 5.50242   2
  -4   1  16 21.3447 6.46622   1
  -3   1  16 108.945 9.85259   2
  -3   1  16 140.665 11.9194   1
  -2   1  16 158.457 11.9765   2
  -2   1  16 219.405 16.1741   1
  -1   1  16 183.401 14.0208   2
  -1   1  16 260.692 19.2812   1
   0   1  16 47.3520 8.74990   1
   0   1  16 51.0279 8.22314   2
   1   1  16 28.1694 6.37272   1
   1   1  16 11.8703 5.73544   2
   2   1  16 58.4656 9.40467   2
   2   1  16 70.4024 9.82133   1
   3   1  16 196.320 15.7330   2
   3   1  16 186.937 15.7073   1
   4   1  16 202.100 15.9528   1
   4   1  16 182.210 15.4926   2
   5   1  16 297.406 21.3412   1
   5   1  16 245.890 17.9365   2
   6   1  16 122.379 20.7646   1
   6   1  16 121.646 20.9710   2
 -10   2  16 45.1810 9.59126   2
 -10   2  16 103.154 15.0528   1
  -9   2  16 119.630 12.4533   1
  -9   2  16 78.9921 10.1194   2
  -8   2  16 82.1616 10.0604   1
  -8   2  16 72.6047 8.99420   2
  -7   2  16 34.5611 5.86831   2
  -7   2  16 35.7731 8.48455   1
  -6   2  16 57.3867 8.84551   1
  -6   2  16 55.1211 8.29063   2
  -5   2  16 39.5611 8.54077   1
  -5   2  16 52.6354 8.40814   2
  -4   2  16 53.6659 9.17286   2
  -4   2  16 100.887 11.9802   1
  -3   2  16 50.8543 6.38296   2
  -3   2  16 57.9815 7.93694   1
  -2   2  16 6.47548 4.80570   2
  -2   2  16 -1.0170 5.73254   1
  -1   2  16 134.824 12.6825   1
  -1   2  16 97.1116 10.0814   2
   0   2  16 469.950 25.1271   1
   0   2  16 383.515 20.7557   2
   1   2  16 946.514 36.6188   1
   1   2  16 757.835 32.6120   2
   2   2  16 820.742 31.3413   1
   2   2  16 607.436 29.9548   2
   3   2  16 578.187 27.2827   1
   3   2  16 427.072 25.6228   2
   4   2  16 95.1205 11.9955   1
   4   2  16 77.6844 10.2549   2
   5   2  16 15.0378 7.90820   2
   5   2  16 3.65107 7.32908   1
   6   2  16 14.6025 11.8658   1
   6   2  16 20.1098 11.5394   2
 -10   3  16 102.990 30.0097   1
  -9   3  16 162.944 18.8881   2
  -9   3  16 206.848 23.3269   1
  -8   3  16 18.5079 6.50953   2
  -8   3  16 33.7007 9.93830   1
  -7   3  16 19.9947 8.67003   1
  -7   3  16 8.15699 5.83263   2
  -6   3  16 184.144 16.4908   1
  -6   3  16 180.306 16.9655   2
  -5   3  16 655.131 30.1335   1
  -5   3  16 521.115 27.8229   2
  -4   3  16 815.193 31.3325   1
  -4   3  16 619.037 29.7238   2
  -3   3  16 515.657 22.8961   2
  -3   3  16 711.010 31.8215   1
  -2   3  16 271.764 20.9071   2
  -2   3  16 308.417 20.2714   1
  -1   3  16 146.534 14.9481   2
  -1   3  16 150.634 15.0026   1
   0   3  16 5.39361 5.59341   2
   0   3  16 18.9810 8.70755   1
   1   3  16 52.0385 9.47540   2
   1   3  16 41.4127 10.6959   1
   2   3  16 -6.6891 7.13873   1
   2   3  16 4.88381 7.66519   2
   3   3  16 -17.699 6.18675   1
   3   3  16 2.61293 7.68029   2
   4   3  16 -10.650 6.72334   1
   4   3  16 8.24393 8.28531   2
   5   3  16 88.4159 13.8359   2
   5   3  16 115.868 20.1978   1
  -8   4  16 116.770 16.0636   1
  -8   4  16 85.4034 13.8870   2
  -7   4  16 112.107 13.5603   1
  -7   4  16 116.897 10.9235   2
  -6   4  16 213.001 16.1770   2
  -6   4  16 203.035 17.3588   1
  -5   4  16 170.090 15.0612   1
  -5   4  16 135.987 12.7587   2
  -4   4  16 80.0875 9.17602   2
  -4   4  16 79.9001 10.4230   1
  -3   4  16 12.8016 8.11957   1
  -3   4  16 20.8493 6.45449   2
  -2   4  16 6.05667 6.22246   2
  -2   4  16 5.23153 8.47159   1
  -1   4  16 59.8455 10.2284   1
  -1   4  16 34.7100 7.39447   2
   0   4  16 54.5222 8.56426   2
   0   4  16 59.7212 9.94986   1
   1   4  16 141.287 14.6337   1
   1   4  16 106.369 12.7240   2
   2   4  16 86.2586 11.2068   1
   2   4  16 61.4007 9.89031   2
   3   4  16 65.6239 11.1732   1
   3   4  16 30.7152 9.34387   2
   4   4  16 1.04702 11.2505   2
   4   4  16 -0.7171 12.9202   1
  -7   5  16 132.514 26.2946   1
  -7   5  16 93.8712 19.4497   2
  -6   5  16 106.339 15.1072   1
  -6   5  16 88.3458 12.7245   2
  -5   5  16 81.1072 11.9076   2
  -5   5  16 105.866 13.0722   1
  -4   5  16 53.8626 10.9005   1
  -4   5  16 62.3380 9.63322   2
  -3   5  16 3.05140 7.24361   1
  -3   5  16 7.69138 8.06902   2
  -2   5  16 43.4051 7.94860   2
  -2   5  16 49.7082 8.82570   1
  -1   5  16 135.415 14.6904   2
  -1   5  16 149.877 15.0449   1
   0   5  16 23.5262 8.26721   2
   0   5  16 49.5670 11.0096   1
   1   5  16 1.54699 7.87588   2
   1   5  16 35.6810 9.58415   1
   2   5  16 94.7693 15.5490   2
   2   5  16 108.562 17.0651   1
  -3   6  16 -28.302 15.3096   1
  -3   6  16 25.0398 13.7592   2
  -2   6  16 13.5987 11.8331   2
  -2   6  16 28.8345 14.4853   1
  -1   6  16 39.8534 25.5574   1
  -1   6  16 -1.0927 12.8009   2
 -10   0  17 16.4657 37.0464   1
  -9   0  17 -8.0769 25.9372   1
  -8   0  17 1.83141 22.5109   1
  -7   0  17 -25.279 19.6436   1
  -6   0  17 -4.4820 18.3498   1
  -5   0  17 13.5150 17.7399   1
  -4   0  17 -12.391 18.5848   1
  -3   0  17 14.8342 15.3751   1
  -2   0  17 9.48554 19.3289   1
  -1   0  17 1.64144 18.8885   1
   0   0  17 -2.7475 20.1322   1
   1   0  17 -1.5655 20.3752   1
   2   0  17 13.6931 17.6502   1
   3   0  17 14.9767 18.6556   1
   4   0  17 1.75946 20.3698   1
   5   0  17 -13.258 26.2388   1
   5   1  17 51.3777 27.3744  -2
 -10   1  17 51.3777 27.3744   1
   4   1  17 36.7246 19.3137  -2
  -9   1  17 36.7246 19.3137   1
   3   1  17 80.1043 16.2218  -2
  -8   1  17 80.1043 16.2218   1
   2   1  17 239.951 19.1976  -2
  -7   1  17 239.951 19.1976   1
   1   1  17 346.940 23.7293  -2
  -6   1  17 346.940 23.7293   1
   0   1  17 233.226 17.8796  -2
  -5   1  17 233.226 17.8796   1
  -1   1  17 48.6192 14.9689  -2
  -4   1  17 48.6192 14.9689   1
  -2   1  17 61.9830 14.6098  -2
  -3   1  17 61.9830 14.6098   1
  -3   1  17 60.6362 13.4305  -2
  -2   1  17 60.6362 13.4305   1
  -4   1  17 60.0262 14.6008  -2
  -1   1  17 60.0262 14.6008   1
  -5   1  17 135.379 16.8055  -2
   0   1  17 135.379 16.8055   1
  -6   1  17 286.517 19.5520  -2
   1   1  17 286.517 19.5520   1
  -7   1  17 168.390 16.5375  -2
   2   1  17 168.390 16.5375   1
  -8   1  17 65.9535 13.0115  -2
   3   1  17 65.9535 13.0115   1
  -9   1  17 35.0818 12.7206  -2
   4   1  17 35.0818 12.7206   1
   5   1  17 76.2024 17.1671   1
   4   2  17 128.407 24.8278  -2
  -9   2  17 128.407 24.8278   1
   3   2  17 69.2695 16.8354  -2
  -8   2  17 69.2695 16.8354   1
   2   2  17 168.030 17.7702  -2
  -7   2  17 168.030 17.7702   1
   1   2  17 138.875 16.8276  -2
  -6   2  17 138.875 16.8276   1
   0   2  17 174.035 21.4443  -2
  -5   2  17 174.035 21.4443   1
  -1   2  17 130.416 20.4990  -2
  -4   2  17 130.416 20.4990   1
  -2   2  17 20.6584 15.6712  -2
  -3   2  17 20.6584 15.6712   1
  -3   2  17 46.3066 16.2129  -2
  -2   2  17 46.3066 16.2129   1
  -4   2  17 107.624 20.5839  -2
  -1   2  17 107.624 20.5839   1
  -5   2  17 160.831 16.6603  -2
   0   2  17 160.831 16.6603   1
  -6   2  17 153.295 16.7756  -2
   1   2  17 153.295 16.7756   1
  -7   2  17 105.812 16.6328  -2
   2   2  17 105.812 16.6328   1
  -8   2  17 83.3031 18.5666  -2
   3   2  17 83.3031 18.5666   1
  -9   2  17 37.1938 16.3205  -2
   4   2  17 37.1938 16.3205   1
   3   3  17 33.6628 25.7845  -2
  -8   3  17 33.6628 25.7845   1
   2   3  17 97.3743 18.9252  -2
  -7   3  17 97.3743 18.9252   1
   1   3  17 83.4952 18.2234  -2
  -6   3  17 83.4952 18.2234   1
   0   3  17 44.4525 19.9583  -2
  -5   3  17 44.4525 19.9583   1
  -1   3  17 23.4141 16.7581  -2
  -4   3  17 23.4141 16.7581   1
  -2   3  17 17.9215 17.5609  -2
  -3   3  17 17.9215 17.5609   1
  -3   3  17 38.5164 17.0653  -2
  -2   3  17 38.5164 17.0653   1
  -4   3  17 27.4355 15.4361  -2
  -1   3  17 27.4355 15.4361   1
  -5   3  17 39.5830 14.8107  -2
   0   3  17 39.5830 14.8107   1
  -6   3  17 71.2932 16.6611  -2
   1   3  17 71.2932 16.6611   1
  -7   3  17 30.5323 16.5611  -2
   2   3  17 30.5323 16.5611   1
  -8   3  17 -20.399 20.0159  -2
   3   3  17 -20.399 20.0159   1
   2   4  17 177.308 36.9900  -2
  -7   4  17 177.308 36.9900   1
   1   4  17 287.567 45.5988  -2
  -6   4  17 287.567 45.5988   1
   0   4  17 324.467 27.6361  -2
  -5   4  17 324.467 27.6361   1
  -1   4  17 186.243 24.0210  -2
  -4   4  17 186.243 24.0210   1
  -2   4  17 30.9194 20.7022  -2
  -3   4  17 30.9194 20.7022   1
  -3   4  17 99.7858 20.4120  -2
  -2   4  17 99.7858 20.4120   1
  -4   4  17 203.798 24.1189  -2
  -1   4  17 203.798 24.1189   1
  -5   4  17 349.827 28.5501  -2
   0   4  17 349.827 28.5501   1
  -6   4  17 260.487 36.6067  -2
   1   4  17 260.487 36.6067   1
  -7   4  17 240.687 31.5365  -2
   2   4  17 240.687 31.5365   1
  -1   5  17 -8.5505 23.4082  -2
  -4   5  17 -8.5505 23.4082   1
  -2   5  17 -22.307 20.4325  -2
  -3   5  17 -22.307 20.4325   1
  -3   5  17 55.0899 20.1792  -2
  -2   5  17 55.0899 20.1792   1
  -4   5  17 24.5060 39.1741  -2
  -1   5  17 24.5060 39.1741   1
   0   5  17 -2.2264 17.1935   1
   2   0  18 99.4002 27.3428  -2
  -7   0  18 99.4002 27.3428   1
   1   0  18 359.247 32.3602  -2
  -6   0  18 359.247 32.3602   1
   0   0  18 815.792 52.2257  -2
  -5   0  18 815.792 52.2257   1
  -1   0  18 582.591 42.0921  -2
  -4   0  18 582.591 42.0921   1
  -2   0  18 617.861 54.6270  -2
  -3   0  18 617.861 54.6270   1
  -3   0  18 711.592 38.0669  -2
  -2   0  18 711.592 38.0669   1
  -4   0  18 956.201 44.6054  -2
  -1   0  18 956.201 44.6054   1
  -5   0  18 1000.51 52.2818  -2
   0   0  18 1000.51 52.2818   1
  -6   0  18 395.117 36.9118  -2
   1   0  18 395.117 36.9118   1
  -7   0  18 66.8770 26.8083  -2
   2   0  18 66.8770 26.8083   1
  -8   0  18 155.153 25.3296  -2
   3   0  18 155.153 25.3296   1
   3   1  18 74.2191 37.3520  -2
  -8   1  18 74.2191 37.3520   1
   2   1  18 41.4741 20.9980  -2
  -7   1  18 41.4741 20.9980   1
   1   1  18 120.864 19.4401  -2
  -6   1  18 120.864 19.4401   1
   0   1  18 141.880 17.7304  -2
  -5   1  18 141.880 17.7304   1
  -1   1  18 149.616 19.0409  -2
  -4   1  18 149.616 19.0409   1
  -2   1  18 106.136 20.5392  -2
  -3   1  18 106.136 20.5392   1
  -3   1  18 130.292 16.0733  -2
  -2   1  18 130.292 16.0733   1
  -4   1  18 157.149 17.1679  -2
  -1   1  18 157.149 17.1679   1
  -5   1  18 106.860 17.8040  -2
   0   1  18 106.860 17.8040   1
  -6   1  18 120.509 18.3878  -2
   1   1  18 120.509 18.3878   1
  -7   1  18 36.0342 13.7343  -2
   2   1  18 36.0342 13.7343   1
  -8   1  18 67.3389 25.3843  -2
   3   1  18 67.3389 25.3843   1
  -8   2  18 362.104 38.2065   2
  -8   2  18 375.563 41.5218   1
   2   2  18 491.056 38.6801  -2
  -7   2  18 491.056 38.6801   1
   1   2  18 236.342 24.7632  -2
  -6   2  18 236.342 24.7632   1
   0   2  18 302.612 28.3991  -2
  -5   2  18 302.612 28.3991   1
  -1   2  18 29.4198 21.4441  -2
  -4   2  18 29.4198 21.4441   1
  -2   2  18 174.741 18.0893  -2
  -3   2  18 174.741 18.0893   1
  -3   2  18 154.161 21.2151  -2
  -2   2  18 154.161 21.2151   1
  -4   2  18 14.4693 15.6834  -2
  -1   2  18 14.4693 15.6834   1
  -5   2  18 201.542 22.2905  -2
   0   2  18 201.542 22.2905   1
  -6   2  18 228.637 19.4908  -2
   1   2  18 228.637 19.4908   1
  -7   2  18 452.271 32.1259  -2
   2   2  18 452.271 32.1259   1
  -7   3  18 79.0123 26.6941   1
   1   3  18 33.8579 45.0972  -2
  -6   3  18 33.8579 45.0972   1
   0   3  18 117.672 27.3183  -2
  -5   3  18 117.672 27.3183   1
  -1   3  18 577.869 47.2404  -2
  -4   3  18 577.869 47.2404   1
  -2   3  18 851.640 43.3159  -2
  -3   3  18 851.640 43.3159   1
  -3   3  18 862.240 49.1130  -2
  -2   3  18 862.240 49.1130   1
  -4   3  18 566.597 31.1371  -2
  -1   3  18 566.597 31.1371   1
  -5   3  18 158.139 23.8823  -2
   0   3  18 158.139 23.8823   1
  -6   3  18 49.5377 21.4128  -2
   1   3  18 49.5377 21.4128   1
  -2   4  18 70.7220 23.5029  -2
  -3   4  18 70.7220 23.5029   1
  -6   0  19 -11.490 11.3949   1
  -6   0  19 -16.755 12.5455   2
  -5   0  19 14.7103 10.3987   2
  -5   0  19 10.3451 12.3221   1
  -4   0  19 13.0524 8.81307   2
  -4   0  19 2.33348 12.3956   1
  -3   0  19 11.4552 15.3696   1
  -3   0  19 0.48949 10.3256   2
  -2   0  19 -8.5273 11.3852   1
  -2   0  19 -3.9611 12.3973   2
  -1   0  19 -2.7632 11.5053   1
  -1   0  19 4.71308 9.30458   2
   0   0  19 -5.4273 11.7910   1
   0   0  19 0.37325 12.4216   2
   1   0  19 -12.245 12.7055   2
  -6   1  19 62.7340 13.9144   2
  -6   1  19 102.746 18.2503   1
  -5   1  19 206.153 18.7296   1
  -5   1  19 168.234 17.7104   2
  -4   1  19 221.721 22.9203   1
  -4   1  19 166.773 15.0079   2
  -3   1  19 102.220 12.9649   2
  -3   1  19 127.716 19.1540   1
  -2   1  19 16.4556 9.15932   2
  -2   1  19 22.9976 11.0810   1
  -1   1  19 0.86971 7.68984   2
  -1   1  19 11.2410 8.93044   1
   0   1  19 -13.051 9.11308   2
   0   1  19 21.2304 11.5193   1
   1   1  19 16.5415 24.9741   2
  -5   2  19 2.63000 9.58167   2
  -5   2  19 3.51142 13.4823   1
  -4   2  19 34.9616 13.5674   1
  -4   2  19 7.35749 9.72172   2
  -3   2  19 64.5413 15.5753   1
  -3   2  19 35.9293 12.5096   2
  -2   2  19 41.1700 13.3467   2
  -2   2  19 37.3613 16.3945   1
  -1   2  19 -1.0812 15.2503   2
  -1   2  19 12.0034 10.8816   1
   0   2  19 -3.2641 13.4297   1
   0   2  19 2.79639 13.4777   2
   0   0   0    0.00    0.00   0
;
_shelx_hkl_checksum     37382
_shelx_res_file
;
TITL u12_32 comp1 re-integrated twin
    1.res
    created by SHELXL-2019/2 at 12:46:28 on 13-Feb-2023
CELL 0.71073 10.7930    7.2019   13.7605   90.0  100.4705   90.0
ZERR 4 0.0011 0.0007 0.0014 0 0.0018 0
LATT 1
SYMM -X,0.5+Y,0.5-Z
SFAC C H N O Br Cd
UNIT 32 24 8 4 8 4
acta
HTAB
OMIT -2
OMIT 1 0 0
L.S. 4
PLAN  20
BOND $H
CONF
TEMP -173
FMAP 2
DFIX .9 N1 H1
SIZE 0.25 0.10 0.05
WGHT    0.026000    1.800000
BASF   0.44308
FVAR       0.34725
CD1   6    0.065355    0.751441    0.525451    11.00000    0.01016    0.01311 =
         0.01124    0.00022    0.00135    0.00003
BR1   5   -0.123683    0.942782    0.574548    11.00000    0.01449    0.01352 =
         0.01488    0.00145    0.00676    0.00045
BR2   5   -0.019001    0.451008    0.632434    11.00000    0.02027    0.01495 =
         0.01127   -0.00073    0.00477   -0.00551
O1    4    0.358749    0.729680    0.523255    11.00000    0.01522    0.03093 =
         0.00847    0.00093    0.00249    0.00372
N1    3    0.331167    0.738643    0.809105    11.00000    0.01403    0.02401 =
         0.00744   -0.00008    0.00708    0.00028
H1    2    0.314541    0.737550    0.869448    11.00000    0.02937
C2    1    0.232327    0.739312    0.737193    11.00000    0.01217    0.01583 =
         0.01434   -0.00102    0.00528    0.00069
AFIX  43
H2    2    0.151110    0.739229    0.754639    11.00000   -1.20000
AFIX   0
N3    3    0.239065    0.740093    0.642274    11.00000    0.01015    0.01530 =
         0.01082    0.00118    0.00138    0.00162
C4    1    0.355133    0.734941    0.612496    11.00000    0.01111    0.01293 =
         0.01351    0.00241    0.00131   -0.00061
C4A   1    0.467167    0.734960    0.690062    11.00000    0.01010    0.01315 =
         0.01147    0.00334    0.00106    0.00271
C5    1    0.588952    0.730907    0.669161    11.00000    0.01327    0.02786 =
         0.01169    0.00256    0.00314   -0.00058
AFIX  43
H5    2    0.600677    0.726430    0.602429    11.00000   -1.20000
AFIX   0
C6    1    0.691784    0.733330    0.744104    11.00000    0.00995    0.02828 =
         0.02088    0.00457    0.00287   -0.00170
AFIX  43
H6    2    0.774211    0.731509    0.728953    11.00000   -1.20000
AFIX   0
C7    1    0.676076    0.738455    0.842485    11.00000    0.01572    0.03002 =
         0.01175    0.00428   -0.00349   -0.00207
AFIX  43
H7    2    0.747907    0.741545    0.893885    11.00000   -1.20000
AFIX   0
C8    1    0.557103    0.739068    0.865637    11.00000    0.01917    0.02730 =
         0.00935    0.00159    0.00164   -0.00162
AFIX  43
H8    2    0.546255    0.739904    0.932618    11.00000   -1.20000
AFIX   0
C8A   1    0.452257    0.738437    0.788569    11.00000    0.01235    0.01470 =
         0.00954    0.00408    0.00208   -0.00253
HKLF 5
REM  u12_32 comp1 re-integrated twin
REM wR2 = 0.0758, GooF = S = 1.037, Restrained GooF = 1.037 for all data
REM R1 = 0.0387 for 4717 Fo > 4sig(Fo) and 0.0557 for all 5868 data
REM 132 parameters refined using 1 restraints
END
WGHT      0.0256      1.8652
REM Instructions for potential hydrogen bonds
EQIV $3 x, -y+3/2, z+1/2
HTAB N1 O1_$3
HTAB C2 Br2
EQIV $4 -x, y+1/2, -z+3/2
HTAB C2 Br2_$4
HTAB C8 O1_$3
REM Highest difference peak  1.134,  deepest hole -0.957,  1-sigma level  0.212
Q1    1   0.0607  0.7437  0.7320  11.00000  0.05    1.13
Q2    1  -0.0993  0.2854  0.6029  11.00000  0.05    0.86
Q3    1  -0.0168  0.4669  0.6952  11.00000  0.05    0.86
Q4    1   0.1000  0.8536  0.5564  11.00000  0.05    0.80
Q5    1   0.4380  0.5559  0.9605  11.00000  0.05    0.78
Q6    1   0.0651  0.7395  0.8078  11.00000  0.05    0.77
Q7    1   0.4034  0.7713  0.6572  11.00000  0.05    0.75
Q8    1  -0.0142  0.8829  0.6228  11.00000  0.05    0.74
Q9    1   0.0244  0.5441  0.6571  11.00000  0.05    0.74
Q10   1   0.0178  0.9669  0.5833  11.00000  0.05    0.74
Q11   1   0.1169  0.6770  0.5411  11.00000  0.05    0.73
Q12   1  -0.0822  0.5300  0.6208  11.00000  0.05    0.73
Q13   1   0.1785  0.7322  0.5850  11.00000  0.05    0.73
Q14   1   0.4455  0.7636  0.7226  11.00000  0.05    0.73
Q15   1   0.1358  0.7027  0.7653  11.00000  0.05    0.72
Q16   1   0.0244  0.7656  0.6781  11.00000  0.05    0.72
Q17   1   0.8405  0.7206  0.9827  11.00000  0.05    0.71
Q18   1   0.1844  0.5238  0.7168  11.00000  0.05    0.71
Q19   1  -0.0625  0.4661  0.7384  11.00000  0.05    0.70
Q20   1   0.1194  0.4436  0.5791  11.00000  0.05    0.69
;
_shelx_res_checksum     73163
data_II
_audit_creation_method     'SHELXL-2019/2'
_chemical_name_systematic
;\
<i>catena</i>-Poly[[[quinazolin-4(3<i>H</i>)-one-\k<i>N</i>^3^]mercury(II)]-\
di-\m-chlorido]
;
_chemical_name_common     ?
_chemical_formula_moiety     'C8 H6 Cl2 Hg N2 O'
_chemical_formula_sum     'C8 H6 Cl2 Hg N2 O'
_chemical_formula_iupac     '[Hg Cl2 (C8 H6 N2 O)]'
_chemical_formula_weight     417.64
_chemical_melting_point     ?
_space_group_crystal_system     triclinic
_space_group_name_H-M_alt     'P -1'
_space_group_name_Hall     '-P 1'
loop_
    _space_group_symop_operation_xyz
    'x, y, z'
    '-x, -y, -z'
_cell_length_a     6.8191(8)
_cell_length_b     7.0735(8)
_cell_length_c     10.4659(12)
_cell_angle_alpha     85.718(2)
_cell_angle_beta     80.7887(19)
_cell_angle_gamma     89.152(2)
_cell_volume     496.92(10)
_cell_formula_units_Z     2
_cell_measurement_reflns_used     3121
_cell_measurement_theta_min     3.0
_cell_measurement_theta_max     29.9
_cell_measurement_temperature     100(2)
_exptl_crystal_description     'prism'
_exptl_crystal_colour     'colourless'
_exptl_crystal_size_max     0.040
_exptl_crystal_size_mid     0.030
_exptl_crystal_size_min     0.030
_exptl_crystal_density_diffrn     2.791
_exptl_crystal_density_meas     ?
_exptl_crystal_density_method     ?
_exptl_crystal_F_000     380
_exptl_absorpt_coefficient_mu     15.988
_exptl_absorpt_correction_type     multi-scan
_exptl_absorpt_process_details
;
(<i>TWINABS</i>; Bruker, 2014)
;
_exptl_absorpt_correction_T_min     0.302
_exptl_absorpt_correction_T_max     0.433
_diffrn_ambient_temperature     100(2)
_diffrn_radiation_type     MoK\a
_diffrn_radiation_wavelength     0.71073
_diffrn_radiation_source     'Incoatec microsource'
_diffrn_radiation_monochromator     'multilayer optics'
_diffrn_measurement_device_type     'Bruker D8 gonimeter with APEX CCD detector'
_diffrn_measurement_method     '\w scans'
_diffrn_reflns_number     14434
_diffrn_reflns_av_R_equivalents     0.0497
_diffrn_reflns_av_unetI/netI     0.0508
_diffrn_reflns_theta_min     2.888
_diffrn_reflns_theta_max     30.252
_diffrn_reflns_theta_full     25.242
_diffrn_measured_fraction_theta_max     0.901
_diffrn_measured_fraction_theta_full     0.999
_diffrn_reflns_limit_h_min     -9
_diffrn_reflns_limit_h_max     9
_diffrn_reflns_limit_k_min     -9
_diffrn_reflns_limit_k_max     10
_diffrn_reflns_limit_l_min     0
_diffrn_reflns_limit_l_max     14
_refine_special_details
;
 Refined as a 2-component twin.
;
_reflns_number_total     5037
_reflns_number_gt     4693
_reflns_threshold_expression     'I > 2\s(I)'
_refine_ls_structure_factor_coef     Fsqd
_refine_ls_matrix_type     full
_refine_ls_R_factor_all     0.0393
_refine_ls_R_factor_gt     0.0356
_refine_ls_wR_factor_gt     0.0734
_refine_ls_wR_factor_ref     0.0756
_refine_ls_goodness_of_fit_ref     1.077
_refine_ls_restrained_S_all     1.077
_refine_ls_number_reflns     5037
_refine_ls_number_parameters     132
_refine_ls_number_restraints     1
_refine_ls_hydrogen_treatment     mixed
_refine_ls_weighting_scheme     calc
_refine_ls_weighting_details
              'w=1/[\s^2^(Fo^2^)+(0.0200P)^2^+2.5000P] where P=(Fo^2^+2Fc^2^)/3'
_atom_sites_solution_hydrogens     mixed
_atom_sites_solution_primary     direct
_atom_sites_solution_secondary     ?
_refine_ls_shift/su_max     0.000
_refine_ls_shift/su_mean     0.000
_refine_diff_density_max     1.539
_refine_diff_density_min     -1.489
_refine_ls_extinction_method     none
_refine_ls_extinction_coef     .
loop_
    _atom_type_symbol
    _atom_type_description
    _atom_type_scat_dispersion_real
    _atom_type_scat_dispersion_imag
    _atom_type_scat_source
    'C' 'C' 0.0033 0.0016
                         'International Tables Vol C Tables 4.2.6.8 and 6.1.1.4'
    'H' 'H' 0.0000 0.0000
                         'International Tables Vol C Tables 4.2.6.8 and 6.1.1.4'
    'Cl' 'Cl' 0.1484 0.1585
                         'International Tables Vol C Tables 4.2.6.8 and 6.1.1.4'
    'Hg' 'Hg' -2.3894 9.2266
                         'International Tables Vol C Tables 4.2.6.8 and 6.1.1.4'
    'N' 'N' 0.0061 0.0033
                         'International Tables Vol C Tables 4.2.6.8 and 6.1.1.4'
    'O' 'O' 0.0106 0.0060
                         'International Tables Vol C Tables 4.2.6.8 and 6.1.1.4'
_computing_data_collection
;
APEX2 (Bruker, 2014)
;
_computing_cell_refinement
;
SAINT (Bruker, 2014)
;
_computing_data_reduction
;
SAINT (Bruker, 2014)
;
_computing_structure_solution
;
SHELXT (Sheldrick, 2015a)
;
_computing_structure_refinement
;
SHELXL (Sheldrick, 2015b)
;
_computing_molecular_graphics
;
PLATON (Spek, 2020)
;
_computing_publication_material
;
publCIF (Westrip, 2010)
;
loop_
    _atom_site_type_symbol
    _atom_site_label
    _atom_site_fract_x
    _atom_site_fract_y
    _atom_site_fract_z
    _atom_site_U_iso_or_equiv
    _atom_site_adp_type
    _atom_site_calc_flag
    _atom_site_occupancy
    _atom_site_disorder_assembly
    _atom_site_disorder_group
    Hg Hg1 0.96071(4) 0.24641(4) 0.07042(3) 0.01548(9) Uani d 1 . .
    Cl Cl2 1.2589(3) 0.0702(3) 0.01773(19) 0.0173(4) Uani d 1 . .
    Cl Cl1 0.8430(3) 0.4314(2) -0.1209(2) 0.0188(4) Uani d 1 . .
    O O1 0.9528(7) 0.2176(8) 0.3605(5) 0.0212(11) Uani d 1 . .
    N N1 0.3826(9) 0.2857(9) 0.3209(6) 0.0138(12) Uani d 1 . .
    H H1 0.255(5) 0.293(12) 0.313(8) 0.03(2) Uiso d 1 . .
    C C2 0.5279(11) 0.2835(10) 0.2211(7) 0.0161(15) Uani d 1 . .
    H H2 0.494018 0.298894 0.136314 0.019 Uiso calc 1 . .
    N N3 0.7156(9) 0.2615(8) 0.2317(6) 0.0129(12) Uani d 1 . .
    C C4 0.7779(10) 0.2372(10) 0.3539(7) 0.0113(13) Uani d 1 . .
    C C4A 0.6195(11) 0.2370(10) 0.4663(7) 0.0134(14) Uani d 1 . .
    C C5 0.6608(11) 0.2103(11) 0.5938(7) 0.0161(15) Uani d 1 . .
    H H5 0.793612 0.189228 0.608450 0.019 Uiso calc 1 . .
    C C6 0.5093(12) 0.2146(11) 0.6969(8) 0.0203(16) Uani d 1 . .
    H H6 0.537995 0.197419 0.782925 0.024 Uiso calc 1 . .
    C C7 0.3144(12) 0.2440(11) 0.6770(8) 0.0202(16) Uani d 1 . .
    H H7 0.211185 0.246517 0.749509 0.024 Uiso calc 1 . .
    C C8 0.2688(11) 0.2694(11) 0.5539(7) 0.0193(16) Uani d 1 . .
    H H8 0.135319 0.290262 0.540841 0.023 Uiso calc 1 . .
    C C8A 0.4223(10) 0.2640(10) 0.4475(7) 0.0130(14) Uani d 1 . .
loop_
    _atom_site_aniso_label
    _atom_site_aniso_U_11
    _atom_site_aniso_U_22
    _atom_site_aniso_U_33
    _atom_site_aniso_U_12
    _atom_site_aniso_U_13
    _atom_site_aniso_U_23
    Hg1 0.01190(13) 0.02113(15) 0.01333(14) 0.00139(11) -0.00131(9) -0.00250(11)
    Cl2 0.0123(9) 0.0204(9) 0.0201(10) 0.0022(7) -0.0039(7) -0.0058(7)
    Cl1 0.0219(10) 0.0179(8) 0.0194(10) -0.0013(7) -0.0120(8) -0.0003(7)
    O1 0.013(3) 0.034(3) 0.015(3) 0.002(2) -0.003(2) 0.002(3)
    N1 0.007(3) 0.022(3) 0.013(3) -0.001(2) -0.005(2) 0.001(2)
    C2 0.014(4) 0.019(4) 0.015(4) 0.001(3) -0.002(3) -0.003(3)
    N3 0.014(3) 0.015(3) 0.011(3) 0.003(2) -0.003(2) -0.003(2)
    C4 0.013(3) 0.013(3) 0.008(3) -0.001(3) -0.003(3) -0.001(3)
    C4A 0.014(3) 0.014(3) 0.012(3) -0.002(3) -0.001(3) -0.001(3)
    C5 0.013(3) 0.023(4) 0.013(4) -0.004(3) -0.004(3) 0.001(3)
    C6 0.023(4) 0.025(4) 0.012(4) -0.004(3) -0.002(3) -0.001(3)
    C7 0.018(4) 0.025(4) 0.016(4) 0.000(3) 0.002(3) -0.003(3)
    C8 0.014(4) 0.028(4) 0.016(4) 0.000(3) -0.003(3) 0.000(3)
    C8A 0.010(3) 0.015(3) 0.014(3) 0.000(3) -0.002(3) 0.000(3)
_geom_special_details
;
 All esds (except the esd in the dihedral angle between two l.s. planes)
 are estimated using the full covariance matrix.  The cell esds are taken
 into account individually in the estimation of esds in distances, angles
 and torsion angles; correlations between esds in cell parameters are only
 used when they are defined by crystal symmetry.  An approximate (isotropic)
 treatment of cell esds is used for estimating esds involving l.s. planes.
;
loop_
    _geom_bond_atom_site_label_1
    _geom_bond_atom_site_label_2
    _geom_bond_site_symmetry_2
    _geom_bond_distance
    _geom_bond_publ_flag
    Hg1 N3 . 2.185(6) ?
    Hg1 Cl2 . 2.3791(18) ?
    Hg1 Cl1 . 2.5416(19) ?
    Hg1 Cl1 2_765 2.7861(18) ?
    O1 C4 . 1.211(8) ?
    N1 C2 . 1.320(9) ?
    N1 C8A . 1.392(9) ?
    N1 H1 . 0.89(3) ?
    C2 N3 . 1.309(9) ?
    C2 H2 . 0.9500 ?
    N3 C4 . 1.409(9) ?
    C4 C4A . 1.464(10) ?
    C4A C8A . 1.398(10) ?
    C4A C5 . 1.406(10) ?
    C5 C6 . 1.372(10) ?
    C5 H5 . 0.9500 ?
    C6 C7 . 1.389(11) ?
    C6 H6 . 0.9500 ?
    C7 C8 . 1.371(10) ?
    C7 H7 . 0.9500 ?
    C8 C8A . 1.403(10) ?
    C8 H8 . 0.9500 ?
loop_
    _geom_angle_atom_site_label_1
    _geom_angle_atom_site_label_2
    _geom_angle_atom_site_label_3
    _geom_angle_site_symmetry_1
    _geom_angle_site_symmetry_3
    _geom_angle
    _geom_angle_publ_flag
    N3 Hg1 Cl2 . . 138.49(16) ?
    N3 Hg1 Cl1 . . 105.30(16) ?
    Cl2 Hg1 Cl1 . . 114.98(7) ?
    N3 Hg1 Cl1 . 2_765 96.08(16) ?
    Cl2 Hg1 Cl1 . 2_765 93.94(6) ?
    Cl1 Hg1 Cl1 . 2_765 89.50(6) ?
    Hg1 Cl1 Hg1 . 2_765 90.50(6) ?
    C2 N1 C8A . . 120.8(6) ?
    C2 N1 H1 . . 123(6) ?
    C8A N1 H1 . . 116(6) ?
    N3 C2 N1 . . 124.0(7) ?
    N3 C2 H2 . . 118.0 ?
    N1 C2 H2 . . 118.0 ?
    C2 N3 C4 . . 121.5(6) ?
    C2 N3 Hg1 . . 125.6(5) ?
    C4 N3 Hg1 . . 112.9(4) ?
    O1 C4 N3 . . 119.9(6) ?
    O1 C4 C4A . . 124.5(6) ?
    N3 C4 C4A . . 115.6(6) ?
    C8A C4A C5 . . 118.8(7) ?
    C8A C4A C4 . . 119.7(7) ?
    C5 C4A C4 . . 121.4(7) ?
    C6 C5 C4A . . 119.9(7) ?
    C6 C5 H5 . . 120.0 ?
    C4A C5 H5 . . 120.0 ?
    C5 C6 C7 . . 120.7(7) ?
    C5 C6 H6 . . 119.7 ?
    C7 C6 H6 . . 119.7 ?
    C8 C7 C6 . . 120.9(7) ?
    C8 C7 H7 . . 119.6 ?
    C6 C7 H7 . . 119.6 ?
    C7 C8 C8A . . 119.0(7) ?
    C7 C8 H8 . . 120.5 ?
    C8A C8 H8 . . 120.5 ?
    N1 C8A C4A . . 118.3(6) ?
    N1 C8A C8 . . 121.0(7) ?
    C4A C8A C8 . . 120.6(7) ?
loop_
    _geom_torsion_atom_site_label_1
    _geom_torsion_atom_site_label_2
    _geom_torsion_atom_site_label_3
    _geom_torsion_atom_site_label_4
    _geom_torsion_site_symmetry_1
    _geom_torsion_site_symmetry_2
    _geom_torsion_site_symmetry_3
    _geom_torsion_site_symmetry_4
    _geom_torsion
    _geom_torsion_publ_flag
    C8A N1 C2 N3 . . . . 0.0(11) ?
    N1 C2 N3 C4 . . . . 0.2(11) ?
    N1 C2 N3 Hg1 . . . . 177.6(5) ?
    C2 N3 C4 O1 . . . . -179.8(7) ?
    Hg1 N3 C4 O1 . . . . 2.4(8) ?
    C2 N3 C4 C4A . . . . 0.5(10) ?
    Hg1 N3 C4 C4A . . . . -177.3(5) ?
    O1 C4 C4A C8A . . . . 178.9(7) ?
    N3 C4 C4A C8A . . . . -1.4(9) ?
    O1 C4 C4A C5 . . . . -1.0(11) ?
    N3 C4 C4A C5 . . . . 178.7(6) ?
    C8A C4A C5 C6 . . . . -1.2(11) ?
    C4 C4A C5 C6 . . . . 178.7(7) ?
    C4A C5 C6 C7 . . . . 0.4(12) ?
    C5 C6 C7 C8 . . . . 0.0(12) ?
    C6 C7 C8 C8A . . . . 0.4(12) ?
    C2 N1 C8A C4A . . . . -1.0(10) ?
    C2 N1 C8A C8 . . . . 178.9(7) ?
    C5 C4A C8A N1 . . . . -178.5(6) ?
    C4 C4A C8A N1 . . . . 1.6(10) ?
    C5 C4A C8A C8 . . . . 1.6(10) ?
    C4 C4A C8A C8 . . . . -178.3(7) ?
    C7 C8 C8A N1 . . . . 178.8(7) ?
    C7 C8 C8A C4A . . . . -1.2(11) ?
loop_
    _geom_hbond_atom_site_label_D
    _geom_hbond_atom_site_label_H
    _geom_hbond_atom_site_label_A
    _geom_hbond_site_symmetry_A
    _geom_hbond_distance_DH
    _geom_hbond_distance_HA
    _geom_hbond_distance_DA
    _geom_hbond_angle_DHA
    _geom_hbond_publ_flag
    N1 H1 O1 1_455 0.89(4) 2.11(4) 2.935(8) 155(7) y
_shelx_space_group_comment
;
The symmetry employed for this shelxl refinement is uniquely defined
by the following loop, which should always be used as a source of
symmetry information in preference to the above space-group names.
They are only intended as comments.
;
_shelx_estimated_absorpt_T_min     0.567
_shelx_estimated_absorpt_T_max     0.646
_shelx_hkl_file
;
   1   0   0 4406.01 25.0429  -2
   1   0   0 4406.01 25.0429   1
   2   0   0 2105.08 14.4499  -2
   2   0   0 2105.08 14.4499   1
   3   0   0 2576.45 17.5797  -2
   3   0   0 2576.45 17.5797   1
   4   0   0 1664.38 38.8282  -2
   4   0   0 1664.38 38.8282   1
   5   0   0 206.411 15.4783  -2
   5   0   0 206.411 15.4783   1
   6   0   0 23.2136 6.66154  -2
   6   0   0 23.2136 6.66154   1
   7   0   0 3.36691 5.78627  -2
   7   0   0 3.36691 5.78627   1
   8   0   0 64.4047 10.0034  -2
   8   0   0 64.4047 10.0034   1
   9   0   0 632.302 49.0260  -2
   9   0   0 632.302 49.0260   1
   9   1   0 555.482 30.9336  -2
  -9   1   0 555.482 30.9336   1
  -9   1   0 196.188 42.7940   1
   8   1   0 743.061 33.4832  -2
  -8   1   0 743.061 33.4832   1
   7   1   0 2065.87 66.1786  -2
  -7   1   0 2065.87 66.1786   1
  -7   1   0 1150.94 62.9806   2
  -7   1   0 1198.44 73.8534   1
   6   1   0 2364.40 66.4992  -2
  -6   1   0 2364.40 66.4992   1
  -6   1   0 1526.75 42.6621   2
  -6   1   0 1585.02 79.2218   1
  -5   1   0 1133.46 43.4565   2
  -5   1   0 1255.19 43.3835   1
   5   1   0 1952.17 97.8490  -2
  -5   1   0 1952.17 97.8490   1
  -4   1   0 549.428 14.4196   2
  -4   1   0 539.928 25.5224   1
   4   1   0 2523.58 100.640  -2
  -4   1   0 2523.58 100.640   1
  -3   1   0 711.113 15.1469   2
  -3   1   0 764.866 27.0269   1
   3   1   0 2903.36 94.2204  -2
  -3   1   0 2903.36 94.2204   1
  -2   1   0 1405.22 10.9596   1
  -2   1   0 1377.58 18.2630   2
  -1   1   0 424.979 7.92647   1
  -1   1   0 399.441 6.20191   2
   0   1   0 3.84308 0.39981   1
   0   1   0 7.27104 0.99308   2
   1   1   0 165.044 4.67504   1
   1   1   0 160.428 4.95107   2
   2   1   0 836.184 9.48003   2
   2   1   0 879.065 14.6116   1
   3   1   0 2165.77 26.0055   1
   3   1   0 2103.27 16.5253   2
   4   1   0 2041.62 48.0339   2
   4   1   0 2092.21 28.4357   1
   5   1   0 850.658 42.8895   2
   5   1   0 881.072 29.8087   1
   6   1   0 596.510 48.3783   2
   6   1   0 678.179 29.4137   1
  -7   1   0 2060.33 69.3472  -2
   7   1   0 2060.33 69.3472   1
   7   1   0 899.273 54.9364   1
   7   1   0 905.002 64.2507   2
  -8   1   0 839.927 46.1122  -2
   8   1   0 839.927 46.1122   1
   9   1   0 287.526 51.7515   2
  -9   2   0 204.078 23.8937   1
  -8   2   0 175.176 21.3914   1
  -8   2   0 135.605 24.0988   2
  -7   2   0 28.6303 6.01749   1
  -7   2   0 32.8803 10.2320   2
  -6   2   0 65.1129 11.5080   1
  -6   2   0 72.4202 11.2309   2
  -5   2   0 147.327 9.74715   2
  -5   2   0 158.594 18.1209   1
  -4   2   0 707.295 18.7107   2
  -4   2   0 754.996 9.94890   1
  -3   2   0 2493.84 31.2158   2
  -3   2   0 2547.01 28.0125   1
  -2   2   0 1865.01 18.7784   2
  -2   2   0 1902.52 23.8958   1
  -1   2   0 624.653 6.82168   2
  -1   2   0 697.814 14.3702   1
   0   2   0 6581.16 37.6562   2
   0   2   0 6828.97 40.2316   1
   1   2   0 1928.01 25.6195   1
   1   2   0 1836.49 25.1379   2
   2   2   0 3225.31 28.4008   1
   2   2   0 3035.74 30.3743   2
   3   2   0 1125.21 19.5675   1
   3   2   0 1078.97 18.9596   2
   4   2   0 357.424 9.89071   2
   4   2   0 333.141 12.3833   1
   5   2   0 104.200 9.67722   1
   5   2   0 85.1198 12.3299   2
   6   2   0 8.12184 4.33641   2
   6   2   0 15.2284 4.35961   1
   7   2   0 88.5333 12.2379   2
   7   2   0 129.971 22.8663   1
   8   2   0 63.8661 10.3978   2
   8   2   0 68.4240 15.9536   1
   9   2   0 97.6093 9.34551   2
  -8   3   0 293.272 37.3330   2
  -8   3   0 387.334 32.7759   1
  -7   3   0 423.915 43.1762   2
  -7   3   0 479.573 29.2392   1
  -6   3   0 609.883 39.7067   2
  -6   3   0 684.735 31.1617   1
  -5   3   0 1505.18 54.0439   2
  -5   3   0 1625.33 50.5886   1
  -4   3   0 1306.25 24.6099   2
  -4   3   0 1399.47 25.3044   1
  -3   3   0 340.367 13.1414   1
  -3   3   0 338.199 16.5020   2
  -2   3   0 127.095 11.7438   2
  -2   3   0 117.237 9.31028   1
  -1   3   0 61.5536 6.50848   1
  -1   3   0 59.8162 2.52871   2
   0   3   0 24.5052 3.50521   1
   0   3   0 23.0256 3.59840   2
   1   3   0 468.587 7.41124   1
   1   3   0 481.053 13.5186   2
   2   3   0 420.481 15.8662   1
   2   3   0 382.938 12.2057   2
   3   3   0 398.983 13.1595   2
   3   3   0 413.675 8.61629   1
   4   3   0 1207.18 23.1973   2
   4   3   0 1281.68 23.6425   1
   5   3   0 1750.87 38.6432   1
   5   3   0 1639.76 42.7398   2
   6   3   0 994.096 35.9052   2
   6   3   0 1082.81 49.4964   1
   7   3   0 321.555 23.4186   2
   7   3   0 369.949 40.5029   1
   8   3   0 175.048 19.7777   2
   8   3   0 183.479 29.6872   1
   8   4   1 8.40683 15.4524  -2
  -8   4   0 8.40683 15.4524   1
   7   4   1 61.0807 9.25871  -2
  -7   4   0 61.0807 9.25871   1
   6   4   1 151.741 13.1159  -2
  -6   4   0 151.741 13.1159   1
  -5   4   0 136.067 22.8133   1
   5   4   1 451.309 47.9798  -2
  -5   4   0 451.309 47.9798   1
  -5   4   0 133.488 17.9778   2
   4   4   1 1366.97 37.2700  -2
  -4   4   0 1366.97 37.2700   1
  -4   4   0 441.651 29.7507   1
  -4   4   0 428.305 25.7599   2
  -3   4   0 965.138 31.1092   1
   3   4   1 2387.99 58.9605  -2
  -3   4   0 2387.99 58.9605   1
  -3   4   0 884.076 34.0010   2
  -2   4   0 1440.34 40.8623   2
  -2   4   0 1436.22 29.4080   1
  -1   4   0 2585.52 41.4897   1
  -1   4   0 2350.43 28.4923   2
   0   4   0 3430.27 47.4325   1
   0   4   0 3016.27 45.1939   2
   0   4   1 3801.06 68.7563  -2
   0   4   0 3801.06 68.7563   1
   1   4   0 209.984 15.8731   2
   1   4   0 226.357 6.03394   1
   2   4   0 877.501 30.5788   1
  -2   4   1 1874.88 70.4046  -2
   2   4   0 1874.88 70.4046   1
   2   4   0 789.799 29.4462   2
   3   4   0 870.007 34.8091   2
  -3   4   1 1233.40 60.9619  -2
   3   4   0 1233.40 60.9619   1
   3   4   0 892.183 33.6442   1
   4   4   0 298.198 22.0038   2
   4   4   0 323.068 21.9787   1
  -4   4   1 340.213 35.5326  -2
   4   4   0 340.213 35.5326   1
   5   4   0 48.5267 11.1219   1
   5   4   0 50.9619 11.6092   2
  -5   4   1 43.8141 18.6062  -2
   5   4   0 43.8141 18.6062   1
  -6   4   1 76.7280 15.9666  -2
   6   4   0 76.7280 15.9666   1
  -7   4   1 294.375 28.2536  -2
   7   4   0 294.375 28.2536   1
   7   5   1 1370.51 64.8078  -2
  -7   5   0 1370.51 64.8078   1
   6   5   1 1098.18 56.6222  -2
  -6   5   0 1098.18 56.6222   1
   5   5   1 588.576 25.3854  -2
  -5   5   0 588.576 25.3854   1
   4   5   1 627.064 26.0500  -2
  -4   5   0 627.064 26.0500   1
  -4   5   0 545.655 29.0141   1
  -3   5   0 665.782 23.0219   1
  -3   5   0 588.021 33.9435   2
   3   5   1 710.475 49.9087  -2
  -3   5   0 710.475 49.9087   1
  -2   5   0 251.054 17.3508   1
  -2   5   0 218.918 19.4711   2
  -1   5   0 4.21776 2.00264   2
  -1   5   0 2.45169 2.27258   1
   0   5   0 26.6045 4.56997   1
   0   5   0 22.4458 3.83142   2
   1   5   0 331.515 19.3048   1
   1   5   0 254.015 13.4790   2
   2   5   0 669.615 20.6938   2
   2   5   0 762.940 27.0150   1
   3   5   0 562.193 21.3338   2
  -3   5   1 1860.41 88.0088  -2
   3   5   0 1860.41 88.0088   1
   3   5   0 638.086 30.1240   1
  -4   5   1 1438.38 56.3951  -2
   4   5   0 1438.38 56.3951   1
   4   5   0 315.887 23.3700   2
  -5   5   1 849.420 45.6763  -2
   5   5   0 849.420 45.6763   1
  -6   5   1 1286.69 59.1447  -2
   6   5   0 1286.69 59.1447   1
  -7   5   1 803.606 46.9880  -2
   7   5   0 803.606 46.9880   1
  -7   6   0 5.01691 9.79085   2
  -7   6   0 1.54071 11.4690   1
  -6   6   0 40.4975 9.76827   2
  -6   6   0 41.5997 10.4539   1
  -5   6   0 116.321 16.1510   2
  -5   6   0 71.3864 13.9269   1
  -4   6   0 435.163 25.2281   1
  -4   6   0 433.479 27.6332   2
  -3   6   0 609.670 27.5580   2
  -3   6   0 627.481 21.6330   1
  -2   6   0 290.937 24.0674   2
  -2   6   0 296.481 23.2127   1
  -1   6   0 761.436 23.2452   1
  -1   6   0 696.609 27.9225   2
   0   6   0 2086.78 46.5040   1
   0   6   0 1865.28 44.3720   2
   1   6   0 721.693 22.4297   2
   1   6   0 735.702 28.6057   1
   2   6   0 326.581 17.5344   2
   2   6   0 353.726 23.4427   1
   3   6   0 169.598 18.7840   1
   3   6   0 138.501 16.0549   2
   4   6   0 116.205 14.1192   2
   4   6   0 99.7408 14.9912   1
   5   6   0 25.3287 6.29482   1
   5   6   0 13.8994 7.21796   2
   6   6   0 22.9436 9.36913   2
   6   6   0 43.5873 12.2957   1
   7   6   0 21.4575 12.8963   1
   7   6   0 -25.482 14.1875   2
  -6   7   0 493.170 46.2223   1
  -6   7   0 502.104 52.1283   2
  -5   7   0 324.318 28.7992   2
  -5   7   0 411.604 43.2532   1
  -4   7   0 100.198 13.9636   2
  -4   7   0 122.225 18.3529   1
  -3   7   0 69.2800 10.9445   1
  -3   7   0 40.3967 10.0165   2
  -2   7   0 87.9193 14.0087   2
  -2   7   0 122.726 11.7699   1
  -1   7   0 9.37060 4.54014   2
  -1   7   0 4.89260 4.04087   1
   0   7   0 14.4210 4.82489   2
   0   7   0 19.3769 5.75780   1
   1   7   0 88.9557 16.4889   2
   1   7   0 97.9921 13.8732   1
   2   7   0 156.550 18.2718   1
   2   7   0 140.768 14.6862   2
   3   7   0 447.186 24.5970   2
   3   7   0 458.895 28.9295   1
   4   7   0 612.240 32.3349   1
   4   7   0 584.752 43.1912   2
   5   7   0 308.178 28.0792   1
   5   7   0 259.128 32.0688   2
   6   7   0 219.115 30.5304   1
   6   7   0 162.557 24.2794   2
  -5   8   0 49.2873 8.04038   2
  -5   8   0 71.7264 11.3959   1
  -4   8   0 118.835 15.1892   2
  -4   8   0 165.088 18.5170   1
  -3   8   0 509.452 28.1478   1
  -3   8   0 429.288 33.6361   2
  -2   8   0 296.639 26.3696   2
  -2   8   0 421.470 30.3097   1
  -1   8   0 265.552 31.1686   2
  -1   8   0 326.274 31.2122   1
   0   8   0 268.278 24.1239   1
   0   8   0 250.306 29.7984   2
   1   8   0 199.174 26.4394   2
   1   8   0 245.350 23.9252   1
   2   8   0 305.378 32.3385   2
   2   8   0 392.184 32.0992   1
   3   8   0 122.635 17.9900   1
   3   8   0 148.157 22.2969   2
   4   8   0 35.1287 10.3379   1
   4   8   0 16.0826 9.89669   2
   5   8   0 12.7402 8.38855   2
   5   8   0 29.9513 5.87233   1
  -3   9   0 29.0852 22.3447   2
  -3   9   0 41.2505 11.2782   1
  -2   9   0 -6.0621 5.42897   1
  -2   9   0 1.72700 6.49188   2
  -1   9   0 -5.2979 5.18865   1
  -1   9   0 -8.1000 6.29359   2
   0   9   0 10.1932 7.03713   2
   0   9   0 12.4111 7.40794   1
   1   9   0 75.8269 13.8290   2
   1   9   0 74.9188 16.4241   1
   2   9   0 72.0070 12.4239   2
   2   9   0 104.250 12.7422   1
   3   9   0 79.6370 12.9983   1
   3   9   0 54.0933 8.71456   2
   4   9   0 123.859 27.8362   1
   0  10   0 197.230 36.8142   1
  -3  -9   1 118.509 16.1952   1
  -3  -9   1 44.9507 8.21022   2
  -2  -9   1 122.002 18.4617   2
  -2  -9   1 218.041 21.5283   1
  -1  -9   1 193.121 26.9505   2
  -1  -9   1 234.437 22.3437   1
   0  -9   1 106.179 18.7446   2
   0  -9   1 117.337 25.4764   1
   1  -9   1 15.0774 8.92756   2
   1  -9   1 36.5080 12.5629   1
   2  -9   1 7.30721 7.00106   2
   2  -9   1 6.17239 6.63207   1
  -5  -8   1 20.7417 5.77454   1
  -5  -8   1 3.11857 11.4987   2
  -4  -8   1 18.3865 8.72421   2
  -4  -8   1 7.76733 5.40235   1
  -3  -8   1 27.9397 7.15767   1
  -3  -8   1 15.6768 8.06736   2
  -2  -8   1 102.878 17.6260   2
  -2  -8   1 120.636 22.2266   1
  -1  -8   1 57.5522 10.6498   2
  -1  -8   1 75.0943 11.9672   1
   0  -8   1 83.4988 17.7257   2
   0  -8   1 95.0769 14.4129   1
   1  -8   1 239.320 30.6614   2
   1  -8   1 246.217 22.7866   1
   2  -8   1 724.280 37.9713   1
   2  -8   1 638.011 43.2125   2
   3  -8   1 298.593 35.1931   2
   3  -8   1 366.404 25.7825   1
   4  -8   1 240.321 21.5219   2
   5  -8   1 124.356 24.6930   1
   5  -8   1 84.0294 10.6551   2
  -6  -7   1 26.8317 8.65358   2
  -6  -7   1 48.3125 12.9061   1
  -5  -7   1 359.595 41.9231   2
  -5  -7   1 370.809 26.3422   1
  -4  -7   1 731.702 33.1646   1
  -4  -7   1 683.776 48.6361   2
  -3  -7   1 399.251 26.3244   2
  -3  -7   1 470.252 46.8979   1
  -2  -7   1 167.430 16.4292   2
  -2  -7   1 146.318 17.6669   1
  -1  -7   1 168.392 22.5240   2
  -1  -7   1 189.410 20.4059   1
   0  -7   1 260.984 28.9350   2
   0  -7   1 231.791 22.1754   1
   1  -7   1 90.4265 13.1217   1
   1  -7   1 64.1464 7.93365   2
   2  -7   1 9.81296 4.78533   1
   2  -7   1 6.68517 4.98376   2
   3  -7   1 15.3651 4.12386   1
   3  -7   1 4.68674 5.41829   2
   4  -7   1 30.1824 8.27084   2
   4  -7   1 33.5149 7.30810   1
   5  -7   1 253.678 25.1672   2
   5  -7   1 252.424 30.1626   1
   6  -7   1 258.415 25.8518   1
   6  -7   1 286.826 36.4700   2
  -6  -6   1 58.9065 14.1087   2
  -6  -6   1 95.0751 18.4863   1
  -5  -6   1 106.456 14.4463   1
  -5  -6   1 69.7082 14.9854   2
  -4  -6   1 1.99776 3.48514   2
  -4  -6   1 0.67234 3.80141   1
  -3  -6   1 34.3771 6.41694   2
  -3  -6   1 45.1353 9.72372   1
  -2  -6   1 192.790 18.8414   2
  -2  -6   1 168.165 18.4430   1
  -1  -6   1 519.529 25.1288   1
  -1  -6   1 500.512 18.2362   2
   0  -6   1 732.410 21.1874   2
   0  -6   1 822.564 29.4381   1
   1  -6   1 303.227 23.5759   2
   1  -6   1 378.931 16.2286   1
   2  -6   1 589.062 25.0518   1
   2  -6   1 484.991 24.5854   2
   3  -6   1 554.701 22.9429   1
   3  -6   1 466.474 25.1686   2
   4  -6   1 836.682 38.0695   1
   4  -6   1 788.692 32.8803   2
   5  -6   1 256.329 24.1400   2
   5  -6   1 320.321 27.5349   1
   6  -6   1 180.900 27.0395   2
   6  -6   1 197.977 29.5347   1
   7  -6   1 69.9649 11.2367   1
   7  -6   1 53.2774 10.7958   2
  -7   5   2 621.103 41.0828  -2
  -7  -5   1 621.103 41.0828   1
  -6   5   2 491.465 35.1016  -2
  -6  -5   1 491.465 35.1016   1
  -5   5   2 656.794 27.4498  -2
  -5  -5   1 656.794 27.4498   1
  -4  -5   1 382.010 24.4646   2
  -4  -5   1 446.393 33.2912   1
  -4   5   2 1843.08 63.6258  -2
  -4  -5   1 1843.08 63.6258   1
  -3  -5   1 899.253 30.8722   2
  -3  -5   1 1069.44 40.1138   1
  -3   5   2 2203.97 94.9771  -2
  -3  -5   1 2203.97 94.9771   1
  -2  -5   1 1172.39 41.2915   1
  -2  -5   1 1060.83 32.4567   2
  -2   5   2 1764.94 77.2010  -2
  -2  -5   1 1764.94 77.2010   1
  -1  -5   1 508.710 18.0048   2
  -1  -5   1 537.318 22.4142   1
   0  -5   1 266.730 17.7887   1
   0  -5   1 232.663 12.9852   2
   1  -5   1 83.1954 9.51622   1
   1  -5   1 92.5530 8.88848   2
   2  -5   1 1.64764 3.35669   2
   2  -5   1 6.71407 3.13081   1
   3  -5   1 73.6018 11.5604   2
   3  -5   1 99.0014 11.8127   1
   4  -5   1 62.6294 26.6763   2
   4   5   2 94.3610 13.2692  -2
   4  -5   1 94.3610 13.2692   1
   4  -5   1 80.1756 12.6791   1
   5   5   2 228.241 18.4341  -2
   5  -5   1 228.241 18.4341   1
   6   5   2 705.798 30.3004  -2
   6  -5   1 705.798 30.3004   1
   7   5   2 820.959 47.5932  -2
   7  -5   1 820.959 47.5932   1
   8   5   2 547.708 46.0835  -2
   8  -5   1 547.708 46.0835   1
  -7   4   2 714.480 44.3449  -2
  -7  -4   1 714.480 44.3449   1
  -6   4   2 481.472 36.0550  -2
  -6  -4   1 481.472 36.0550   1
  -5  -4   1 101.281 16.2080   1
  -5   4   2 121.870 23.5230  -2
  -5  -4   1 121.870 23.5230   1
  -4  -4   1 -0.2722 4.58736   1
  -4  -4   1 -3.2640 2.91695   2
  -4   4   2 71.9055 20.1997  -2
  -4  -4   1 71.9055 20.1997   1
  -3  -4   1 183.920 20.1548   1
  -3   4   2 122.078 24.7149  -2
  -3  -4   1 122.078 24.7149   1
  -3  -4   1 139.736 11.6733   2
  -2   4   2 392.786 35.7873  -2
  -2  -4   1 392.786 35.7873   1
  -2  -4   1 224.894 20.1726   1
  -2  -4   1 176.454 11.1286   2
  -1  -4   1 230.716 13.1510   2
  -1  -4   1 239.257 11.2719   1
   0  -4   1 1159.29 28.1054   1
   0  -4   1 970.819 25.3998   2
   0   4   2 1462.07 51.9271  -2
   0  -4   1 1462.07 51.9271   1
   1  -4   1 2470.07 37.4152   1
   1  -4   1 2246.93 30.9151   2
   2  -4   1 1983.19 30.8404   2
   2  -4   1 2192.67 36.8571   1
   3  -4   1 418.613 21.7826   1
   3  -4   1 364.156 22.9610   2
   4   4   2 1406.89 39.8803  -2
   4  -4   1 1406.89 39.8803   1
   4  -4   1 806.038 30.6481   1
   4  -4   1 659.755 30.6441   2
   5   4   2 987.459 70.1359  -2
   5  -4   1 987.459 70.1359   1
   5  -4   1 518.575 28.9367   2
   5  -4   1 604.325 39.5625   1
   6   4   2 485.243 50.0588  -2
   6  -4   1 485.243 50.0588   1
   6  -4   1 261.811 35.1737   1
   7   4   2 231.486 20.1330  -2
   7  -4   1 231.486 20.1330   1
   8   4   2 128.076 21.4032  -2
   8  -4   1 128.076 21.4032   1
  -8  -3   1 139.026 25.0670   1
  -8  -3   1 112.236 20.6223   2
  -7  -3   1 262.657 24.4844   2
  -7  -3   1 304.646 38.0340   1
  -6  -3   1 434.663 41.3914   1
  -6  -3   1 364.047 22.5045   2
  -5  -3   1 1643.57 42.1758   2
  -5  -3   1 1698.32 39.4489   1
  -4  -3   1 905.147 20.8023   2
  -4  -3   1 924.831 20.4715   1
  -3  -3   1 497.108 14.5565   1
  -3  -3   1 459.874 14.3115   2
  -2  -3   1 805.653 17.1087   2
  -2  -3   1 843.026 23.0685   1
  -1  -3   1 1492.38 23.2058   2
  -1  -3   1 1567.21 16.7891   1
   0  -3   1 998.510 19.7438   1
   0  -3   1 929.720 17.6786   2
   1  -3   1 166.116 11.2801   1
   1  -3   1 125.789 7.58551   2
   2  -3   1 52.2840 5.44019   2
   2  -3   1 51.5281 6.66251   1
   3  -3   1 47.3677 8.47643   1
   3  -3   1 35.6206 4.19647   2
   4  -3   1 539.447 15.4388   1
   4  -3   1 503.895 16.4090   2
   5  -3   1 608.887 23.8702   2
   5  -3   1 635.308 31.8843   1
   6  -3   1 296.780 33.7467   2
   6  -3   1 247.538 25.0181   1
   7  -3   1 234.164 28.4854   1
   7  -3   1 214.667 29.1642   2
   8  -3   1 421.432 46.4071   2
   8  -3   1 484.604 36.2949   1
   9  -3   1 513.700 39.5342   1
  -8  -2   1 306.583 38.2932   1
  -8  -2   1 266.474 26.5696   2
  -7  -2   1 506.479 38.9330   1
  -7  -2   1 472.276 28.7314   2
  -6  -2   1 73.6016 12.4874   2
  -6  -2   1 72.3570 11.0845   1
  -5  -2   1 72.8587 8.64960   1
  -5  -2   1 68.7392 11.2853   2
  -4  -2   1 5.00706 2.04910   2
  -4  -2   1 7.47157 2.64335   1
  -3  -2   1 230.615 10.1001   1
  -3  -2   1 248.596 9.47941   2
  -2  -2   1 1110.81 17.8632   2
  -2  -2   1 1183.41 20.2750   1
  -1  -2   1 1300.98 13.4586   1
  -1  -2   1 1175.44 16.0464   2
   0  -2   1 205.125 7.68651   1
   0  -2   1 183.140 6.91311   2
   1  -2   1 1461.84 18.5091   2
   1  -2   1 1557.17 22.2576   1
   2  -2   1 4465.66 38.5352   1
   2  -2   1 4131.55 35.2535   2
   3  -2   1 1822.91 24.3407   1
   3  -2   1 1702.10 25.7805   2
   4  -2   1 1486.03 18.0218   1
   4  -2   1 1365.13 25.9235   2
   5  -2   1 537.263 17.0205   2
   5  -2   1 535.127 29.5520   1
   6  -2   1 314.900 26.4027   2
   6  -2   1 332.675 28.9407   1
   7  -2   1 64.6182 13.4768   2
   7  -2   1 83.2870 13.5880   1
   8  -2   1 6.16299 5.00896   1
   8  -2   1 3.10296 6.37310   2
   9  -2   1 -4.1912 5.53023   1
  -8   1   1 614.785 40.3908  -2
  -8  -1   1 614.785 40.3908   1
  -7  -1   1 455.523 39.0749   1
  -7   1   1 944.443 47.2716  -2
  -7  -1   1 944.443 47.2716   1
  -7  -1   1 379.876 55.1107   2
  -6  -1   1 181.382 22.4592   2
  -6   1   1 1059.54 56.4815  -2
  -6  -1   1 1059.54 56.4815   1
  -6  -1   1 175.352 24.5583   1
  -5  -1   1 1350.78 36.7618   1
  -5  -1   1 1323.26 41.2799   2
  -4  -1   1 2371.45 26.2601   2
  -4  -1   1 2572.96 32.7200   1
  -3  -1   1 2646.44 26.9555   2
  -3  -1   1 2873.53 30.8840   1
  -2  -1   1 1023.76 15.3217   2
  -2  -1   1 1054.79 16.1869   1
  -1  -1   1 583.495 7.64063   2
  -1  -1   1 631.298 8.83512   1
   0  -1   1 1262.36 8.71554   2
   0  -1   1 1331.77 10.8811   1
   1  -1   1 161.630 5.33613   2
   1  -1   1 185.582 6.35504   1
   2  -1   1 0.54226 0.51078   1
   2  -1   1 -1.6805 1.07131   2
   3  -1   1 4.47462 1.99777   2
   3   1   1 449.138 35.5776  -2
   3  -1   1 449.138 35.5776   1
   3  -1   1 4.61822 3.76150   1
   4  -1   1 69.3440 12.8495   1
   4  -1   1 76.0726 6.71509   2
   4   1   1 558.115 45.6873  -2
   4  -1   1 558.115 45.6873   1
   5  -1   1 650.969 16.5988   2
   5   1   1 943.935 38.0076  -2
   5  -1   1 943.935 38.0076   1
   5  -1   1 771.121 64.6942   1
   6  -1   1 1162.24 68.5446   2
   6   1   1 1601.16 54.1289  -2
   6  -1   1 1601.16 54.1289   1
   6  -1   1 1270.07 90.3609   1
   7   1   1 1561.85 57.9713  -2
   7  -1   1 1561.85 57.9713   1
   7  -1   1 823.262 75.7376   1
   8   1   1 1296.11 45.2699  -2
   8  -1   1 1296.11 45.2699   1
   9   1   1 659.930 30.9629  -2
   9  -1   1 659.930 30.9629   1
  -9   0   1 706.727 51.3230  -2
  -9   0   1 706.727 51.3230   1
  -8   0   1 321.493 21.9405  -2
  -8   0   1 321.493 21.9405   1
  -7   0   1 289.859 19.5279  -2
  -7   0   1 289.859 19.5279   1
  -6   0   1 240.897 16.5943  -2
  -6   0   1 240.897 16.5943   1
  -5   0   1 363.273 19.3368  -2
  -5   0   1 363.273 19.3368   1
  -4   0   1 27.2525 3.50444  -2
  -4   0   1 27.2525 3.50444   1
  -3   0   1 355.874 9.99805  -2
  -3   0   1 355.874 9.99805   1
  -2   0   1 1028.95 15.2248  -2
  -2   0   1 1028.95 15.2248   1
  -1   0   1 5999.93 31.0813  -2
  -1   0   1 5999.93 31.0813   1
   0   0   1 1979.85 28.9232  -2
   0   0   1 1979.85 28.9232   1
   1   0   1 9999.99 35.1968  -2
   1   0   1 9999.99 35.1968   1
   2   0   1 3456.85 19.8022  -2
   2   0   1 3456.85 19.8022   1
   3   0   1 1757.79 13.5946  -2
   3   0   1 1757.79 13.5946   1
   4   0   1 5165.87 68.4324  -2
   4   0   1 5165.87 68.4324   1
   5   0   1 1802.33 45.5869  -2
   5   0   1 1802.33 45.5869   1
   6   0   1 460.682 25.2192  -2
   6   0   1 460.682 25.2192   1
   7   0   1 374.918 28.5427  -2
   7   0   1 374.918 28.5427   1
   8   0   1 11.8463 7.63292  -2
   8   0   1 11.8463 7.63292   1
   9   0   1 143.872 18.4691  -2
   9   0   1 143.872 18.4691   1
  -9  -1   1 97.2679 13.7889  -2
  -9   1   1 97.2679 13.7889   1
  -8  -1   1 680.645 31.7439  -2
  -8   1   1 680.645 31.7439   1
  -7   1   1 556.735 43.0559   2
  -7   1   1 557.421 49.4545   1
  -7  -1   1 971.961 44.1543  -2
  -7   1   1 971.961 44.1543   1
  -6   1   1 741.395 42.3254   2
  -6   1   1 804.728 34.9206   1
  -6  -1   1 1015.82 77.3577  -2
  -6   1   1 1015.82 77.3577   1
  -5   1   1 1085.81 33.1019   2
  -5   1   1 1124.23 38.2129   1
  -5  -1   1 2447.96 112.984  -2
  -5   1   1 2447.96 112.984   1
  -4   1   1 779.044 8.80476   1
  -4   1   1 763.177 17.7627   2
  -4  -1   1 3127.78 115.995  -2
  -4   1   1 3127.78 115.995   1
  -3   1   1 2072.53 21.6481   1
  -3   1   1 2006.39 25.8919   2
  -2   1   1 3370.18 26.1695   1
  -2   1   1 3245.60 30.4050   2
  -1   1   1 1887.00 14.1799   1
  -1   1   1 1765.97 13.9084   2
   0   1   1 963.541 8.06845   1
   0   1   1 889.274 9.46482   2
   1   1   1 122.031 5.24677   2
   1   1   1 119.593 4.12339   1
   2   1   1 -0.1673 0.90817   1
   2   1   1 2.43870 0.52026   2
   3   1   1 499.761 12.8379   1
   3   1   1 401.670 19.1492   2
   4   1   1 480.329 23.8439   2
   4   1   1 485.802 13.0034   1
   5   1   1 252.630 9.74332   1
   5   1   1 227.153 42.5601   2
   5  -1   1 876.741 65.5061  -2
   5   1   1 876.741 65.5061   1
   6   1   1 458.984 64.0974   2
   6   1   1 439.238 60.0964   1
   6  -1   1 1779.98 59.5541  -2
   6   1   1 1779.98 59.5541   1
   7  -1   1 1655.35 61.6927  -2
   7   1   1 1655.35 61.6927   1
   7   1   1 894.508 55.4292   1
   8  -1   1 1363.95 60.7656  -2
   8   1   1 1363.95 60.7656   1
   9  -1   1 704.880 66.3753  -2
   9   1   1 704.880 66.3753   1
  -8   2   1 505.537 31.3215   1
  -8   2   1 559.786 53.5990   2
  -7   2   1 231.480 23.0471   1
  -7   2   1 203.220 28.7483   2
  -6   2   1 6.91978 3.63567   2
  -6   2   1 10.3981 4.04488   1
  -5   2   1 42.7310 5.70552   2
  -5   2   1 54.0918 9.97850   1
  -4   2   1 16.2479 2.70086   1
  -4   2   1 18.1322 3.60447   2
  -3   2   1 487.524 12.5355   1
  -3   2   1 438.585 15.4639   2
  -2   2   1 776.404 14.5271   1
  -2   2   1 681.846 12.9881   2
  -1   2   1 575.693 15.1853   2
  -1   2   1 630.995 12.8471   1
   0   2   1 334.134 9.06284   2
   0   2   1 360.394 8.92511   1
   1   2   1 8661.04 51.0035   2
   1   2   1 9114.28 38.1969   1
   2   2   1 3815.74 34.7763   2
   2   2   1 4124.20 34.6277   1
   3   2   1 804.383 17.6120   1
   3   2   1 751.964 15.6874   2
   4   2   1 1013.51 21.9995   1
   4   2   1 921.647 10.4039   2
   5   2   1 753.760 29.2124   1
   5   2   1 742.745 29.0672   2
   6   2   1 189.038 21.7108   2
   6   2   1 243.536 29.7467   1
   7   2   1 50.2035 9.56463   2
   7   2   1 69.8594 15.0586   1
   8   2   1 14.5162 6.20090   2
   8   2   1 14.5834 9.79601   1
   9   2   1 -5.1950 6.76469   2
  -8   3   1 300.160 38.3642   2
  -8   3   1 348.437 44.6881   1
  -7   3   1 225.900 22.2503   1
  -7   3   1 213.813 32.1478   2
  -6   3   1 613.924 41.1909   2
  -6   3   1 676.179 30.2081   1
  -5   3   1 1863.58 40.8887   2
  -5   3   1 1878.59 45.4785   1
  -4   3   1 1540.09 31.6256   2
  -4   3   1 1575.32 26.3711   1
  -3   3   1 771.882 17.8531   1
  -3   3   1 737.593 14.7113   2
  -2   3   1 572.761 19.4622   2
  -2   3   1 654.858 15.6712   1
  -1   3   1 982.109 23.2436   2
  -1   3   1 1108.04 20.3556   1
   0   3   1 906.212 18.2200   2
   0   3   1 1005.89 18.0186   1
   1   3   1 40.0176 5.38718   2
   1   3   1 38.9402 4.46271   1
   2   3   1 8.00961 3.27861   2
   2   3   1 4.87993 1.04181   1
   3   3   1 60.6620 6.93993   2
   3   3   1 72.1426 5.66439   1
   4   3   1 606.509 17.4817   1
   4   3   1 579.265 16.2763   2
   5   3   1 998.738 28.6095   1
   5   3   1 993.768 34.7931   2
   6   3   1 540.073 32.4995   2
   6   3   1 583.880 39.0199   1
   7   3   1 247.132 24.3053   2
   7   3   1 245.820 32.7314   1
   8   3   1 362.409 31.2815   2
   8   3   1 511.972 51.3759   1
   9   3   1 370.726 55.8077   2
   8   4   0 406.334 46.0875  -2
  -8   4   1 406.334 46.0875   1
   7   4   0 281.398 28.5202  -2
  -7   4   1 281.398 28.5202   1
   6   4   0 98.1088 10.6881  -2
  -6   4   1 98.1088 10.6881   1
  -5   4   1 6.26120 4.42160   2
   5   4   0 52.5631 14.5523  -2
  -5   4   1 52.5631 14.5523   1
  -5   4   1 -0.3986 3.43536   1
  -4   4   1 35.7349 8.89075   1
  -4   4   1 32.6124 9.47128   2
   4   4   0 319.913 16.1191  -2
  -4   4   1 319.913 16.1191   1
  -3   4   1 299.787 21.4179   1
  -3   4   1 223.180 23.0830   2
   3   4   0 1084.55 29.5056  -2
  -3   4   1 1084.55 29.5056   1
  -2   4   1 1058.54 34.9973   2
  -2   4   1 1124.47 25.5606   1
   2   4   0 1974.45 70.9840  -2
  -2   4   1 1974.45 70.9840   1
  -1   4   1 1704.30 33.4521   1
  -1   4   1 1485.20 14.8904   2
   1   4   0 2038.73 63.1142  -2
  -1   4   1 2038.73 63.1142   1
   0   4   1 284.423 16.6751   2
   0   4   1 299.310 15.0445   1
   0   4   0 3392.97 65.6252  -2
   0   4   1 3392.97 65.6252   1
   1   4   1 2194.00 27.9667   1
   1   4   1 1974.26 43.9232   2
   2   4   1 1371.76 28.6453   2
   2   4   1 1381.64 37.8121   1
  -2   4   0 2967.37 84.3398  -2
   2   4   1 2967.37 84.3398   1
  -3   4   0 2444.35 79.7551  -2
   3   4   1 2444.35 79.7551   1
   3   4   1 1396.92 39.6427   1
   3   4   1 1367.83 35.5818   2
   4   4   1 1034.32 36.9424   1
   4   4   1 978.990 42.7090   2
  -4   4   0 1437.73 66.2331  -2
   4   4   1 1437.73 66.2331   1
   5   4   1 384.343 24.0025   1
   5   4   1 320.067 25.3141   2
  -5   4   0 568.030 45.2947  -2
   5   4   1 568.030 45.2947   1
  -6   4   0 132.940 19.9870  -2
   6   4   1 132.940 19.9870   1
  -7   4   0 46.9186 15.4931  -2
   7   4   1 46.9186 15.4931   1
  -8   4   0 76.6486 15.4011  -2
   8   4   1 76.6486 15.4011   1
   7   5   0 716.826 43.9984  -2
  -7   5   1 716.826 43.9984   1
   6   5   0 1164.07 59.5082  -2
  -6   5   1 1164.07 59.5082   1
   5   5   0 898.070 47.6098  -2
  -5   5   1 898.070 47.6098   1
   4   5   0 1476.98 38.7531  -2
  -4   5   1 1476.98 38.7531   1
  -4   5   1 1183.52 43.7098   1
  -3   5   1 1471.38 33.5680   1
  -3   5   1 1411.93 46.1162   2
   3   5   0 1986.85 84.5151  -2
  -3   5   1 1986.85 84.5151   1
  -2   5   1 543.601 23.5208   2
  -2   5   1 577.732 19.5407   1
  -1   5   1 197.891 14.3759   1
  -1   5   1 206.359 18.7518   2
   0   5   1 232.507 12.5316   1
   0   5   1 205.482 11.1389   2
   1   5   1 1.92587 2.28178   2
   1   5   1 9.21135 2.27783   1
   2   5   1 55.8984 7.60412   2
   2   5   1 77.2342 11.3366   1
   3   5   1 124.979 20.6713   1
  -3   5   0 602.110 37.9262  -2
   3   5   1 602.110 37.9262   1
   3   5   1 118.823 12.8634   2
  -4   5   0 604.096 26.3055  -2
   4   5   1 604.096 26.3055   1
   4   5   1 86.2953 15.5265   2
  -5   5   0 626.292 38.3565  -2
   5   5   1 626.292 38.3565   1
  -6   5   0 1244.93 56.6927  -2
   6   5   1 1244.93 56.6927   1
  -7   5   0 1388.48 62.8370  -2
   7   5   1 1388.48 62.8370   1
  -7   6   1 22.6960 11.8675   1
  -6   6   1 30.0448 11.4638   2
  -6   6   1 20.7738 9.23479   1
  -5   6   1 33.6555 10.8154   2
  -5   6   1 16.3786 7.04586   1
  -4   6   1 19.3562 7.03833   2
  -4   6   1 46.6239 11.1649   1
  -3   6   1 153.604 15.9516   1
  -3   6   1 137.232 16.8826   2
  -2   6   1 288.120 24.2971   2
  -2   6   1 295.549 19.7282   1
  -1   6   1 632.675 27.0331   2
  -1   6   1 715.016 22.3870   1
   0   6   1 878.736 31.0698   2
   0   6   1 925.549 30.9165   1
   1   6   1 1969.01 45.6593   1
   1   6   1 1844.04 36.4965   2
   2   6   1 323.152 21.6633   1
   2   6   1 311.564 20.2797   2
   3   6   1 300.400 24.9334   1
   3   6   1 278.547 18.6200   2
   4   6   1 475.547 22.0082   2
   4   6   1 507.450 28.7379   1
   5   6   1 233.149 28.7565   2
   5   6   1 270.565 24.5758   1
   6   6   1 55.2110 14.0259   1
   6   6   1 60.7756 15.3908   2
   7   6   1 15.0995 9.21786   2
   7   6   1 31.5575 8.07196   1
  -6   7   1 465.867 50.4199   2
  -6   7   1 625.494 39.4190   1
  -5   7   1 373.552 39.6725   1
  -5   7   1 390.632 43.7085   2
  -4   7   1 290.657 34.4277   1
  -4   7   1 207.688 22.9782   2
  -3   7   1 348.485 23.0657   1
  -3   7   1 299.938 27.6596   2
  -2   7   1 481.991 22.0827   1
  -2   7   1 387.448 29.8824   2
  -1   7   1 233.521 22.2673   2
  -1   7   1 301.695 23.4611   1
   0   7   1 94.9241 12.8209   1
   0   7   1 76.6215 12.0210   2
   1   7   1 4.14412 3.90550   1
   1   7   1 2.27915 3.69925   2
   2   7   1 27.5140 7.37264   1
   2   7   1 26.2105 3.72858   2
   3   7   1 254.056 24.9107   1
   3   7   1 205.472 22.4995   2
   4   7   1 272.774 32.9294   2
   4   7   1 293.627 27.0416   1
   5   7   1 162.830 20.2132   1
   5   7   1 133.275 22.5790   2
   6   7   1 98.6173 14.6653   2
   6   7   1 133.627 11.4073   1
  -5   8   1 6.97088 7.60708   1
  -5   8   1 13.9729 6.08903   2
  -4   8   1 16.5362 21.7294   1
  -4   8   1 13.7100 6.30744   2
  -3   8   1 210.909 24.2772   1
  -3   8   1 177.993 20.3580   2
  -2   8   1 300.557 31.2890   1
  -2   8   1 286.580 27.2752   2
  -1   8   1 148.989 20.9230   1
  -1   8   1 137.596 15.4652   2
   0   8   1 113.117 18.6389   2
   0   8   1 152.287 20.8849   1
   1   8   1 1027.39 37.6159   1
   1   8   1 970.093 45.4045   2
   2   8   1 495.543 35.5208   2
   2   8   1 508.905 32.2501   1
   3   8   1 255.440 27.7061   2
   3   8   1 257.304 25.6832   1
   4   8   1 130.809 16.6026   1
   4   8   1 88.6745 16.0449   2
   5   8   1 67.4021 9.42064   1
   5   8   1 53.0856 9.84037   2
  -4   9   1 273.046 17.5699   2
  -3   9   1 128.005 28.1162   2
  -3   9   1 130.091 25.4884   1
  -2   9   1 36.9610 11.1835   2
  -2   9   1 38.7502 10.4569   1
  -1   9   1 85.5323 15.5330   1
  -1   9   1 24.2780 10.5595   2
   0   9   1 21.2360 9.23129   2
   0   9   1 28.7881 9.84726   1
   1   9   1 13.8445 8.27183   1
   1   9   1 7.50984 7.72186   2
   2   9   1 9.81814 7.16703   1
   2   9   1 16.0763 7.01839   2
   3   9   1 18.0493 11.2866   2
   3   9   1 29.0139 10.8123   1
   4   9   1 91.4450 14.4718   2
  -2  -9   2 256.277 32.3746   2
  -2  -9   2 371.835 59.4302   1
  -1  -9   2 286.696 32.0287   2
  -1  -9   2 345.673 36.6336   1
   0  -9   2 141.906 20.2059   1
   0  -9   2 179.796 25.0129   2
   1  -9   2 99.6304 18.6031   2
   1  -9   2 76.5556 11.7792   1
   2  -9   2 40.7070 13.7292   2
   2  -9   2 42.3778 10.9673   1
  -5  -8   2 75.2497 13.5959   1
  -4  -8   2 21.6374 8.83795   2
  -4  -8   2 62.6381 11.9720   1
  -3  -8   2 41.2534 7.62542   2
  -3  -8   2 50.4999 9.51808   1
  -2  -8   2 10.1509 4.81412   1
  -2  -8   2 4.34101 5.60674   2
  -1  -8   2 6.41688 5.46488   1
  -1  -8   2 10.1374 6.59606   2
   0  -8   2 41.4213 11.4797   2
   0  -8   2 24.8522 5.74654   1
   1  -8   2 223.863 24.5419   1
   1  -8   2 184.785 26.3201   2
   2  -8   2 579.211 37.7734   1
   2  -8   2 458.945 43.7978   2
   3  -8   2 377.146 32.2570   1
   3  -8   2 312.965 36.9570   2
   4  -8   2 170.727 26.1436   2
   5  -8   2 219.128 36.7730   2
   5  -8   2 255.679 39.7009   1
  -6  -7   2 133.665 28.6513   1
  -5  -7   2 204.329 22.4265   1
  -5  -7   2 183.805 27.3475   2
  -4  -7   2 461.690 30.0035   1
  -4  -7   2 389.054 42.1595   2
  -3  -7   2 425.049 27.5068   2
  -3  -7   2 532.214 29.5676   1
  -2  -7   2 199.282 21.0740   1
  -2  -7   2 166.583 18.3469   2
  -1  -7   2 315.542 32.2864   2
  -1  -7   2 337.961 27.0622   1
   0  -7   2 636.173 29.4764   1
   0  -7   2 530.483 36.1069   2
   1  -7   2 337.800 20.4959   1
   1  -7   2 250.375 29.4156   2
   2  -7   2 141.988 16.0236   1
   2  -7   2 109.083 20.0487   2
   3  -7   2 55.1600 8.36275   2
   3  -7   2 73.8097 10.9361   1
   4  -7   2 16.1908 5.69155   2
   4  -7   2 0.78135 5.02107   1
   5  -7   2 82.8092 11.7971   2
   5  -7   2 49.3961 16.6024   1
   6  -7   2 157.195 30.6032   1
   6  -7   2 114.444 25.0431   2
  -6  -6   2 391.616 43.9789   1
  -6  -6   2 380.489 46.5669   2
  -5  -6   2 143.352 24.7846   2
  -5  -6   2 183.595 20.0040   1
  -4  -6   2 49.5806 8.17959   2
  -4  -6   2 55.6489 10.2700   1
  -3  -6   2 33.4320 6.96986   2
  -3  -6   2 27.9722 7.62366   1
  -2  -6   2 21.7329 7.45603   1
  -2  -6   2 36.1961 7.13388   2
  -1  -6   2 236.281 27.3619   1
  -1  -6   2 213.336 19.3456   2
   0  -6   2 193.053 13.9389   2
   0  -6   2 249.846 26.7946   1
   1  -6   2 187.344 18.0594   2
   1  -6   2 184.652 18.6670   1
   2  -6   2 294.008 23.6844   2
   2  -6   2 330.641 18.8413   1
   3  -6   2 946.411 31.5899   1
   3  -6   2 867.431 32.4244   2
   4  -6   2 962.576 36.6783   1
   4  -6   2 821.765 44.5032   2
   5  -6   2 562.290 29.0396   1
   5  -6   2 502.037 26.8105   2
   6  -6   2 162.172 20.0585   1
   6  -6   2 110.905 20.3562   2
   7  -6   2 194.752 30.2424   2
  -7   5   3 128.729 18.2052  -2
  -7  -5   2 128.729 18.2052   1
  -6   5   3 398.990 34.2803  -2
  -6  -5   2 398.990 34.2803   1
  -5   5   3 673.180 28.2947  -2
  -5  -5   2 673.180 28.2947   1
  -4  -5   2 410.189 23.8269   2
  -4   5   3 999.226 47.4801  -2
  -4  -5   2 999.226 47.4801   1
  -4  -5   2 460.966 35.2456   1
  -3  -5   2 1747.65 52.8553   1
  -3  -5   2 1600.44 42.7250   2
  -3   5   3 2569.81 100.238  -2
  -3  -5   2 2569.81 100.238   1
  -2  -5   2 1345.89 45.3084   1
  -2   5   3 1960.49 79.8250  -2
  -2  -5   2 1960.49 79.8250   1
  -2  -5   2 1183.71 35.5646   2
  -1  -5   2 511.666 17.4502   2
  -1  -5   2 646.799 35.6890   1
   0  -5   2 440.552 16.1282   2
   0  -5   2 440.504 21.0051   1
   1  -5   2 427.801 21.0560   1
   1  -5   2 393.096 15.3776   2
   2  -5   2 257.740 26.8566   2
   2  -5   2 195.711 18.4921   1
   3   5   3 219.396 20.2837  -2
   3  -5   2 219.396 20.2837   1
   3  -5   2 31.9101 11.0508   2
   3  -5   2 20.4283 7.04161   1
   4  -5   2 25.8021 10.8842   2
   4   5   3 44.4383 9.88459  -2
   4  -5   2 44.4383 9.88459   1
   4  -5   2 18.0575 3.72704   1
   5   5   3 10.2945 9.63591  -2
   5  -5   2 10.2945 9.63591   1
   6   5   3 373.589 25.8139  -2
   6  -5   2 373.589 25.8139   1
   7   5   3 472.761 30.4867  -2
   7  -5   2 472.761 30.4867   1
  -7   4   3 982.903 54.8723  -2
  -7  -4   2 982.903 54.8723   1
  -6   4   3 773.471 46.9468  -2
  -6  -4   2 773.471 46.9468   1
  -5   4   3 535.548 34.9680  -2
  -5  -4   2 535.548 34.9680   1
  -5  -4   2 262.090 31.0506   1
  -4  -4   2 217.038 23.9294   1
  -4   4   3 358.395 38.6610  -2
  -4  -4   2 358.395 38.6610   1
  -3  -4   2 55.2926 12.5623   1
  -3  -4   2 40.4556 6.44188   2
  -3   4   3 271.891 33.0886  -2
  -3  -4   2 271.891 33.0886   1
  -2   4   3 79.2476 22.1498  -2
  -2  -4   2 79.2476 22.1498   1
  -2  -4   2 17.9404 8.05479   1
  -2  -4   2 20.3054 3.59836   2
  -1  -4   2 166.656 9.83486   2
  -1   4   3 166.813 12.2864  -2
  -1  -4   2 166.813 12.2864   1
  -1  -4   2 200.370 18.4785   1
   0  -4   2 595.738 19.1518   2
   0  -4   2 680.358 23.1077   1
   1  -4   2 1827.57 39.1503   1
   1  -4   2 1713.60 28.4319   2
   2  -4   2 851.208 22.7611   1
   2  -4   2 825.840 23.2687   2
   3  -4   2 616.196 19.7876   2
   3  -4   2 663.950 27.3391   1
   3   4   3 2159.21 57.2760  -2
   3  -4   2 2159.21 57.2760   1
   4   4   3 1689.06 39.2165  -2
   4  -4   2 1689.06 39.2165   1
   4  -4   2 763.215 38.4996   1
   4  -4   2 673.548 31.1031   2
   5  -4   2 1155.93 57.5117   1
   5  -4   2 1104.25 40.0732   2
   5   4   3 1538.07 64.4678  -2
   5  -4   2 1538.07 64.4678   1
   6   4   3 993.826 70.9912  -2
   6  -4   2 993.826 70.9912   1
   6  -4   2 373.520 32.6320   1
   7   4   3 625.745 34.6913  -2
   7  -4   2 625.745 34.6913   1
   7  -4   2 247.339 59.1756   1
   8   4   3 400.930 27.3604  -2
   8  -4   2 400.930 27.3604   1
  -8  -3   2 38.0740 11.5566   1
  -8  -3   2 31.4990 10.2202   2
  -7  -3   2 66.9512 11.9870   2
  -7  -3   2 96.6555 19.6765   1
  -6  -3   2 826.510 45.0352   1
  -6  -3   2 761.171 50.3453   2
  -5  -3   2 485.044 22.3923   1
  -5  -3   2 465.088 23.0496   2
  -4  -3   2 702.947 19.0513   1
  -4  -3   2 689.700 18.3919   2
  -3  -3   2 908.586 19.4890   2
  -3  -3   2 975.693 21.5581   1
  -2  -3   2 1419.91 24.9449   1
  -2  -3   2 1298.34 20.3933   2
  -1  -3   2 2304.44 31.3461   1
  -1  -3   2 2182.43 23.4121   2
   0  -3   2 1596.00 26.0689   1
   0  -3   2 1495.29 22.5024   2
   1  -3   2 437.105 13.7780   1
   1  -3   2 409.575 12.3130   2
   2  -3   2 299.475 11.0688   2
   2  -3   2 308.248 12.9901   1
   3  -3   2 18.2611 4.07075   1
   3  -3   2 17.6467 2.75736   2
   4  -3   2 69.5133 7.85092   2
   4  -3   2 81.1126 8.50478   1
   5  -3   2 152.706 11.8705   2
   5  -3   2 132.745 17.4695   1
   6  -3   2 69.1595 12.6739   1
   6  -3   2 58.6477 14.3481   2
   7  -3   2 119.724 18.0315   1
   7  -3   2 131.078 22.1652   2
   8  -3   2 471.894 48.4316   2
   8  -3   2 479.166 43.9901   1
   9  -3   2 375.433 49.9978   1
  -8  -2   2 396.974 45.0610   2
  -8  -2   2 507.867 50.0739   1
  -7  -2   2 661.692 31.3486   2
  -7  -2   2 619.174 42.5413   1
  -6  -2   2 490.250 35.4824   1
  -6  -2   2 374.362 24.1705   2
  -5  -2   2 53.5272 9.23168   2
  -5  -2   2 52.0513 7.16927   1
  -4  -2   2 110.624 9.23626   2
  -4  -2   2 126.107 11.1627   1
  -3  -2   2 36.7908 4.89138   2
  -3  -2   2 42.4133 5.77065   1
  -2  -2   2 297.732 10.8152   1
  -2  -2   2 242.643 8.83004   2
  -1  -2   2 520.975 13.6356   1
  -1  -2   2 488.698 6.36372   2
   0  -2   2 94.0645 7.42372   1
   0  -2   2 81.3788 2.85793   2
   1  -2   2 1516.34 21.6011   1
   1  -2   2 1471.87 19.8905   2
   2  -2   2 2555.96 29.3180   2
   2  -2   2 2708.38 31.1969   1
   3  -2   2 3106.05 36.2748   2
   3  -2   2 3080.81 33.9755   1
   4  -2   2 751.364 19.4377   2
   4  -2   2 784.667 16.3548   1
   5  -2   2 721.874 19.8205   2
   5  -2   2 715.406 32.1029   1
   6  -2   2 456.500 29.9047   1
   6  -2   2 472.222 27.9187   2
   7  -2   2 395.375 34.4244   1
   7  -2   2 384.881 40.7309   2
   8  -2   2 81.2287 12.5374   1
   8  -2   2 83.2506 18.7202   2
   9  -2   2 40.4908 21.9208   2
   9  -2   2 51.4405 8.24499   1
  -8   1   2 71.6196 16.8246  -2
  -8  -1   2 71.6196 16.8246   1
  -7   1   2 425.565 58.1268  -2
  -7  -1   2 425.565 58.1268   1
  -7  -1   2 153.630 19.8272   1
  -7  -1   2 149.958 32.0189   2
  -6  -1   2 635.903 40.0915   1
  -6   1   2 1496.39 67.5232  -2
  -6  -1   2 1496.39 67.5232   1
  -6  -1   2 535.393 28.3931   2
  -5  -1   2 359.566 23.0298   2
  -5  -1   2 344.583 21.9405   1
  -4  -1   2 2622.97 36.2194   1
  -4  -1   2 2448.45 33.6336   2
  -3  -1   2 2879.53 33.9781   1
  -3  -1   2 2629.88 31.5384   2
  -2  -1   2 749.680 14.7742   2
  -2  -1   2 766.941 15.4202   1
  -1  -1   2 731.980 13.8861   1
  -1  -1   2 689.668 8.65670   2
   0  -1   2 2332.05 14.0996   2
   0  -1   2 2446.03 17.2050   1
   1  -1   2 1255.14 17.5033   1
   1  -1   2 1263.78 17.8636   2
   1   1   2 2056.03 29.8569  -2
   1  -1   2 2056.03 29.8569   1
   2  -1   2 306.630 9.42301   2
   2  -1   2 325.718 11.1581   1
   2   1   2 602.821 29.5774  -2
   2  -1   2 602.821 29.5774   1
   3   1   2 59.5239 4.64931  -2
   3  -1   2 59.5239 4.64931   1
   3  -1   2 60.5772 5.97115   2
   3  -1   2 54.5180 10.0001   1
   4  -1   2 5.74473 5.04911   1
   4  -1   2 7.44828 1.66767   2
   4   1   2 24.4900 15.1168  -2
   4  -1   2 24.4900 15.1168   1
   5  -1   2 349.368 26.5210   1
   5   1   2 346.154 40.2712  -2
   5  -1   2 346.154 40.2712   1
   5  -1   2 379.608 26.7899   2
   6  -1   2 772.336 41.6384   1
   6  -1   2 625.180 51.1911   2
   6   1   2 809.559 67.1644  -2
   6  -1   2 809.559 67.1644   1
   7  -1   2 251.316 54.0466   1
   7   1   2 934.861 44.9437  -2
   7  -1   2 934.861 44.9437   1
   8   1   2 871.043 46.6614  -2
   8  -1   2 871.043 46.6614   1
   9   1   2 526.496 31.4676  -2
   9  -1   2 526.496 31.4676   1
  -9   0   2 641.243 47.8412  -2
  -9   0   2 641.243 47.8412   1
  -8   0   2 433.267 25.1978  -2
  -8   0   2 433.267 25.1978   1
  -7   0   2 679.828 30.7794  -2
  -7   0   2 679.828 30.7794   1
  -6   0   2 1542.91 43.7255  -2
  -6   0   2 1542.91 43.7255   1
  -5   0   2 542.513 23.8333  -2
  -5   0   2 542.513 23.8333   1
  -4   0   2 218.808 9.52252  -2
  -4   0   2 218.808 9.52252   1
  -3   0   2 22.6379 3.50702  -2
  -3   0   2 22.6379 3.50702   1
  -2   0   2 407.572 11.0683  -2
  -2   0   2 407.572 11.0683   1
  -1   0   2 3386.16 27.6391  -2
  -1   0   2 3386.16 27.6391   1
   0   0   2 3410.89 22.3654  -2
   0   0   2 3410.89 22.3654   1
   1   0   2 2536.60 18.4972  -2
   1   0   2 2536.60 18.4972   1
   2   0   2 839.144 14.4324  -2
   2   0   2 839.144 14.4324   1
   3   0   2 6310.74 41.0735  -2
   3   0   2 6310.74 41.0735   1
   4   0   2 3780.95 23.4059  -2
   4   0   2 3780.95 23.4059   1
   5   0   2 2819.28 57.7695  -2
   5   0   2 2819.28 57.7695   1
   6   0   2 791.743 33.4521  -2
   6   0   2 791.743 33.4521   1
   7   0   2 720.097 33.8739  -2
   7   0   2 720.097 33.8739   1
   8   0   2 218.751 22.1262  -2
   8   0   2 218.751 22.1262   1
   9   0   2 5.11076 8.12246  -2
   9   0   2 5.11076 8.12246   1
  -9  -1   2 36.3275 21.3679  -2
  -9   1   2 36.3275 21.3679   1
  -8  -1   2 49.3760 11.3407  -2
  -8   1   2 49.3760 11.3407   1
  -7   1   2 267.071 43.5962   1
  -7  -1   2 404.224 27.4465  -2
  -7   1   2 404.224 27.4465   1
  -7   1   2 238.938 26.5129   2
  -6   1   2 888.212 42.4784   2
  -6   1   2 936.765 37.8751   1
  -6  -1   2 1658.57 103.036  -2
  -6   1   2 1658.57 103.036   1
  -5   1   2 125.924 15.0234   2
  -5   1   2 138.426 17.8527   1
  -5  -1   2 478.759 49.5608  -2
  -5   1   2 478.759 49.5608   1
  -4   1   2 1083.48 22.9888   2
  -4   1   2 1179.98 21.2104   1
  -4  -1   2 3636.05 129.200  -2
  -4   1   2 3636.05 129.200   1
  -3   1   2 2663.70 34.7510   2
  -3   1   2 2856.41 30.5811   1
  -2   1   2 3626.76 30.6304   1
  -2   1   2 3418.61 32.5422   2
  -1   1   2 1723.12 13.3845   1
  -1   1   2 1570.38 19.2254   2
   0   1   2 703.784 9.09947   2
   0   1   2 768.733 9.08876   1
   0  -1   2 3035.51 54.8398  -2
   0   1   2 3035.51 54.8398   1
   1   1   2 637.059 12.5745   2
   1   1   2 668.064 12.2349   1
   1  -1   2 1976.93 51.9958  -2
   1   1   2 1976.93 51.9958   1
   2   1   2 274.723 9.77936   2
   2   1   2 295.628 8.97468   1
   3   1   2 9.21847 2.60992   1
   3   1   2 14.7206 4.76005   2
   4   1   2 2.45122 1.82758   1
   4  -1   2 -19.433 15.9640  -2
   4   1   2 -19.433 15.9640   1
   4   1   2 1.64464 3.56363   2
   5   1   2 9.97695 5.21852   2
   5   1   2 11.9896 5.52087   1
   5  -1   2 279.239 38.0405  -2
   5   1   2 279.239 38.0405   1
   6  -1   2 921.923 43.0096  -2
   6   1   2 921.923 43.0096   1
   6   1   2 224.540 43.1454   1
   6   1   2 221.403 26.2591   2
   7   1   2 534.704 71.4189   2
   7  -1   2 911.962 47.0524  -2
   7   1   2 911.962 47.0524   1
   8  -1   2 778.113 43.6409  -2
   8   1   2 778.113 43.6409   1
   9  -1   2 588.765 56.1682  -2
   9   1   2 588.765 56.1682   1
  -8   2   2 610.791 55.8649   2
  -8   2   2 597.084 47.3658   1
  -7   2   2 280.580 25.6579   1
  -7   2   2 331.314 39.2854   2
  -6   2   2 191.953 22.0495   2
  -6   2   2 212.612 21.6752   1
  -5   2   2 124.031 11.3022   2
  -5   2   2 119.958 14.2080   1
  -4   2   2 276.368 10.0803   1
  -4   2   2 276.695 12.5449   2
  -3   2   2 3.33870 1.24280   1
  -3   2   2 5.42322 2.44048   2
  -2   2   2 129.288 6.33755   1
  -2   2   2 132.049 7.62844   2
  -1   2   2 281.246 6.16135   1
  -1   2   2 235.828 8.24001   2
   0   2   2 1012.21 10.9568   1
   0   2   2 940.049 16.0132   2
   1   2   2 3211.53 27.9422   1
   1   2   2 3117.79 30.6781   2
   2   2   2 1931.34 25.8148   2
   2   2   2 2053.67 25.6682   1
   3   2   2 1401.16 22.4156   2
   3   2   2 1473.02 24.4716   1
   4   2   2 455.382 14.6265   1
   4   2   2 447.762 11.7002   2
   5   2   2 1238.79 25.9324   1
   5   2   2 1172.87 37.9686   2
   6   2   2 606.532 32.5086   2
   6   2   2 680.505 31.3308   1
   7   2   2 247.735 26.6765   2
   7   2   2 324.685 36.4060   1
   8   2   2 167.465 27.4871   1
   8   2   2 137.063 21.5479   2
   9   2   2 39.2001 7.65820   2
   9   2   2 30.0446 15.9727   1
  -8   3   2 22.0484 8.68579   1
  -8   3   2 21.2102 12.3156   2
  -7   3   2 161.501 27.8221   1
  -7   3   2 154.259 27.0338   2
  -6   3   2 718.223 29.8193   1
  -6   3   2 727.801 45.7736   2
  -5   3   2 539.669 24.5229   1
  -5   3   2 581.801 24.0833   2
  -4   3   2 1349.34 24.9371   1
  -4   3   2 1337.28 25.7540   2
  -3   3   2 652.641 15.5780   2
  -3   3   2 731.953 17.1754   1
  -2   3   2 1060.11 19.0116   1
  -2   3   2 979.978 16.4403   2
  -1   3   2 2092.89 27.5289   1
  -1   3   2 1876.22 18.5911   2
   0   3   2 1405.33 23.1925   2
   0   3   2 1528.11 22.3814   1
   1   3   2 540.002 15.1298   2
   1   3   2 589.065 14.1325   1
   2   3   2 181.916 10.8936   2
   2   3   2 170.541 9.45965   1
   3   3   2 9.31537 2.58739   1
   3   3   2 7.50652 2.43290   2
   4   3   2 116.804 10.1775   1
   4   3   2 100.394 6.88912   2
   5   3   2 338.875 16.5037   1
   5   3   2 284.388 21.2498   2
   6   3   2 127.220 17.5877   2
   6   3   2 169.210 24.7100   1
   7   3   2 103.975 16.5046   2
   7   3   2 98.9610 18.9958   1
   8   3   2 321.739 30.1171   2
   8   3   2 389.289 43.7097   1
   9   3   2 423.026 31.1116   2
  -7  -4   1 740.069 47.9850  -2
  -7   4   2 740.069 47.9850   1
  -6  -4   1 426.453 36.1395  -2
  -6   4   2 426.453 36.1395   1
  -5  -4   1 114.919 17.1242  -2
  -5   4   2 114.919 17.1242   1
  -5   4   2 12.4338 5.55837   2
  -4   4   2 55.8278 12.2314   2
  -4  -4   1 65.1537 7.30223  -2
  -4   4   2 65.1537 7.30223   1
  -4   4   2 68.2756 11.4666   1
  -3  -4   1 160.411 11.6713  -2
  -3   4   2 160.411 11.6713   1
  -3   4   2 3.40426 2.45289   1
  -3   4   2 -6.2785 14.2707   2
  -2   4   2 236.351 11.2858   1
  -2   4   2 203.517 20.9549   2
  -2  -4   1 408.104 32.5134  -2
  -2   4   2 408.104 32.5134   1
  -1   4   2 557.980 18.5695   1
  -1  -4   1 784.399 40.4312  -2
  -1   4   2 784.399 40.4312   1
  -1   4   2 466.805 10.6668   2
   0   4   2 259.837 14.8098   2
   0   4   2 279.416 14.0540   1
   0  -4   1 1351.35 43.8680  -2
   0   4   2 1351.35 43.8680   1
   1   4   2 310.586 13.7699   2
   1   4   2 338.790 11.8764   1
   2   4   2 1676.77 31.8743   2
   2   4   2 1668.36 30.5402   1
   2  -4   1 3713.29 88.3818  -2
   2   4   2 3713.29 88.3818   1
   3   4   2 2459.87 49.0166   2
   3   4   2 2547.96 53.6588   1
   3  -4   1 3055.76 85.6133  -2
   3   4   2 3055.76 85.6133   1
   4   4   2 553.858 26.4661   2
   4  -4   1 1322.13 62.5874  -2
   4   4   2 1322.13 62.5874   1
   4   4   2 569.527 28.8454   1
   5  -4   1 1008.29 58.5887  -2
   5   4   2 1008.29 58.5887   1
   5   4   2 487.420 27.3392   1
   5   4   2 460.432 32.7363   2
   6   4   2 328.669 28.3815   2
   6  -4   1 562.542 35.4779  -2
   6   4   2 562.542 35.4779   1
   7  -4   1 269.543 23.5042  -2
   7   4   2 269.543 23.5042   1
   8  -4   1 157.876 30.7929  -2
   8   4   2 157.876 30.7929   1
  -7  -5   1 575.427 41.1712  -2
  -7   5   2 575.427 41.1712   1
  -6  -5   1 446.042 35.4744  -2
  -6   5   2 446.042 35.4744   1
  -5  -5   1 597.148 39.3253  -2
  -5   5   2 597.148 39.3253   1
  -4  -5   1 1714.07 86.6102  -2
  -4   5   2 1714.07 86.6102   1
  -4   5   2 1140.94 52.9355   2
  -4   5   2 1421.60 41.8784   1
  -3   5   2 1370.61 36.3826   1
  -3   5   2 1299.35 45.5413   2
  -2   5   2 675.932 24.2759   1
  -2   5   2 623.412 29.9009   2
  -2  -5   1 1686.89 47.1028  -2
  -2   5   2 1686.89 47.1028   1
  -1   5   2 368.036 16.4046   1
  -1   5   2 337.084 23.5327   2
   0   5   2 467.949 15.9952   1
   0   5   2 451.513 15.6718   2
   1   5   2 506.369 18.4661   2
   1   5   2 543.194 16.5166   1
   2   5   2 82.8899 11.4070   2
   2   5   2 101.382 12.6536   1
   3   5   2 5.11648 3.96343   1
   3   5   2 10.5007 4.15812   2
   4   5   2 2.23190 11.2796   1
   4  -5   1 83.6292 11.2640  -2
   4   5   2 83.6292 11.2640   1
   5  -5   1 217.948 16.0416  -2
   5   5   2 217.948 16.0416   1
   6  -5   1 748.035 43.6996  -2
   6   5   2 748.035 43.6996   1
   7  -5   1 896.603 48.8219  -2
   7   5   2 896.603 48.8219   1
  -6   6   2 258.544 33.6435   2
  -6   6   2 224.200 30.1552   1
  -5   6   2 139.435 15.6270   2
  -5   6   2 123.736 21.2947   1
  -4   6   2 44.4560 8.46344   2
  -4   6   2 50.2660 12.1054   1
  -3   6   2 0.95831 3.14456   1
  -3   6   2 -3.9460 4.23274   2
  -2   6   2 71.2764 10.8865   1
  -2   6   2 65.5615 11.4986   2
  -1   6   2 397.520 16.2278   1
  -1   6   2 370.790 27.4275   2
   0   6   2 830.230 22.7686   1
   0   6   2 797.820 29.9212   2
   1   6   2 310.135 16.4493   2
   1   6   2 342.642 21.8037   1
   2   6   2 385.000 19.1005   2
   2   6   2 426.961 24.2082   1
   3   6   2 632.068 21.7192   2
   3   6   2 642.676 27.4123   1
   4   6   2 568.395 27.4123   1
   4   6   2 484.381 19.3541   2
   5   6   2 509.415 28.1524   2
   5   6   2 616.137 29.7203   1
   6   6   2 232.824 31.2820   1
   6   6   2 206.799 31.7489   2
   7   6   2 73.6094 11.6058   2
   7   6   2 80.0984 15.2523   1
  -6   7   2 259.935 35.9649   1
  -5   7   2 130.929 15.4245   2
  -5   7   2 152.965 24.6454   1
  -4   7   2 256.430 31.5492   1
  -4   7   2 247.549 23.5105   2
  -3   7   2 454.490 34.1289   2
  -3   7   2 521.345 26.0295   1
  -2   7   2 812.629 30.3948   1
  -2   7   2 791.756 33.0816   2
  -1   7   2 491.529 29.7947   2
  -1   7   2 542.413 30.2602   1
   0   7   2 136.473 19.2824   1
   0   7   2 126.400 16.3340   2
   1   7   2 148.934 17.4251   2
   1   7   2 157.706 17.6591   1
   2   7   2 21.5093 5.31991   2
   2   7   2 19.0814 6.38811   1
   3   7   2 23.7872 4.21505   2
   3   7   2 0.71469 4.72122   1
   4   7   2 28.5625 7.06853   1
   4   7   2 29.0218 7.24582   2
   5   7   2 12.7814 7.38245   2
   5   7   2 19.0736 7.25645   1
   6   7   2 46.7177 10.8191   1
   6   7   2 54.3912 10.1431   2
   7   7   2 186.795 15.9020   2
  -5   8   2 1.61195 8.86714   1
  -5   8   2 24.2983 7.12503   2
  -4   8   2 30.3489 7.23668   2
  -4   8   2 41.4628 8.30713   1
  -3   8   2 -4.5484 5.82432   2
  -3   8   2 12.7976 5.03217   1
  -2   8   2 41.1054 10.2371   2
  -2   8   2 67.3082 13.4851   1
  -1   8   2 73.4363 15.2526   1
  -1   8   2 76.2307 12.6418   2
   0   8   2 164.464 18.2144   2
   0   8   2 199.837 26.2013   1
   1   8   2 302.347 31.8277   1
   1   8   2 284.823 23.2001   2
   2   8   2 759.234 38.7603   2
   2   8   2 781.650 41.3413   1
   3   8   2 267.266 29.5158   2
   3   8   2 308.162 27.5106   1
   4   8   2 107.849 14.1024   1
   4   8   2 112.350 23.9068   2
   5   8   2 190.638 21.7169   2
   5   8   2 182.931 20.4585   1
  -3   9   2 104.117 15.6073   2
  -3   9   2 149.442 28.4549   1
  -2   9   2 118.827 13.5872   2
  -2   9   2 167.085 22.8630   1
  -1   9   2 218.281 27.6027   1
  -1   9   2 155.410 24.1749   2
   0   9   2 150.028 22.5970   1
   0   9   2 149.929 23.6851   2
   1   9   2 80.5959 16.0416   2
   1   9   2 60.9397 14.4740   1
   2   9   2 0.08539 6.17915   2
   2   9   2 -0.0688 6.99345   1
   3   9   2 -13.056 5.54357   1
   3   9   2 -4.0389 6.20148   2
  -3  -9   3 77.2224 10.2918   2
  -2  -9   3 327.866 46.1242   1
  -1  -9   3 272.371 50.4220   1
  -1  -9   3 250.485 37.9137   2
   0  -9   3 249.517 27.8999   1
   0  -9   3 156.872 22.1126   2
   1  -9   3 119.063 19.3394   2
   1  -9   3 152.668 18.2857   1
   2  -9   3 148.384 16.3160   1
  -4  -8   3 227.928 26.0634   1
  -4  -8   3 156.757 31.1496   2
  -3  -8   3 124.431 17.2987   2
  -3  -8   3 168.557 25.1822   1
  -2  -8   3 82.6507 15.5195   1
  -2  -8   3 57.7085 11.9510   2
  -1  -8   3 30.3962 8.25052   1
  -1  -8   3 15.0258 7.02909   2
   0  -8   3 -2.1346 5.95045   2
   0  -8   3 17.4823 7.74565   1
   1  -8   3 138.500 23.1802   1
   1  -8   3 109.879 21.0769   2
   2  -8   3 182.670 27.5957   2
   2  -8   3 210.820 27.2166   1
   3  -8   3 123.912 22.1569   2
   3  -8   3 163.881 26.3418   1
   4  -8   3 67.4094 17.0482   1
   4  -8   3 69.0737 12.1708   2
   5  -8   3 221.809 31.7655   1
   5  -8   3 229.922 35.2096   2
  -5  -7   3 63.4673 18.5499   2
  -5  -7   3 78.6876 9.99685   1
  -4  -7   3 183.598 27.6119   2
  -4  -7   3 257.953 25.2826   1
  -3  -7   3 90.2032 13.2555   2
  -3  -7   3 101.098 14.1912   1
  -2  -7   3 204.396 20.7492   2
  -2  -7   3 268.411 25.1334   1
  -1  -7   3 386.341 36.3670   2
  -1  -7   3 501.238 26.2933   1
   0  -7   3 953.770 34.2024   1
   0  -7   3 881.212 44.0822   2
   1  -7   3 508.611 36.6836   2
   1  -7   3 595.811 38.8291   1
   2  -7   3 279.688 32.9516   2
   2  -7   3 300.464 31.2982   1
   3  -7   3 190.690 27.8634   2
   3  -7   3 208.635 20.0824   1
   4  -7   3 94.6391 20.1973   1
   4  -7   3 82.5950 17.1702   2
   5  -7   3 1.56611 7.58938   1
   5  -7   3 14.5803 5.27795   2
   6  -7   3 -3.2404 10.5667   2
  -6  -6   3 468.751 52.3965   2
  -6  -6   3 593.325 56.2690   1
  -5  -6   3 275.472 37.5367   2
  -5  -6   3 322.526 27.8268   1
  -4  -6   3 244.480 23.6025   1
  -4  -6   3 155.828 26.0192   2
  -3  -6   3 128.753 15.4397   2
  -3  -6   3 142.010 17.3857   1
  -2  -6   3 160.069 18.5110   1
  -2  -6   3 161.026 17.6902   2
  -1  -6   3 -3.0588 3.50965   2
  -1  -6   3 1.51955 3.83566   1
   0  -6   3 -2.9260 2.83056   2
   0  -6   3 7.17938 3.81504   1
   1  -6   3 23.1321 4.66580   1
   1  -6   3 18.0389 6.60469   2
   2  -6   3 142.722 15.6001   2
   2  -6   3 176.011 15.7061   1
   3  -6   3 722.160 29.6755   2
   3  -6   3 752.120 26.8094   1
   4  -6   3 662.496 35.5256   1
   4  -6   3 584.848 28.9396   2
   5  -6   3 322.082 26.2201   2
   5  -6   3 350.953 39.3264   1
   6  -6   3 399.381 43.8222   1
   6  -6   3 354.886 39.4179   2
   7  -6   3 247.072 36.9703   2
   7  -6   3 281.927 39.0587   1
  -7   5   4 56.2683 27.3810  -2
  -7  -5   3 56.2683 27.3810   1
  -6   5   4 78.3159 17.4502  -2
  -6  -5   3 78.3159 17.4502   1
  -5  -5   3 72.5125 18.7971   1
  -5   5   4 114.993 18.0657  -2
  -5  -5   3 114.993 18.0657   1
  -4   5   4 799.963 41.3972  -2
  -4  -5   3 799.963 41.3972   1
  -4  -5   3 382.265 32.4095   1
  -4  -5   3 279.589 53.4884   2
  -3  -5   3 676.782 34.1977   1
  -3  -5   3 668.895 44.4209   2
  -3   5   4 1146.13 65.8773  -2
  -3  -5   3 1146.13 65.8773   1
  -2  -5   3 1213.36 37.4550   2
  -2  -5   3 1296.99 47.0710   1
  -2   5   4 1540.20 70.7188  -2
  -2  -5   3 1540.20 70.7188   1
  -1  -5   3 521.010 26.2147   2
  -1  -5   3 571.186 33.4187   1
  -1   5   4 1646.60 65.9047  -2
  -1  -5   3 1646.60 65.9047   1
   0  -5   3 754.546 28.4066   1
   0  -5   3 704.789 23.3280   2
   0   5   4 2471.81 72.7399  -2
   0  -5   3 2471.81 72.7399   1
   1   5   4 2799.79 59.3871  -2
   1  -5   3 2799.79 59.3871   1
   1  -5   3 980.805 24.2816   2
   1  -5   3 1093.84 42.5404   1
   2  -5   3 840.498 26.0102   2
   2  -5   3 917.780 27.4439   1
   2   5   4 1786.78 92.2234  -2
   2  -5   3 1786.78 92.2234   1
   3  -5   3 365.733 53.6471   2
   3   5   4 810.239 67.2935  -2
   3  -5   3 810.239 67.2935   1
   3  -5   3 367.839 19.3609   1
   4  -5   3 290.244 17.7900   1
   4   5   4 517.464 31.5299  -2
   4  -5   3 517.464 31.5299   1
   4  -5   3 272.793 37.3055   2
   5   5   4 142.255 13.3150  -2
   5  -5   3 142.255 13.3150   1
   6   5   4 48.1841 15.3081  -2
   6  -5   3 48.1841 15.3081   1
   7   5   4 107.071 23.2838  -2
   7  -5   3 107.071 23.2838   1
   8   5   4 120.875 17.4198  -2
   8  -5   3 120.875 17.4198   1
  -7   4   4 910.441 52.0793  -2
  -7  -4   3 910.441 52.0793   1
  -6   4   4 1044.05 54.9556  -2
  -6  -4   3 1044.05 54.9556   1
  -5  -4   3 786.154 43.3582   1
  -5   4   4 1235.11 54.1685  -2
  -5  -4   3 1235.11 54.1685   1
  -4  -4   3 722.592 33.0220   1
  -4   4   4 1606.05 80.9603  -2
  -4  -4   3 1606.05 80.9603   1
  -3  -4   3 297.970 26.3126   1
  -3   4   4 1162.75 66.5732  -2
  -3  -4   3 1162.75 66.5732   1
  -2  -4   3 202.804 11.5020   1
  -2   4   4 659.152 49.6209  -2
  -2  -4   3 659.152 49.6209   1
  -1  -4   3 6.57103 3.72308   1
  -1   4   4 262.623 32.8271  -2
  -1  -4   3 262.623 32.8271   1
  -1  -4   3 9.85614 4.46066   2
   0  -4   3 124.083 8.26104   2
   0  -4   3 160.412 12.6554   1
   1  -4   3 559.360 17.9273   1
   1  -4   3 496.237 15.7620   2
   2  -4   3 251.183 15.7623   1
   2  -4   3 249.717 18.8098   2
   2   4   4 762.667 37.1977  -2
   2  -4   3 762.667 37.1977   1
   3  -4   3 386.620 17.6076   2
   3   4   4 1110.68 42.4643  -2
   3  -4   3 1110.68 42.4643   1
   3  -4   3 392.318 21.7180   1
   4   4   4 1144.39 32.3570  -2
   4  -4   3 1144.39 32.3570   1
   4  -4   3 764.805 33.3945   2
   4  -4   3 824.625 42.6353   1
   5  -4   3 1290.25 43.3918   1
   5  -4   3 1315.10 44.9021   2
   6   4   4 1776.93 53.1554  -2
   6  -4   3 1776.93 53.1554   1
   7   4   4 1284.80 46.2541  -2
   7  -4   3 1284.80 46.2541   1
   8   4   4 511.496 40.7177  -2
   8  -4   3 511.496 40.7177   1
  -8  -3   3 25.5104 11.3470   2
  -8  -3   3 25.3884 8.49993   1
  -7  -3   3 11.1097 7.78735   1
  -7  -3   3 16.8231 7.76319   2
  -6  -3   3 77.0926 17.3329   1
  -6  -3   3 65.0276 13.9966   2
  -5  -3   3 314.865 19.9427   1
  -5  -3   3 270.006 34.7117   2
  -4  -3   3 297.237 16.9920   1
  -4  -3   3 277.204 11.5790   2
  -3  -3   3 362.640 15.7938   1
  -3  -3   3 330.577 11.6405   2
  -2  -3   3 2918.82 39.9959   1
  -2  -3   3 2782.11 26.1246   2
  -1  -3   3 3180.05 40.6546   1
  -1  -3   3 2929.87 47.3845   2
   0  -3   3 1863.05 16.7239   2
   0  -3   3 2053.85 30.7923   1
   1  -3   3 1067.18 21.4701   1
   1  -3   3 967.203 19.2725   2
   2  -3   3 960.997 22.0847   1
   2  -3   3 887.691 20.1951   2
   3  -3   3 494.793 16.3585   2
   3  -3   3 557.931 16.9130   1
   4  -3   3 151.388 9.38717   1
   4  -3   3 173.850 13.3105   2
   5  -3   3 37.1687 5.39869   2
   5  -3   3 47.8107 10.0470   1
   6  -3   3 20.5524 5.74596   1
   6  -3   3 19.7963 7.65951   2
   7  -3   3 54.1344 11.5822   2
   7  -3   3 57.9304 12.6671   1
   8  -3   3 330.600 39.3912   2
   8  -3   3 337.977 32.3993   1
  -8  -2   3 468.368 51.5494   2
  -8  -2   3 591.657 44.0684   1
  -7  -2   3 990.993 51.7891   1
  -7  -2   3 715.691 54.2692   2
  -6  -2   3 547.927 27.1369   2
  -6  -2   3 643.287 41.4883   1
  -5  -2   3 440.113 18.2306   1
  -5  -2   3 411.501 21.9348   2
  -4  -2   3 664.791 19.9652   1
  -4  -2   3 639.961 18.3691   2
  -3  -2   3 530.237 16.5711   1
  -3  -2   3 506.654 15.2528   2
  -2  -2   3 280.212 9.52837   2
  -2  -2   3 295.041 13.4293   1
  -1  -2   3 6.04110 2.58543   2
  -1  -2   3 9.48471 3.14668   1
   0  -2   3 21.2161 2.31259   2
   0  -2   3 22.5799 4.15463   1
   1  -2   3 638.547 14.1252   2
   1  -2   3 674.862 13.6149   1
   2  -2   3 2188.24 30.3833   1
   2  -2   3 2129.65 28.7710   2
   3  -2   3 1878.64 29.5370   2
   3  -2   3 1842.79 29.5646   1
   4  -2   3 652.621 18.8991   2
   4  -2   3 668.599 17.6604   1
   5  -2   3 854.050 22.6499   2
   5  -2   3 825.969 33.1900   1
   6  -2   3 1269.77 44.5046   1
   6  -2   3 1313.46 42.5337   2
   7  -2   3 509.256 33.3092   1
   7  -2   3 467.793 36.8015   2
   8  -2   3 266.720 27.8154   1
   8  -2   3 332.987 39.1752   2
   9  -2   3 233.082 24.3840   1
   9  -2   3 236.953 42.3474   2
  -8   1   3 56.7543 16.1612  -2
  -8  -1   3 56.7543 16.1612   1
  -7   1   3 22.3736 12.8665  -2
  -7  -1   3 22.3736 12.8665   1
  -7  -1   3 7.06520 8.27349   2
  -6  -1   3 38.0424 9.50643   2
  -6   1   3 103.524 32.0824  -2
  -6  -1   3 103.524 32.0824   1
  -6  -1   3 64.6488 12.1528   1
  -5  -1   3 637.657 27.4359   2
  -5  -1   3 684.122 26.9073   1
  -5   1   3 1150.44 40.5976  -2
  -5  -1   3 1150.44 40.5976   1
  -4   1   3 1640.68 49.3031  -2
  -4  -1   3 1640.68 49.3031   1
  -4  -1   3 1238.21 32.9867   1
  -4  -1   3 1132.72 32.0456   2
  -3  -1   3 947.639 21.1220   1
  -3  -1   3 925.392 25.1992   2
  -2  -1   3 2067.78 31.9392   2
  -2  -1   3 2141.85 29.5165   1
  -1  -1   3 1865.37 21.7454   2
  -1  -1   3 2001.78 26.9975   1
   0  -1   3 4107.66 26.5268   1
   0  -1   3 3918.55 42.6736   2
   0   1   3 4879.96 99.3804  -2
   0  -1   3 4879.96 99.3804   1
   1  -1   3 3682.86 40.2933   2
   1  -1   3 3803.02 52.7644   1
   1   1   3 6687.67 117.175  -2
   1  -1   3 6687.67 117.175   1
   2  -1   3 1270.64 30.5236   1
   2  -1   3 1209.62 22.8672   2
   2   1   3 2762.12 43.6850  -2
   2  -1   3 2762.12 43.6850   1
   3  -1   3 587.797 17.0503   2
   3   1   3 1084.00 24.6505  -2
   3  -1   3 1084.00 24.6505   1
   3  -1   3 625.482 31.3238   1
   4  -1   3 243.058 26.3299   1
   4   1   3 385.639 12.4192  -2
   4  -1   3 385.639 12.4192   1
   4  -1   3 222.142 11.1878   2
   5  -1   3 9.33399 6.94287   1
   5  -1   3 9.51185 1.82197   2
   5   1   3 86.7962 21.8820  -2
   5  -1   3 86.7962 21.8820   1
   6  -1   3 111.144 26.6356   2
   6  -1   3 120.681 20.2347   1
   6   1   3 183.812 31.5136  -2
   6  -1   3 183.812 31.5136   1
   7  -1   3 56.7192 12.1650   1
   7   1   3 387.477 49.1628  -2
   7  -1   3 387.477 49.1628   1
   8   1   3 156.969 33.0235  -2
   8  -1   3 156.969 33.0235   1
   9   1   3 217.902 36.4882  -2
   9  -1   3 217.902 36.4882   1
  -8   0   3 635.863 30.0595  -2
  -8   0   3 635.863 30.0595   1
  -7   0   3 1368.97 44.7648  -2
  -7   0   3 1368.97 44.7648   1
  -6   0   3 2713.57 59.3799  -2
  -6   0   3 2713.57 59.3799   1
  -5   0   3 2157.73 48.4429  -2
  -5   0   3 2157.73 48.4429   1
  -4   0   3 809.776 20.4545  -2
  -4   0   3 809.776 20.4545   1
  -3   0   3 455.825 14.4082  -2
  -3   0   3 455.825 14.4082   1
  -2   0   3 517.113 13.8617  -2
  -2   0   3 517.113 13.8617   1
  -1   0   3 234.882 8.59760  -2
  -1   0   3 234.882 8.59760   1
   0   0   3 1250.67 18.3003  -2
   0   0   3 1250.67 18.3003   1
   1   0   3 282.690 6.78760  -2
   1   0   3 282.690 6.78760   1
   2   0   3 1458.73 21.5732  -2
   2   0   3 1458.73 21.5732   1
   3   0   3 5136.10 43.5925  -2
   3   0   3 5136.10 43.5925   1
   4   0   3 5689.19 45.4395  -2
   4   0   3 5689.19 45.4395   1
   5   0   3 2904.00 59.3899  -2
   5   0   3 2904.00 59.3899   1
   6   0   3 1724.63 50.3991  -2
   6   0   3 1724.63 50.3991   1
   7   0   3 721.796 34.1012  -2
   7   0   3 721.796 34.1012   1
   8   0   3 807.694 38.7447  -2
   8   0   3 807.694 38.7447   1
   9   0   3 305.290 22.7835  -2
   9   0   3 305.290 22.7835   1
  -8  -1   3 76.9208 15.4067  -2
  -8   1   3 76.9208 15.4067   1
  -7   1   3 8.41300 7.46951   1
  -7  -1   3 43.6105 10.1179  -2
  -7   1   3 43.6105 10.1179   1
  -6   1   3 135.773 20.0714   2
  -6  -1   3 159.011 31.9458  -2
  -6   1   3 159.011 31.9458   1
  -6   1   3 115.740 16.9861   1
  -5   1   3 541.413 23.6932   1
  -5   1   3 528.816 25.5749   2
  -4   1   3 507.914 20.1783   1
  -4   1   3 499.160 22.5078   2
  -4  -1   3 1567.73 43.2701  -2
  -4   1   3 1567.73 43.2701   1
  -3   1   3 2273.19 37.9934   1
  -3   1   3 2047.72 31.2991   2
  -3  -1   3 3129.57 60.1053  -2
  -3   1   3 3129.57 60.1053   1
  -2   1   3 5453.38 53.5404   2
  -2   1   3 5927.95 51.0718   1
  -2  -1   3 7480.17 91.9826  -2
  -2   1   3 7480.17 91.9826   1
  -1   1   3 1737.46 23.5593   2
  -1   1   3 1939.71 17.3401   1
   0   1   3 979.594 18.9617   1
   0   1   3 924.840 12.3451   2
   0  -1   3 4749.37 46.1697  -2
   0   1   3 4749.37 46.1697   1
   1   1   3 2419.62 30.4223   1
   1   1   3 2417.74 15.7401   2
   1  -1   3 6062.98 63.8408  -2
   1   1   3 6062.98 63.8408   1
   2   1   3 1484.89 32.4155   2
   2   1   3 1613.67 25.5343   1
   2  -1   3 2954.76 67.3840  -2
   2   1   3 2954.76 67.3840   1
   3  -1   3 975.522 49.7393  -2
   3   1   3 975.522 49.7393   1
   3   1   3 487.754 23.1550   2
   3   1   3 540.601 15.4942   1
   4   1   3 149.058 18.4939   2
   4   1   3 152.264 8.99757   1
   4  -1   3 390.972 39.3369  -2
   4   1   3 390.972 39.3369   1
   5   1   3 64.2524 4.94969   1
   5  -1   3 72.1496 13.9232  -2
   5   1   3 72.1496 13.9232   1
   5   1   3 55.0927 11.7061   2
   6   1   3 83.2172 16.5588   2
   6   1   3 74.8315 24.0937   1
   6  -1   3 219.870 22.5479  -2
   6   1   3 219.870 22.5479   1
   7   1   3 437.220 39.7153   2
   7  -1   3 560.049 29.9996  -2
   7   1   3 560.049 29.9996   1
   8  -1   3 402.265 31.4765  -2
   8   1   3 402.265 31.4765   1
   9  -1   3 478.813 49.3313  -2
   9   1   3 478.813 49.3313   1
  -8   2   3 548.011 43.5612   2
  -8   2   3 614.261 47.8927   1
  -7   2   3 339.517 40.3039   1
  -7   2   3 376.876 40.7412   2
  -6   2   3 437.179 40.4905   2
  -6   2   3 421.608 23.4236   1
  -5   2   3 947.972 30.7367   1
  -5   2   3 878.059 24.0810   2
  -4   2   3 806.545 19.0282   1
  -4   2   3 757.097 23.9283   2
  -3   2   3 237.082 11.6265   2
  -3   2   3 269.006 10.2696   1
  -2   2   3 127.515 9.67818   2
  -2   2   3 117.901 6.43156   1
  -1   2   3 18.1640 3.76883   2
  -1   2   3 25.3514 4.25786   1
   0   2   3 799.674 15.5362   2
   0   2   3 838.215 8.47638   1
   1   2   3 1454.49 20.0237   1
   1   2   3 1334.23 26.7565   2
   2   2   3 1385.57 23.6120   2
   2   2   3 1423.40 22.6006   1
   3   2   3 526.319 15.2809   1
   3   2   3 500.796 14.5586   2
   4   2   3 1097.07 22.5473   2
   4   2   3 1204.50 24.9009   1
   5   2   3 1656.26 30.6653   1
   5   2   3 1523.32 43.6300   2
   6   2   3 1357.63 44.0975   1
   6   2   3 1304.83 43.4802   2
   7   2   3 278.400 27.6586   2
   7   2   3 271.014 33.2329   1
   8   2   3 333.469 39.3763   1
   8   2   3 341.999 33.7744   2
   9   2   3 134.475 21.3422   2
   9   2   3 141.747 34.8666   1
  -8   3   3 -1.3557 6.91981   1
  -8   3   3 7.57265 8.11897   2
  -7   3   3 9.52915 6.16238   1
  -7   3   3 4.74397 6.79309   2
  -6   3   3 131.860 23.5449   2
  -6   3   3 97.6434 19.4841   1
  -5   3   3 951.270 31.2590   2
  -5   3   3  999.99 30.6072   1
  -4   3   3 337.511 14.8242   2
  -4   3   3 320.627 12.2957   1
  -3   3   3 556.323 14.7877   1
  -3   3   3 556.979 16.6193   2
  -2   3   3 2473.84 27.2492   1
  -2   3   3 2241.30 30.6421   2
  -1   3   3 2989.49 34.8508   2
  -1   3   3 3167.97 19.9045   1
   0   3   3 1845.75 27.6176   2
   0   3   3 2066.73 27.8225   1
   1   3   3 1015.28 20.9185   2
   1   3   3 1118.84 20.0325   1
   2   3   3 479.572 14.3048   1
   2   3   3 460.282 14.9892   2
   3   3   3 343.641 14.4030   2
   3   3   3 372.065 13.7939   1
   4   3   3 15.2408 3.16538   2
   4   3   3 11.0954 3.09071   1
   5   3   3 0.14947 2.56273   1
   5   3   3 -0.5987 3.83368   2
   6   3   3 5.41383 6.56552   1
   6   3   3 0.97310 3.83082   2
   7   3   3 77.6913 15.6138   1
   7   3   3 71.7361 11.9370   2
   8   3   3 217.110 24.6834   2
   8   3   3 294.588 37.2492   1
   9   3   3 316.495 43.0054   2
  -7  -4   2 948.081 55.4763  -2
  -7   4   3 948.081 55.4763   1
  -6  -4   2 724.514 46.3163  -2
  -6   4   3 724.514 46.3163   1
  -5   4   3 255.335 30.5735   2
  -5  -4   2 458.450 34.5409  -2
  -5   4   3 458.450 34.5409   1
  -4  -4   2 384.615 17.9614  -2
  -4   4   3 384.615 17.9614   1
  -4   4   3 162.084 20.1542   2
  -3  -4   2 272.378 16.1210  -2
  -3   4   3 272.378 16.1210   1
  -3   4   3 231.148 23.9161   2
  -3   4   3 207.949 15.7920   1
  -2  -4   2 93.5104 10.7604  -2
  -2   4   3 93.5104 10.7604   1
  -2   4   3 54.0375 6.92286   1
  -2   4   3 41.4588 10.4172   2
  -1   4   3 43.9409 9.50180   2
  -1  -4   2 238.949 22.5016  -2
  -1   4   3 238.949 22.5016   1
  -1   4   3 64.2890 7.56560   1
   0   4   3 148.897 12.6184   1
   0  -4   2 768.195 36.5022  -2
   0   4   3 768.195 36.5022   1
   0   4   3 120.486 10.2570   2
   1   4   3 284.851 12.9467   2
   1   4   3 294.587 12.2767   1
   2   4   3 1693.82 34.5587   1
   2   4   3 1605.13 31.0386   2
   2  -4   2 2498.55 68.3587  -2
   2   4   3 2498.55 68.3587   1
   3   4   3 1392.41 32.1240   1
   3   4   3 1343.19 37.3531   2
   3  -4   2 2102.40 69.0481  -2
   3   4   3 2102.40 69.0481   1
   4   4   3 851.876 37.8400   2
   4   4   3 941.115 34.8707   1
   4  -4   2 1638.60 67.3814  -2
   4   4   3 1638.60 67.3814   1
   5   4   3 368.503 23.7442   1
   5   4   3 391.694 31.5897   2
   5  -4   2 1450.01 69.2300  -2
   5   4   3 1450.01 69.2300   1
   6  -4   2 1052.57 49.4017  -2
   6   4   3 1052.57 49.4017   1
   6   4   3 694.974 44.8065   2
   7  -4   2 691.593 39.1935  -2
   7   4   3 691.593 39.1935   1
   7   4   3 289.359 63.4505   2
   8  -4   2 351.744 25.6257  -2
   8   4   3 351.744 25.6257   1
  -7  -5   2 50.7522 17.5087  -2
  -7   5   3 50.7522 17.5087   1
  -6  -5   2 355.264 31.8776  -2
  -6   5   3 355.264 31.8776   1
  -5  -5   2 631.970 42.5138  -2
  -5   5   3 631.970 42.5138   1
  -4   5   3 471.813 23.2819   1
  -4   5   3 445.137 34.1248   2
  -3   5   3 1112.99 33.8508   1
  -3   5   3 948.913 38.2968   2
  -2   5   3 789.629 27.2262   1
  -2   5   3 717.243 32.4066   2
  -1   5   3 583.375 17.5021   1
  -1   5   3 472.369 30.6919   2
   0   5   3 1066.31 24.6015   1
   0   5   3 970.417 24.9083   2
   1   5   3 1166.28 28.5646   2
   1   5   3 1228.18 26.7100   1
   2   5   3 386.943 34.7007   2
   2  -5   2 575.490 37.2401  -2
   2   5   3 575.490 37.2401   1
   2   5   3 388.107 26.3090   1
   3   5   3 205.045 24.7996   1
   3   5   3 194.208 25.6613   2
   3  -5   2 245.509 24.2660  -2
   3   5   3 245.509 24.2660   1
   4   5   3 43.4443 9.04073   2
   4   5   3 22.3275 14.4394   1
   4  -5   2 46.0628 10.9211  -2
   4   5   3 46.0628 10.9211   1
   5  -5   2 14.8130 7.11592  -2
   5   5   3 14.8130 7.11592   1
   6  -5   2 395.856 29.8214  -2
   6   5   3 395.856 29.8214   1
   7  -5   2 527.911 36.8951  -2
   7   5   3 527.911 36.8951   1
  -6   6   3 441.699 48.2695   1
  -6   6   3 457.074 47.1847   2
  -5   6   3 395.710 25.7629   2
  -5   6   3 507.590 50.5923   1
  -4   6   3 106.948 20.9036   1
  -4   6   3 78.4733 12.6128   2
  -3   6   3 32.8668 8.06650   2
  -3   6   3 48.2638 8.79245   1
  -2   6   3 29.1882 5.61074   1
  -2   6   3 28.0942 11.8607   2
  -1   6   3 76.4339 11.1582   1
  -1   6   3 61.1029 11.7250   2
   0   6   3 315.417 16.3913   1
   0   6   3 301.025 24.1077   2
   1   6   3 136.750 13.0047   2
   1   6   3 157.196 16.1488   1
   2   6   3 191.962 17.8799   1
   2   6   3 161.720 14.6544   2
   3   6   3 457.888 23.5618   2
   3   6   3 478.369 26.6402   1
   4   6   3 1098.89 32.0699   2
   4   6   3 1198.53 38.4376   1
   5   6   3 485.799 28.2318   1
   5   6   3 476.632 28.2550   2
   6   6   3 304.125 36.7827   1
   6   6   3 259.303 27.1356   2
   7   6   3 95.2732 12.0883   2
   7   6   3 154.917 17.8665   1
  -5   7   3 263.456 24.0909   2
  -5   7   3 282.959 35.7227   1
  -4   7   3 59.7370 10.1815   2
  -4   7   3 60.4237 11.8090   1
  -3   7   3 591.135 32.8551   2
  -3   7   3 703.274 29.1104   1
  -2   7   3 985.200 48.2137   2
  -2   7   3 1111.04 36.5817   1
  -1   7   3 503.885 28.0857   2
  -1   7   3 595.881 32.6586   1
   0   7   3 204.923 20.3204   2
   0   7   3 254.982 27.9940   1
   1   7   3 241.345 21.9566   2
   1   7   3 274.379 28.4832   1
   2   7   3 228.016 26.3999   2
   2   7   3 233.470 20.6299   1
   3   7   3 102.557 14.8611   1
   3   7   3 66.5693 8.81229   2
   4   7   3 9.60069 5.16985   1
   4   7   3 7.98950 4.49158   2
   5   7   3 4.90894 5.34819   1
   5   7   3 4.84235 6.29119   2
   6   7   3 13.9862 8.23202   1
   6   7   3 6.94055 11.3613   2
  -5   8   3 66.3314 6.95121   2
  -4   8   3 93.6110 11.8142   2
  -4   8   3 135.038 20.6394   1
  -3   8   3 60.4902 10.3786   1
  -3   8   3 46.1711 10.0111   2
  -2   8   3 10.3669 5.56143   1
  -2   8   3 6.25945 4.74477   2
  -1   8   3 7.69178 7.14623   2
  -1   8   3 5.94446 5.17054   1
   0   8   3 108.174 14.5041   2
   0   8   3 117.063 18.9715   1
   1   8   3 259.329 30.5574   1
   1   8   3 272.837 30.8351   2
   2   8   3 302.301 32.1381   2
   2   8   3 299.025 32.5658   1
   3   8   3 140.348 23.4834   1
   3   8   3 136.953 17.2658   2
   4   8   3 203.022 28.3550   1
   5   8   3 226.319 36.6557   2
   5   8   3 292.694 20.1529   1
  -3   9   3 137.420 18.9205   2
  -2   9   3 200.039 25.0710   1
  -2   9   3 177.450 18.2798   2
  -1   9   3 327.486 27.8323   2
  -1   9   3 367.300 36.4776   1
   0   9   3 328.152 35.9587   1
   0   9   3 289.896 27.7101   2
   1   9   3 120.689 18.7106   1
   1   9   3 62.4294 18.3777   2
   2   9   3 52.6003 13.8887   1
   2   9   3 64.7574 16.4250   2
   3   9   3 25.6739 32.1541   1
   3   9   3 21.7568 7.78784   2
  -1  -9   4 152.547 27.7498   1
   0  -9   4 89.8391 18.5478   1
   1  -9   4 116.185 18.8357   1
   2  -9   4 248.722 23.7529   1
  -4  -8   4 204.489 31.3827   2
  -3  -8   4 183.662 19.9332   2
  -3  -8   4 256.894 31.2038   1
  -2  -8   4 157.247 23.5720   1
  -2  -8   4 126.750 19.7174   2
  -1  -8   4 102.092 18.7594   2
  -1  -8   4 84.9382 16.7744   1
   0  -8   4 28.7953 9.72904   1
   0  -8   4 25.4009 9.54351   2
   1  -8   4 0.61957 9.61052   1
   1  -8   4 -2.1313 5.47290   2
   2  -8   4 15.8116 7.80335   2
   2  -8   4 21.8758 8.77399   1
   3  -8   4 16.5446 11.8220   1
   3  -8   4 15.0347 8.25921   2
   4  -8   4 -7.5577 10.1182   1
   4  -8   4 12.4754 7.30905   2
   5  -8   4 96.6222 20.6506   1
  -5  -7   4 13.3346 8.64602   1
  -5  -7   4 -12.674 9.74338   2
  -4  -7   4 7.45053 7.62730   2
  -4  -7   4 24.6410 7.74669   1
  -3  -7   4 13.6187 8.35376   1
  -3  -7   4 8.41270 5.61011   2
  -2  -7   4 65.2529 10.8726   2
  -2  -7   4 73.2457 16.4212   1
  -1  -7   4 391.718 24.3433   2
  -1  -7   4 433.219 40.7045   1
   0  -7   4 433.975 33.8322   2
   0  -7   4 543.991 38.9631   1
   1  -7   4 612.981 39.6650   1
   1  -7   4 558.586 38.5010   2
   2  -7   4 262.684 32.8230   1
   2  -7   4 270.721 33.2684   2
   3  -7   4 229.073 29.3638   2
   3  -7   4 246.863 24.0068   1
   4  -7   4 200.608 27.9495   2
   4  -7   4 290.091 36.1946   1
   5  -7   4 119.312 20.8280   2
   5  -7   4 112.790 19.2587   1
   6  -7   4 75.0751 12.5657   1
  -6  -6   4 353.942 57.2709   1
  -5  -6   4 263.916 25.6077   1
  -5  -6   4 242.105 35.7295   2
  -4  -6   4 217.252 33.4303   2
  -4  -6   4 219.527 22.4913   1
  -3  -6   4 305.846 27.3886   2
  -3  -6   4 377.343 29.9844   1
  -2  -6   4 453.812 24.6695   1
  -2  -6   4 380.122 26.5177   2
  -1  -6   4 248.439 22.9348   1
  -1  -6   4 213.090 20.7761   2
   0  -6   4 70.6749 10.1648   2
   0  -6   4 107.279 19.3483   1
   1  -6   4 122.645 13.5484   1
   1  -6   4 82.1377 15.3541   2
   2  -6   4 36.3969 9.07215   1
   2  -6   4 28.2334 10.0489   2
   3  -6   4 289.794 22.3802   1
   3  -6   4 304.096 33.1367   2
   4  -6   4 188.636 19.2810   2
   4  -6   4 149.733 23.0573   1
   5  -6   4 102.842 13.6383   2
   5  -6   4 105.348 19.3187   1
   6  -6   4 155.048 22.7834   2
   6  -6   4 159.591 25.2641   1
   7  -6   4 355.404 31.0667   2
   7  -6   4 339.692 46.6936   1
  -6   5   5 112.631 19.9654  -2
  -6  -5   4 112.631 19.9654   1
  -5  -5   4 4.70880 6.23404   1
  -5   5   5 142.759 19.6757  -2
  -5  -5   4 142.759 19.6757   1
  -4  -5   4 25.3553 18.2998   2
  -4   5   5 78.3254 14.8084  -2
  -4  -5   4 78.3254 14.8084   1
  -4  -5   4 48.4660 15.6888   1
  -3   5   5 476.931 39.8496  -2
  -3  -5   4 476.931 39.8496   1
  -3  -5   4 365.734 33.7908   1
  -3  -5   4 315.358 29.3100   2
  -2  -5   4 280.293 28.6398   1
  -2   5   5 377.577 32.9001  -2
  -2  -5   4 377.577 32.9001   1
  -2  -5   4 262.012 25.5732   2
  -1  -5   4 241.720 27.3439   1
  -1   5   5 562.659 37.7151  -2
  -1  -5   4 562.659 37.7151   1
  -1  -5   4 244.239 24.9504   2
   0   5   5 1800.44 46.5881  -2
   0  -5   4 1800.44 46.5881   1
   0  -5   4 372.103 28.6906   1
   0  -5   4 370.652 27.4689   2
   1  -5   4 1542.27 39.9906   2
   1  -5   4 1731.02 55.1532   1
   1   5   5 2804.54 58.6036  -2
   1  -5   4 2804.54 58.6036   1
   2  -5   4 1103.87 31.1997   2
   2  -5   4 1148.75 30.4280   1
   2   5   5 1927.60 100.880  -2
   2  -5   4 1927.60 100.880   1
   3  -5   4 475.735 63.4084   2
   3   5   5 972.859 76.3990  -2
   3  -5   4 972.859 76.3990   1
   3  -5   4 540.119 31.9584   1
   4  -5   4 442.645 23.4521   1
   4  -5   4 456.307 63.4282   2
   4   5   5 944.565 79.9574  -2
   4  -5   4 944.565 79.9574   1
   5   5   5 647.974 66.3853  -2
   5  -5   4 647.974 66.3853   1
   5  -5   4 359.983 50.8685   1
   6   5   5 221.358 23.1178  -2
   6  -5   4 221.358 23.1178   1
   7   5   5 182.353 21.5676  -2
   7  -5   4 182.353 21.5676   1
  -7   4   5 342.813 28.3228  -2
  -7  -4   4 342.813 28.3228   1
  -6   4   5 803.974 47.6633  -2
  -6  -4   4 803.974 47.6633   1
  -5   4   5 1330.37 40.9748  -2
  -5  -4   4 1330.37 40.9748   1
  -4   4   5 1684.47 60.6990  -2
  -4  -4   4 1684.47 60.6990   1
  -4  -4   4 861.538 47.5675   1
  -3  -4   4 494.877 27.2839   1
  -3   4   5 1703.61 83.3942  -2
  -3  -4   4 1703.61 83.3942   1
  -2  -4   4 403.301 30.2336   2
  -2  -4   4 420.692 23.4733   1
  -2   4   5 1339.78 74.2000  -2
  -2  -4   4 1339.78 74.2000   1
  -1  -4   4 378.285 16.9507   1
  -1  -4   4 393.359 25.4533   2
   0  -4   4 37.2884 6.49085   1
   0  -4   4 41.3407 9.46542   2
   1  -4   4 63.5775 7.18106   1
   1  -4   4 60.9757 7.49484   2
   2  -4   4 0.70959 2.04453   1
   2   4   5 0.08624 10.4389  -2
   2  -4   4 0.08624 10.4389   1
   2  -4   4 3.54321 3.66174   2
   3  -4   4 64.0837 9.27180   2
   3  -4   4 39.9139 9.00556   1
   3   4   5 107.222 14.5236  -2
   3  -4   4 107.222 14.5236   1
   4  -4   4 521.453 29.9840   2
   4  -4   4 571.448 46.2692   1
   4   4   5 520.258 21.9560  -2
   4  -4   4 520.258 21.9560   1
   5  -4   4 805.797 48.5177   1
   5  -4   4 739.908 41.1554   2
   5   4   5 896.846 51.0805  -2
   5  -4   4 896.846 51.0805   1
   6   4   5 1086.48 88.8442  -2
   6  -4   4 1086.48 88.8442   1
   6  -4   4 495.640 57.3635   1
   7   4   5 900.597 47.3457  -2
   7  -4   4 900.597 47.3457   1
   8   4   5 878.087 57.2375  -2
   8  -4   4 878.087 57.2375   1
  -7  -3   4 105.447 20.7854   1
  -7  -3   4 111.949 21.6438   2
  -6  -3   4 63.1826 15.6395   2
  -6  -3   4 64.1685 14.4377   1
  -5  -3   4 13.3906 4.31846   1
  -5  -3   4 12.7911 7.24038   2
  -4  -3   4 7.70496 4.12381   1
  -4  -3   4 11.9763 4.30585   2
  -3  -3   4 262.746 18.1220   1
  -3  -3   4 266.173 21.2443   2
  -2  -3   4 831.457 28.2254   2
  -2  -3   4 920.960 24.7422   1
  -1  -3   4 1840.39 40.2850   2
  -1  -3   4 1930.70 34.1185   1
   0  -3   4 743.010 28.6775   2
   0  -3   4 781.016 20.2096   1
   1  -3   4 1198.46 22.0845   2
   1  -3   4 1377.78 25.3845   1
   2  -3   4 1263.53 24.3723   1
   2  -3   4 1192.16 24.4095   2
   3  -3   4 1348.20 27.1929   1
   3  -3   4 1294.45 27.5594   2
   4  -3   4 681.339 20.4312   1
   4  -3   4 636.687 20.5917   2
   5  -3   4 489.969 18.8349   2
   5  -3   4 475.329 27.1538   1
   6  -3   4 225.859 24.0341   1
   6  -3   4 238.842 28.9109   2
   7  -3   4 4.65607 6.27704   1
   7  -3   4 10.1548 5.59494   2
   8  -3   4 52.0506 13.9169   1
   8  -3   4 58.2226 13.5575   2
  -8  -2   4 254.114 40.5089   2
  -8  -2   4 306.238 37.0498   1
  -7  -2   4 448.457 51.6745   2
  -7  -2   4 563.674 51.6495   1
  -6  -2   4 518.420 46.0757   1
  -6  -2   4 349.226 42.1652   2
  -5  -2   4 503.199 30.8276   2
  -5  -2   4 613.850 21.2807   1
  -4  -2   4 1215.37 29.0490   1
  -4  -2   4 1115.54 25.6056   2
  -3  -2   4 1548.28 27.6043   2
  -3  -2   4 1583.98 31.5968   1
  -2  -2   4 918.761 23.1794   1
  -2  -2   4 860.023 17.1768   2
  -1  -2   4 539.929 16.7685   1
  -1  -2   4 526.729 20.1306   2
   0  -2   4 159.011 8.58100   1
   0  -2   4 158.925 4.32107   2
   1  -2   4 27.5083 3.83370   2
   1  -2   4 20.7166 6.60696   1
   2  -2   4 511.413 15.0719   2
   2  -2   4 552.391 14.7941   1
   3  -2   4 264.111 11.9667   1
   3  -2   4 250.603 12.5681   2
   4  -2   4 181.388 11.6168   2
   4  -2   4 200.964 11.0836   1
   5  -2   4 407.811 17.8819   2
   5  -2   4 448.628 28.8698   1
   6  -2   4 1098.62 42.0508   1
   6  -2   4 995.120 37.5482   2
   7  -2   4 1054.97 43.3053   1
   7  -2   4 1037.35 41.6031   2
   8  -2   4 460.666 45.7376   2
   8  -2   4 530.185 42.7216   1
   9  -2   4 122.895 23.5378   2
   9  -2   4 148.578 24.7256   1
  -8   1   4 291.979 27.5512  -2
  -8  -1   4 291.979 27.5512   1
  -7   1   4 193.117 23.6429  -2
  -7  -1   4 193.117 23.6429   1
  -7  -1   4 72.8945 19.7828   2
  -6  -1   4 62.0545 10.2057   2
  -6  -1   4 74.2606 12.1762   1
  -6   1   4 127.780 31.6547  -2
  -6  -1   4 127.780 31.6547   1
  -5  -1   4 37.0844 7.17288   2
  -5  -1   4 41.2858 10.0031   1
  -5   1   4 60.0575 8.92895  -2
  -5  -1   4 60.0575 8.92895   1
  -4  -1   4 208.465 17.8848   2
  -4  -1   4 229.161 19.7069   1
  -4   1   4 355.442 26.7736  -2
  -4  -1   4 355.442 26.7736   1
  -3  -1   4 412.798 15.2831   1
  -3  -1   4 417.595 18.4363   2
  -2  -1   4 186.544 12.9760   1
  -2  -1   4 165.769 10.2326   2
  -1  -1   4 2055.11 30.1993   1
  -1  -1   4 2025.98 29.8130   2
   0  -1   4 3457.46 56.2989   2
   0  -1   4 3657.91 35.8340   1
   0   1   4 4780.18 111.202  -2
   0  -1   4 4780.18 111.202   1
   1  -1   4 4304.84 82.3380   2
   1  -1   4 4427.40 75.3535   1
   1   1   4 8013.04 102.759  -2
   1  -1   4 8013.04 102.759   1
   2  -1   4 1492.37 37.8182   1
   2   1   4 4620.94 55.1974  -2
   2  -1   4 4620.94 55.1974   1
   2  -1   4 1371.43 41.2355   2
   3   1   4 2923.79 39.6222  -2
   3  -1   4 2923.79 39.6222   1
   3  -1   4 1232.08 81.1606   1
   3  -1   4 1333.35 35.2482   2
   4  -1   4 741.070 66.3986   1
   4   1   4 1424.56 28.0784  -2
   4  -1   4 1424.56 28.0784   1
   4  -1   4 807.926 26.6626   2
   5  -1   4 340.521 33.2882   1
   5  -1   4 350.812 16.5061   2
   5   1   4 691.130 52.8331  -2
   5  -1   4 691.130 52.8331   1
   6  -1   4 99.7789 26.8648   2
   6   1   4 130.099 13.4438  -2
   6  -1   4 130.099 13.4438   1
   7  -1   4 58.5638 23.2343   1
   7   1   4 147.975 24.7949  -2
   7  -1   4 147.975 24.7949   1
   8   1   4 47.4048 12.8813  -2
   8  -1   4 47.4048 12.8813   1
   9   1   4 104.118 22.4350  -2
   9  -1   4 104.118 22.4350   1
  -8   0   4 311.842 26.4876  -2
  -8   0   4 311.842 26.4876   1
  -7   0   4 1216.11 42.8238  -2
  -7   0   4 1216.11 42.8238   1
  -6   0   4 2579.46 59.0848  -2
  -6   0   4 2579.46 59.0848   1
  -5   0   4 2299.31 51.7506  -2
  -5   0   4 2299.31 51.7506   1
  -4   0   4 1372.01 28.7248  -2
  -4   0   4 1372.01 28.7248   1
  -3   0   4 1852.42 31.2452  -2
  -3   0   4 1852.42 31.2452   1
  -2   0   4 2365.32 32.7847  -2
  -2   0   4 2365.32 32.7847   1
  -1   0   4 1456.08 24.1498  -2
  -1   0   4 1456.08 24.1498   1
   0   0   4 258.615 9.35874  -2
   0   0   4 258.615 9.35874   1
   1   0   4 622.213 15.1956  -2
   1   0   4 622.213 15.1956   1
   2   0   4 236.098 9.59312  -2
   2   0   4 236.098 9.59312   1
   3   0   4 2018.89 30.2759  -2
   3   0   4 2018.89 30.2759   1
   4   0   4 3319.24 39.3552  -2
   4   0   4 3319.24 39.3552   1
   5   0   4 1070.08 36.7442  -2
   5   0   4 1070.08 36.7442   1
   6   0   4 976.427 37.8654  -2
   6   0   4 976.427 37.8654   1
   7   0   4 1786.53 55.6772  -2
   7   0   4 1786.53 55.6772   1
   8   0   4 1265.09 48.9351  -2
   8   0   4 1265.09 48.9351   1
   9   0   4 375.293 29.1547  -2
   9   0   4 375.293 29.1547   1
  -8  -1   4 239.126 25.2542  -2
  -8   1   4 239.126 25.2542   1
  -7  -1   4 244.513 43.8175  -2
  -7   1   4 244.513 43.8175   1
  -7   1   4 134.804 32.3478   1
  -6   1   4 25.7798 6.56527   1
  -6   1   4 31.0483 7.68621   2
  -5   1   4 8.46814 4.75537   2
  -5   1   4 11.8162 3.89259   1
  -4   1   4 155.295 16.9034   2
  -4   1   4 173.738 16.1395   1
  -4  -1   4 343.996 23.1095  -2
  -4   1   4 343.996 23.1095   1
  -3  -1   4 1842.80 52.8438  -2
  -3   1   4 1842.80 52.8438   1
  -3   1   4 1260.84 26.8565   2
  -3   1   4 1383.10 30.8537   1
  -2   1   4 931.908 22.2424   1
  -2   1   4 858.003 20.2101   2
  -2  -1   4 1079.48 40.4711  -2
  -2   1   4 1079.48 40.4711   1
  -1   1   4 1576.14 26.5718   1
  -1   1   4 1470.21 24.4587   2
  -1  -1   4 3528.78 73.7143  -2
  -1   1   4 3528.78 73.7143   1
   0   1   4 1255.93 30.9392   1
   0   1   4 1148.79 20.4074   2
   0  -1   4 4826.84 85.8657  -2
   0   1   4 4826.84 85.8657   1
   1  -1   4 8103.75 58.3973  -2
   1   1   4 8103.75 58.3973   1
   1   1   4 4109.40 68.9547   1
   1   1   4 3679.78 70.6636   2
   2  -1   4 4635.23 50.1246  -2
   2   1   4 4635.23 50.1246   1
   2   1   4 3208.22 63.5854   1
   2   1   4 2964.95 53.1392   2
   3  -1   4 3058.92 54.8982  -2
   3   1   4 3058.92 54.8982   1
   3   1   4 1833.80 38.6769   1
   3   1   4 1794.22 83.9357   2
   4   1   4 686.308 55.6809   2
   4   1   4 709.338 23.3631   1
   4  -1   4 1478.73 44.3357  -2
   4   1   4 1478.73 44.3357   1
   5   1   4 519.513 32.1277   2
   5  -1   4 855.040 37.2735  -2
   5   1   4 855.040 37.2735   1
   5   1   4 567.604 19.9466   1
   6  -1   4 127.935 17.3303  -2
   6   1   4 127.935 17.3303   1
   6   1   4 42.8206 16.9914   1
   7  -1   4 93.7187 13.0779  -2
   7   1   4 93.7187 13.0779   1
   7   1   4 28.4450 11.0922   2
   8  -1   4 24.7697 10.8939  -2
   8   1   4 24.7697 10.8939   1
   9  -1   4 115.080 24.2719  -2
   9   1   4 115.080 24.2719   1
  -8   2   4 311.129 40.5630   1
  -8   2   4 297.711 35.3825   2
  -7   2   4 344.584 38.8170   2
  -7   2   4 377.252 44.5261   1
  -6   2   4 592.432 41.0037   2
  -6   2   4 570.778 43.6812   1
  -5   2   4 1485.03 33.3515   2
  -5   2   4 1538.52 39.5164   1
  -4   2   4 1555.20 32.5233   2
  -4   2   4 1615.95 28.6635   1
  -3   2   4 906.049 22.9520   2
  -3   2   4 925.129 19.5147   1
  -2   2   4 519.290 12.3508   1
  -2   2   4 516.378 16.1046   2
  -1   2   4 541.922 17.8607   1
  -1   2   4 495.863 14.6916   2
   0   2   4 16.6281 3.42413   2
   0   2   4 20.3931 4.45385   1
   1   2   4 41.2386 2.16201   2
   1   2   4 52.7194 5.07520   1
   2   2   4 113.176 7.60564   2
   2   2   4 118.144 9.21445   1
   3   2   4 101.988 9.20485   1
   3   2   4 88.6559 8.85003   2
   4   2   4 879.362 22.2850   2
   4   2   4 896.352 22.1863   1
   5   2   4 1423.76 29.3994   1
   5   2   4 1373.86 41.9052   2
   6   2   4 975.021 38.4291   2
   6   2   4 1094.08 40.1748   1
   7   2   4 771.025 39.2875   1
   7   2   4 683.159 35.4045   2
   8   2   4 353.787 40.4198   1
   8   2   4 332.614 31.9471   2
   9   2   4 171.571 18.2377   2
   9   2   4 266.790 49.4566   1
  -7   3   4 91.2450 19.1620   1
  -7   3   4 105.966 23.1080   2
  -6   3   4 20.2694 9.21389   2
  -6   3   4 6.35868 6.86902   1
  -5   3   4 50.9233 12.3275   1
  -5   3   4 52.0330 9.14815   2
  -4   3   4 152.224 16.9099   2
  -4   3   4 166.673 15.9816   1
  -3   3   4 352.662 11.4660   1
  -3   3   4 292.519 14.3742   2
  -2   3   4 826.190 11.4849   1
  -2   3   4 763.655 20.0169   2
  -1   3   4 3742.21 50.1089   1
  -1   3   4 3518.26 41.1275   2
   0   3   4 1942.83 29.1019   2
   0   3   4 2143.28 16.2899   1
   1   3   4 1162.66 20.9729   1
   1   3   4 1088.47 21.4648   2
   2   3   4 1217.43 24.2860   2
   2   3   4 1244.98 23.9467   1
   3   3   4 1294.58 26.7870   2
   3   3   4 1315.97 26.8150   1
   4   3   4 495.188 18.0791   1
   4   3   4 478.322 16.9508   2
   5   3   4 245.206 23.2995   2
   5   3   4 293.395 15.3893   1
   6   3   4 155.416 19.6143   2
   6   3   4 170.746 25.5872   1
   7   3   4 0.52352 4.74485   2
   7   3   4 11.6207 6.32812   1
   8   3   4 127.205 21.7293   1
   8   3   4 88.0799 13.0942   2
  -7  -4   3 888.451 53.0101  -2
  -7   4   4 888.451 53.0101   1
  -6  -4   3 963.626 53.1536  -2
  -6   4   4 963.626 53.1536   1
  -5   4   4 449.468 32.0640   2
  -5  -4   3 1310.36 61.3611  -2
  -5   4   4 1310.36 61.3611   1
  -4  -4   3 1549.73 39.3205  -2
  -4   4   4 1549.73 39.3205   1
  -4   4   4 668.151 32.2892   2
  -3  -4   3 1287.63 35.1222  -2
  -3   4   4 1287.63 35.1222   1
  -3   4   4 962.859 37.2916   2
  -2   4   4 461.604 16.5260   2
  -2  -4   3 695.244 24.5322  -2
  -2   4   4 695.244 24.5322   1
  -1  -4   3 302.764 28.3481  -2
  -1   4   4 302.764 28.3481   1
  -1   4   4 240.818 17.8811   1
  -1   4   4 261.946 15.3343   2
   0  -4   3 202.794 21.5922  -2
   0   4   4 202.794 21.5922   1
   0   4   4 65.2010 7.80456   2
   0   4   4 57.6031 6.95568   1
   1   4   4 33.2927 5.16905   2
   1   4   4 37.2620 5.86034   1
   2   4   4 591.698 22.3489   1
   2   4   4 573.573 32.4605   2
   2  -4   3 816.182 38.0108  -2
   2   4   4 816.182 38.0108   1
   3   4   4 638.939 23.2081   1
   3  -4   3 985.306 46.3121  -2
   3   4   4 985.306 46.3121   1
   3   4   4 547.619 29.0779   2
   4  -4   3 1148.87 56.5523  -2
   4   4   4 1148.87 56.5523   1
   4   4   4 312.638 31.5649   2
   4   4   4 332.728 22.0707   1
   5   4   4 330.520 22.4552   1
   5   4   4 302.909 25.6518   2
   5  -4   3 1472.37 70.0190  -2
   5   4   4 1472.37 70.0190   1
   6  -4   3 1704.73 62.7282  -2
   6   4   4 1704.73 62.7282   1
   7  -4   3 1268.23 56.2141  -2
   7   4   4 1268.23 56.2141   1
   8  -4   3 564.206 33.4941  -2
   8   4   4 564.206 33.4941   1
  -6  -5   3 16.6435 16.3599  -2
  -6   5   4 16.6435 16.3599   1
  -5  -5   3 120.796 18.7702  -2
  -5   5   4 120.796 18.7702   1
  -5   5   4 31.6294 11.1166   2
  -4   5   4 520.324 69.4131   1
  -4   5   4 423.682 33.9149   2
  -4  -5   3 740.057 57.2309  -2
  -4   5   4 740.057 57.2309   1
  -3   5   4 360.876 26.3620   2
  -3   5   4 456.313 41.6453   1
  -3  -5   3 1067.00 49.7143  -2
  -3   5   4 1067.00 49.7143   1
  -2   5   4 160.715 16.3795   1
  -2   5   4 195.949 23.6007   2
  -1   5   4 1068.95 31.3872   1
  -1   5   4 960.817 37.9646   2
   0   5   4 1591.04 37.9904   2
   0   5   4 1691.28 38.0909   1
   0  -5   3 2637.04 80.9960  -2
   0   5   4 2637.04 80.9960   1
   1   5   4 1639.52 31.9181   1
   1   5   4 1521.15 46.6921   2
   2   5   4 861.858 27.4968   1
   2   5   4 845.132 27.3291   2
   2  -5   3 1779.56 66.3875  -2
   2   5   4 1779.56 66.3875   1
   3  -5   3 813.197 32.0675  -2
   3   5   4 813.197 32.0675   1
   3   5   4 444.461 20.8477   2
   3   5   4 378.428 51.3034   1
   4  -5   3 481.840 29.0846  -2
   4   5   4 481.840 29.0846   1
   4   5   4 291.789 39.0497   1
   4   5   4 279.923 18.9361   2
   5  -5   3 137.976 12.9753  -2
   5   5   4 137.976 12.9753   1
   6  -5   3 67.5005 14.4994  -2
   6   5   4 67.5005 14.4994   1
   7  -5   3 135.476 19.5229  -2
   7   5   4 135.476 19.5229   1
  -6   6   4 610.815 56.4804   1
  -6   6   4 568.573 42.5571   2
  -5   6   4 727.056 46.0245   1
  -5   6   4 585.322 32.3979   2
  -4   6   4 245.166 31.5803   1
  -4   6   4 275.956 24.3982   2
  -3   6   4 222.396 21.1088   1
  -3   6   4 213.161 20.6286   2
  -2   6   4 242.308 21.3272   1
  -2   6   4 205.908 20.6992   2
  -1   6   4 116.564 14.2422   2
  -1   6   4 112.490 13.9374   1
   0   6   4 5.32318 3.19956   1
   0   6   4 0.25058 3.60559   2
   1   6   4 7.71953 4.26909   1
   1   6   4 2.72140 3.12405   2
   2   6   4 40.7850 6.97195   1
   2   6   4 31.6869 5.11660   2
   3   6   4 412.312 19.8101   2
   3   6   4 468.245 23.8433   1
   4   6   4 752.340 30.2917   1
   4   6   4 692.495 25.7296   2
   5   6   4 460.189 26.9589   1
   5   6   4 416.227 28.6760   2
   6   6   4 144.814 22.2956   2
   6   6   4 172.647 28.0225   1
   7   6   4 315.299 35.8131   1
   7   6   4 331.770 27.8365   2
  -5   7   4 -0.6023 5.60259   2
  -5   7   4 10.7168 7.24777   1
  -4   7   4 120.514 14.8833   2
  -4   7   4 153.620 24.6677   1
  -3   7   4 354.600 27.9963   1
  -3   7   4 328.047 27.3429   2
  -2   7   4 481.614 29.5210   2
  -2   7   4 548.917 27.4851   1
  -1   7   4 577.867 28.1902   1
  -1   7   4 529.738 27.5631   2
   0   7   4 256.260 22.7740   2
   0   7   4 279.334 29.8684   1
   1   7   4 399.374 24.7186   2
   1   7   4 459.672 32.2281   1
   2   7   4 707.136 38.1008   1
   2   7   4 644.976 26.4922   2
   3   7   4 323.377 25.5007   2
   3   7   4 317.176 33.2750   1
   4   7   4 140.678 15.8993   1
   4   7   4 140.151 18.2378   2
   5   7   4 76.1830 12.4796   1
   5   7   4 87.7855 22.0299   2
   6   7   4 11.7969 12.1739   2
   6   7   4 -6.3055 7.19665   1
  -4   8   4 377.133 38.6112   1
  -4   8   4 277.010 23.6123   2
  -3   8   4 157.972 18.1251   2
  -3   8   4 162.035 18.3399   1
  -2   8   4 41.0774 11.5570   1
  -2   8   4 47.9387 8.43910   2
  -1   8   4 52.8713 12.6978   1
  -1   8   4 27.1634 7.43202   2
   0   8   4 0.51550 4.61088   2
   0   8   4 -6.2101 4.75344   1
   1   8   4 81.1196 14.9882   2
   1   8   4 80.6852 16.8182   1
   2   8   4 86.4230 17.6677   1
   2   8   4 61.8632 10.9909   2
   3   8   4 48.1079 14.3869   2
   3   8   4 31.1529 10.1166   1
   4   8   4 99.2680 19.2541   1
   5   8   4 413.314 36.4837   2
   5   8   4 339.371 44.5629   1
  -2   9   4 214.052 32.3154   2
  -2   9   4 213.126 34.6682   1
  -1   9   4 547.009 74.3968   1
  -1   9   4 538.848 33.4192   2
   0   9   4 365.785 38.2160   1
   0   9   4 323.685 32.5970   2
   1   9   4 130.039 21.4211   1
   1   9   4 114.158 13.3181   2
   2   9   4 133.301 21.6545   1
   2   9   4 157.619 28.8135   2
   3   9   4 103.615 17.1408   2
  -3  -8   5 213.029 32.0240   2
  -2  -8   5 172.205 24.4394   1
  -2  -8   5 127.603 16.4172   2
  -1  -8   5 144.859 22.4089   1
  -1  -8   5 118.957 19.0106   2
   0  -8   5 111.159 19.8057   2
   0  -8   5 153.128 22.8453   1
   1  -8   5 48.1209 11.6169   2
   1  -8   5 51.2895 13.8040   1
   2  -8   5 24.8085 7.89834   1
   2  -8   5 6.03105 6.85427   2
   3  -8   5 28.1225 10.4082   2
   3  -8   5 50.5496 10.3696   1
   4  -8   5 6.78384 13.3305   1
  -4  -7   5 32.1907 11.7915   2
  -4  -7   5 25.8389 7.45730   1
  -3  -7   5 -5.0811 4.97337   2
  -3  -7   5 -5.3432 5.27564   1
  -2  -7   5 18.6244 7.10755   1
  -2  -7   5 19.4667 5.37839   2
  -1  -7   5 248.605 22.1857   2
  -1  -7   5 257.933 32.0743   1
   0  -7   5 341.524 36.7046   1
   0  -7   5 360.655 37.9846   2
   1  -7   5 155.005 22.9490   1
   1  -7   5 138.578 21.9289   2
   2  -7   5 209.740 29.0938   1
   2  -7   5 136.545 22.4968   2
   3  -7   5 490.998 36.2423   1
   3  -7   5 422.336 41.8199   2
   4  -7   5 253.239 32.0811   2
   4  -7   5 242.601 33.3508   1
   5  -7   5 250.964 29.2448   2
   5  -7   5 209.002 29.6496   1
  -5  -6   5 124.191 19.3520   1
  -5  -6   5 113.571 24.3631   2
  -4  -6   5 228.836 30.5155   1
  -4  -6   5 184.059 30.3877   2
  -3  -6   5 500.417 30.7782   2
  -3  -6   5 564.964 38.2791   1
  -2  -6   5 612.419 40.8206   1
  -2  -6   5 617.790 32.0478   2
  -1  -6   5 391.476 26.5146   2
  -1  -6   5 396.669 33.3782   1
   0  -6   5 237.605 22.0196   2
   0  -6   5 249.475 30.6048   1
   1  -6   5 108.185 14.3044   2
   1  -6   5 143.485 22.6936   1
   2  -6   5 6.52952 6.05743   2
   2  -6   5 19.5241 5.50346   1
   3  -6   5 19.6421 5.35647   1
   3  -6   5 5.78951 5.61418   2
   4  -6   5 74.3922 18.5037   1
   4  -6   5 67.7706 14.4560   2
   5  -6   5 5.75235 7.70587   2
   5  -6   5 10.7244 7.26619   1
   6  -6   5 75.2100 8.83808   2
   6  -6   5 55.8891 11.3455   1
   7  -6   5 320.998 23.5534   2
  -6   5   6 298.179 27.0050  -2
  -6  -5   5 298.179 27.0050   1
  -5   5   6 291.002 27.0983  -2
  -5  -5   5 291.002 27.0983   1
  -5  -5   5 39.8173 10.0400   1
  -4   5   6 94.2068 14.9095  -2
  -4  -5   5 94.2068 14.9095   1
  -4  -5   5 8.69554 6.58604   1
  -3   5   6 66.8561 11.9392  -2
  -3  -5   5 66.8561 11.9392   1
  -3  -5   5 46.7510 11.0025   2
  -3  -5   5 42.6364 14.7029   1
  -2  -5   5 18.3128 4.95201   2
  -2  -5   5 28.2265 9.90828   1
  -2   5   6 86.3851 12.6280  -2
  -2  -5   5 86.3851 12.6280   1
  -1  -5   5 87.3990 18.1768   1
  -1  -5   5 96.0588 16.3878   2
   0  -5   5 451.523 25.5979   1
   0  -5   5 469.097 32.4697   2
   1  -5   5 732.354 29.2019   2
   1   5   6 1482.61 83.7243  -2
   1  -5   5 1482.61 83.7243   1
   1  -5   5 841.347 44.1039   1
   2  -5   5 972.503 42.3634   2
   2  -5   5 1064.70 45.4159   1
   2   5   6 1085.57 78.3930  -2
   2  -5   5 1085.57 78.3930   1
   3  -5   5 784.206 38.6059   1
   3  -5   5 722.149 59.5450   2
   3   5   6 1425.89 94.9817  -2
   3  -5   5 1425.89 94.9817   1
   4   5   6 1292.13 95.2737  -2
   4  -5   5 1292.13 95.2737   1
   4  -5   5 263.547 18.3936   1
   4  -5   5 244.462 46.5739   2
   5   5   6 835.940 46.4735  -2
   5  -5   5 835.940 46.4735   1
   6   5   6 475.633 36.0728  -2
   6  -5   5 475.633 36.0728   1
   7   5   6 388.857 29.3815  -2
   7  -5   5 388.857 29.3815   1
  -7   4   6 281.788 33.0560  -2
  -7  -4   5 281.788 33.0560   1
  -6   4   6 451.421 36.1761  -2
  -6  -4   5 451.421 36.1761   1
  -5   4   6 1037.84 37.2506  -2
  -5  -4   5 1037.84 37.2506   1
  -4   4   6 1626.16 45.8176  -2
  -4  -4   5 1626.16 45.8176   1
  -3  -4   5 441.367 35.1876   1
  -3   4   6 1774.42 59.6333  -2
  -3  -4   5 1774.42 59.6333   1
  -2   4   6 1346.85 46.4164  -2
  -2  -4   5 1346.85 46.4164   1
  -2  -4   5 576.127 39.6254   1
  -1   4   6 1307.43 67.0545  -2
  -1  -4   5 1307.43 67.0545   1
  -1  -4   5 804.952 27.0289   1
  -1  -4   5 692.703 55.8186   2
   0  -4   5 520.818 18.1746   1
   0  -4   5 457.061 26.5741   2
   1  -4   5 173.278 9.97646   2
   1  -4   5 203.444 21.5853   1
   2  -4   5 173.144 17.6637   2
   2   4   6 287.453 26.5725  -2
   2  -4   5 287.453 26.5725   1
   2  -4   5 174.520 30.1257   1
   3  -4   5 16.2919 4.77148   2
   3   4   6 119.053 15.8845  -2
   3  -4   5 119.053 15.8845   1
   3  -4   5 24.0623 18.9568   1
   4  -4   5 342.530 19.4245   2
   4   4   6 494.140 28.6210  -2
   4  -4   5 494.140 28.6210   1
   4  -4   5 335.136 36.7300   1
   5  -4   5 284.191 25.1776   2
   5  -4   5 297.396 44.5872   1
   5   4   6 313.544 46.0052  -2
   5  -4   5 313.544 46.0052   1
   6   4   6 449.829 33.8973  -2
   6  -4   5 449.829 33.8973   1
   7   4   6 475.384 34.6598  -2
   7  -4   5 475.384 34.6598   1
  -7  -3   5 248.683 33.3174   1
  -7  -3   5 170.491 28.7298   2
  -6  -3   5 216.420 33.3427   2
  -6  -3   5 216.028 31.1366   1
  -5  -3   5 67.4677 11.0386   1
  -5  -3   5 73.7621 19.1452   2
  -4  -3   5 38.3904 7.96230   2
  -4  -3   5 27.0810 5.38839   1
  -3  -3   5 41.1336 7.37408   1
  -3  -3   5 55.3879 8.65541   2
  -2  -3   5 338.312 17.4701   1
  -2  -3   5 280.641 23.0868   2
  -1  -3   5 670.670 26.2180   2
  -1  -3   5 754.547 22.6978   1
   0  -3   5 425.432 15.4977   1
   0  -3   5 391.516 23.1889   2
   1  -3   5 194.101 10.1040   2
   1  -3   5 219.343 8.48673   1
   2  -3   5 1587.21 29.8471   2
   2  -3   5 1690.94 24.9537   1
   3  -3   5 1959.50 31.6951   1
   3  -3   5 1880.12 34.8576   2
   4  -3   5 597.311 20.7363   2
   4  -3   5 583.271 19.3617   1
   5  -3   5 529.871 20.7586   2
   5  -3   5 572.585 35.2601   1
   6  -3   5 483.974 43.4065   2
   6  -3   5 394.173 41.4065   1
   7  -3   5 82.0056 18.0272   1
   7  -3   5 145.333 24.1249   2
   8  -3   5 10.2224 6.17347   2
   8  -3   5 -2.5700 7.80654   1
  -8  -2   5 189.298 32.1019   1
  -7  -2   5 133.969 25.3327   1
  -7  -2   5 153.949 24.8474   2
  -6  -2   5 202.522 29.5971   1
  -6  -2   5 189.133 32.2942   2
  -5  -2   5 520.498 20.5063   1
  -5  -2   5 503.116 50.0923   2
  -4  -2   5 1193.00 37.3549   2
  -4  -2   5 1339.96 32.3676   1
  -3  -2   5 1563.01 34.0540   1
  -3  -2   5 1454.99 28.1489   2
  -2  -2   5 842.418 18.1076   2
  -2  -2   5 935.327 25.4285   1
  -1  -2   5 676.674 20.4176   1
  -1  -2   5 601.131 23.5031   2
   0  -2   5 621.238 13.2184   2
   0  -2   5 601.037 15.4514   1
   1  -2   5 89.7532 13.0958   1
   1  -2   5 100.938 8.60274   2
   2  -2   5 35.1162 5.95412   2
   2  -2   5 48.5124 9.45850   1
   3  -2   5 41.2982 5.45871   1
   3  -2   5 29.2784 6.11776   2
   4  -2   5 19.2539 4.75206   2
   4  -2   5 19.8067 4.03565   1
   5  -2   5 188.139 20.5669   1
   5  -2   5 177.351 14.2333   2
   6  -2   5 708.327 34.4068   1
   6  -2   5 672.935 31.2782   2
   7  -2   5 554.242 30.6093   2
   7  -2   5 492.079 34.5685   1
   8  -2   5 246.452 34.9030   1
   8  -2   5 250.707 32.2190   2
   9  -2   5 368.411 50.2990   2
  -7   1   5 282.684 26.7493  -2
  -7  -1   5 282.684 26.7493   1
  -7  -1   5 92.3860 21.2248   2
  -6   1   5 336.524 20.4345  -2
  -6  -1   5 336.524 20.4345   1
  -6  -1   5 200.727 29.7163   2
  -5  -1   5 139.393 19.6919   1
  -5  -1   5 97.7901 13.1355   2
  -5   1   5 233.716 16.5115  -2
  -5  -1   5 233.716 16.5115   1
  -4  -1   5 2.94343 2.93625   2
  -4  -1   5 7.86864 3.50732   1
  -4   1   5 -0.8744 11.6231  -2
  -4  -1   5 -0.8744 11.6231   1
  -3  -1   5 16.7325 4.74500   1
  -3  -1   5 19.8802 3.65760   2
  -3   1   5 160.771 22.3181  -2
  -3  -1   5 160.771 22.3181   1
  -2  -1   5 51.8102 7.64734   1
  -2  -1   5 51.1324 6.88125   2
  -1  -1   5 1037.70 23.6610   1
  -1  -1   5 994.047 23.2819   2
   0  -1   5 2305.76 50.1376   2
   0  -1   5 2530.40 31.3274   1
   0   1   5 3041.69 102.000  -2
   0  -1   5 3041.69 102.000   1
   1   1   5 2162.35 87.9608  -2
   1  -1   5 2162.35 87.9608   1
   1  -1   5 841.103 30.8991   1
   2  -1   5 1260.66 20.2350   1
   2   1   5 4858.45 45.6796  -2
   2  -1   5 4858.45 45.6796   1
   2  -1   5 1155.54 40.3585   2
   3  -1   5 1239.20 38.8561   2
   3   1   5 2573.33 48.5022  -2
   3  -1   5 2573.33 48.5022   1
   3  -1   5 1423.53 93.6402   1
   4  -1   5 1031.60 33.4383   2
   4   1   5 1696.06 33.7579  -2
   4  -1   5 1696.06 33.7579   1
   4  -1   5 1008.17 83.1087   1
   5   1   5 1227.86 45.0424  -2
   5  -1   5 1227.86 45.0424   1
   5  -1   5 649.076 27.8600   2
   5  -1   5 775.530 103.485   1
   6   1   5 768.742 33.2035  -2
   6  -1   5 768.742 33.2035   1
   7   1   5 411.065 25.6616  -2
   7  -1   5 411.065 25.6616   1
   8   1   5 124.128 22.1489  -2
   8  -1   5 124.128 22.1489   1
   8  -1   5 92.2336 23.0665   1
   9   1   5 85.2541 33.5571  -2
   9  -1   5 85.2541 33.5571   1
  -7   0   5 582.918 40.5999  -2
  -7   0   5 582.918 40.5999   1
  -6   0   5 1413.50 44.5747  -2
  -6   0   5 1413.50 44.5747   1
  -5   0   5 1317.00 39.7877  -2
  -5   0   5 1317.00 39.7877   1
  -4   0   5 1129.62 28.1852  -2
  -4   0   5 1129.62 28.1852   1
  -3   0   5 2280.40 37.5972  -2
  -3   0   5 2280.40 37.5972   1
  -2   0   5 3679.85 44.4503  -2
  -2   0   5 3679.85 44.4503   1
  -1   0   5 2812.86 37.2261  -2
  -1   0   5 2812.86 37.2261   1
   0   0   5 1513.55 25.3187  -2
   0   0   5 1513.55 25.3187   1
   1   0   5 518.476 13.7934  -2
   1   0   5 518.476 13.7934   1
   2   0   5 271.264 10.8981  -2
   2   0   5 271.264 10.8981   1
   3   0   5 322.462 12.8680  -2
   3   0   5 322.462 12.8680   1
   4   0   5 773.016 20.9600  -2
   4   0   5 773.016 20.9600   1
   5   0   5 129.565 14.4906  -2
   5   0   5 129.565 14.4906   1
   6   0   5 283.603 21.6895  -2
   6   0   5 283.603 21.6895   1
   7   0   5 979.043 40.9832  -2
   7   0   5 979.043 40.9832   1
   8   0   5 1265.22 49.4655  -2
   8   0   5 1265.22 49.4655   1
   9   0   5 947.919 56.2896  -2
   9   0   5 947.919 56.2896   1
  -8  -1   5 758.745 53.3042  -2
  -8   1   5 758.745 53.3042   1
  -7  -1   5 342.475 51.6148  -2
  -7   1   5 342.475 51.6148   1
  -7   1   5 122.157 26.8528   1
  -6   1   5 76.7547 16.8688   1
  -5   1   5 120.847 13.8862   1
  -5   1   5 151.704 20.7598   2
  -4   1   5 1.80264 2.64700   1
  -4   1   5 2.30798 3.22555   2
  -4  -1   5 -19.280 7.79122  -2
  -4   1   5 -19.280 7.79122   1
  -3   1   5 191.843 13.0605   1
  -3  -1   5 149.913 18.1895  -2
  -3   1   5 149.913 18.1895   1
  -3   1   5 202.108 18.2274   2
  -2   1   5 297.172 17.3144   2
  -2   1   5 310.329 13.4149   1
  -2  -1   5 326.178 25.6938  -2
  -2   1   5 326.178 25.6938   1
  -1   1   5 222.579 12.7333   1
  -1   1   5 189.587 13.1288   2
  -1  -1   5 1043.57 46.2941  -2
  -1   1   5 1043.57 46.2941   1
   0   1   5 817.607 27.1740   1
   0   1   5 744.406 18.0833   2
   0  -1   5 3088.70 77.5393  -2
   0   1   5 3088.70 77.5393   1
   1   1   5 1493.09 38.5406   2
   1  -1   5 2315.53 30.2851  -2
   1   1   5 2315.53 30.2851   1
   2   1   5 3604.59 37.4330   2
   2  -1   5 4941.50 56.5565  -2
   2   1   5 4941.50 56.5565   1
   2   1   5 3792.78 75.0627   1
   3   1   5 1430.38 43.7431   1
   3  -1   5 2754.20 49.4336  -2
   3   1   5 2754.20 49.4336   1
   3   1   5 1510.33 80.8069   2
   4  -1   5 1778.51 49.3990  -2
   4   1   5 1778.51 49.3990   1
   4   1   5 807.285 27.6963   1
   4   1   5 794.140 63.6487   2
   5  -1   5 1351.66 49.3198  -2
   5   1   5 1351.66 49.3198   1
   5   1   5 705.598 63.1370   2
   5   1   5 678.976 25.3977   1
   6  -1   5 757.080 39.6652  -2
   6   1   5 757.080 39.6652   1
   7  -1   5 382.663 29.8542  -2
   7   1   5 382.663 29.8542   1
   8   1   5 51.3512 16.6154   2
   8  -1   5 51.3670 12.3963  -2
   8   1   5 51.3670 12.3963   1
   9  -1   5 31.1748 20.9910  -2
   9   1   5 31.1748 20.9910   1
  -8   2   5 127.619 22.8359   2
  -7   2   5 107.089 19.4350   1
  -7   2   5 108.054 21.9214   2
  -6   2   5 407.113 41.7128   2
  -6   2   5 406.049 44.0406   1
  -5   2   5 1211.05 31.7130   2
  -5   2   5 1349.70 57.7234   1
  -4   2   5 1342.75 35.4865   1
  -4   2   5 1209.57 30.3781   2
  -3   2   5 834.124 19.4799   1
  -3   2   5 742.905 22.4075   2
  -2   2   5 703.704 16.0145   1
  -2   2   5 667.288 19.9295   2
  -1   2   5 1112.03 27.6834   1
  -1   2   5 1040.63 23.1172   2
   0   2   5 668.811 16.0006   2
   0   2   5 704.646 10.3073   1
   1   2   5 111.517 12.5043   2
   1   2   5 113.051 8.77481   1
   2   2   5 319.382 7.11483   2
   2   2   5 321.390 12.3550   1
   3   2   5 11.2567 3.39415   2
   3   2   5 17.3284 4.22090   1
   4   2   5 350.834 15.5571   1
   4   2   5 324.933 15.5057   2
   5   2   5 762.002 21.9410   1
   5   2   5 730.640 30.7694   2
   6   2   5 437.902 33.7074   2
   6   2   5 468.539 35.5385   1
   7   2   5 261.650 26.1991   1
   7   2   5 225.213 25.1175   2
   8   2   5 422.570 35.9521   2
   8   2   5 397.747 42.4399   1
   9   2   5 441.544 66.4489   1
  -7   3   5 195.660 28.7274   2
  -7   3   5 228.188 33.4856   1
  -6   3   5 140.394 22.4743   2
  -6   3   5 205.048 30.8959   1
  -5   3   5 87.7887 18.4867   1
  -5   3   5 77.6053 12.0118   2
  -4   3   5 10.7488 4.14089   2
  -4   3   5 6.36215 2.55022   1
  -3   3   5 17.6365 5.24048   2
  -3   3   5 22.4534 5.54327   1
  -2   3   5 575.159 21.9655   1
  -2   3   5 541.120 18.2124   2
  -1   3   5 902.552 22.4308   2
  -1   3   5 1038.46 28.3420   1
   0   3   5 763.584 19.0813   2
   0   3   5 861.579 31.0008   1
   1   3   5 301.461 10.9695   2
   1   3   5 309.104 11.2489   1
   2   3   5 1689.06 27.6863   2
   2   3   5 1761.86 29.8618   1
   3   3   5 1550.28 29.7790   2
   3   3   5 1592.49 30.6814   1
   4   3   5 1009.73 25.8475   2
   4   3   5 1044.72 26.2925   1
   5   3   5 503.870 20.2924   1
   5   3   5 464.975 25.8123   2
   6   3   5 477.996 42.4142   1
   6   3   5 396.262 31.4478   2
   7   3   5 118.877 20.8096   1
   7   3   5 116.916 16.2406   2
   8   3   5 3.71870 7.02819   1
   8   3   5 20.2658 6.62918   2
  -7  -4   4 319.189 45.0511  -2
  -7   4   5 319.189 45.0511   1
  -6  -4   4 727.928 46.2803  -2
  -6   4   5 727.928 46.2803   1
  -5  -4   4 1340.48 63.2016  -2
  -5   4   5 1340.48 63.2016   1
  -4  -4   4 1805.49 44.5899  -2
  -4   4   5 1805.49 44.5899   1
  -4   4   5 980.820 50.6052   2
  -3   4   5 1268.46 43.5785   2
  -3  -4   4 1925.09 44.8450  -2
  -3   4   5 1925.09 44.8450   1
  -2  -4   4 1383.86 50.5137  -2
  -2   4   5 1383.86 50.5137   1
  -2   4   5 863.992 33.5550   2
  -2   4   5 912.726 43.4553   1
  -1  -4   4 898.642 51.9433  -2
  -1   4   5 898.642 51.9433   1
  -1   4   5 456.205 17.1031   2
  -1   4   5 546.358 25.6951   1
   0   4   5 417.931 15.8255   2
   0  -4   4 503.626 39.4005  -2
   0   4   5 503.626 39.4005   1
   0   4   5 412.572 25.1046   1
   1   4   5 84.2140 8.40437   1
   1   4   5 77.6684 8.38368   2
   2  -4   4 -13.531 9.89881  -2
   2   4   5 -13.531 9.89881   1
   2   4   5 4.38715 2.35978   2
   2   4   5 6.37057 3.57783   1
   3   4   5 52.8333 7.98381   1
   3   4   5 37.5137 7.47580   2
   3  -4   4 98.9224 18.3659  -2
   3   4   5 98.9224 18.3659   1
   4   4   5 16.4938 4.82820   1
   4   4   5 9.91067 6.54464   2
   4  -4   4 538.150 38.8723  -2
   4   4   5 538.150 38.8723   1
   5   4   5 149.150 22.0825   2
   5  -4   4 986.646 45.4006  -2
   5   4   5 986.646 45.4006   1
   5   4   5 149.044 21.7738   1
   6   4   5 500.503 42.2308   2
   6  -4   4 1040.94 48.0813  -2
   6   4   5 1040.94 48.0813   1
   7  -4   4 1027.45 49.2476  -2
   7   4   5 1027.45 49.2476   1
   8  -4   4 900.393 43.6959  -2
   8   4   5 900.393 43.6959   1
  -6  -5   4 139.929 22.3631  -2
  -6   5   5 139.929 22.3631   1
  -5   5   5 75.5739 16.7415   2
[truncated: 572,203 more chars]
