# Supplementary material for: Metal halide coordination compounds with quinazolin-4(3H)-one
Source: Acta Crystallogr E Crystallogr Commun. 2023 Jun 6;79(Pt 7):614–8. doi: 10.1107/S2056989023004802 (PMC10439437; doi:10.1107/S2056989023004802)
Supplement: Supplementary file 2 [file e-79-00614-Isup5.hkl]

data_I                                                                          
_shelx_title ' u12_32 comp1 re-integrated twin'                                 
_shelx_refln_list_code          4                                               
_shelx_F_calc_maximum      280.43                                               
_exptl_crystal_F_000       776.00                                               
_reflns_d_resolution_high  0.6966                                               
                                                                                
loop_                                                                           
 _space_group_symop_operation_xyz                                               
 'x, y, z'                                                                      
 '-x, y+1/2, -z+1/2'                                                            
 '-x, -y, -z'                                                                   
 'x, -y-1/2, z-1/2'                                                             
                                                                                
_cell_length_a    10.7930                                                       
_cell_length_b     7.2019                                                       
_cell_length_c    13.7605                                                       
_cell_angle_alpha  90.000                                                       
_cell_angle_beta  100.471                                                       
_cell_angle_gamma  90.000                                                       
                                                                                
_shelx_F_squared_multiplier     1.000                                           
                                                                                
loop_                                                                           
 _refln_index_h                                                                 
 _refln_index_k                                                                 
 _refln_index_l                                                                 
 _refln_F_squared_calc                                                          
 _refln_F_squared_meas                                                          
 _refln_F_squared_sigma                                                         
 _refln_observed_status                                                         
   2   0   0      41739.71      46349.94       391.53 o                         
   3   0   0      17495.62      19009.70       199.28 o                         
   4   0   0        795.51        808.49        35.37 o                         
   5   0   0       3520.00       3537.43        81.88 o                         
   6   0   0        850.48       1020.57        50.48 o                         
   7   0   0        511.71        613.43        44.91 o                         
   8   0   0         77.33        160.56        39.10 o                         
   9   0   0       1430.69       1579.91        77.39 o                         
  10   0   0       2429.28       2657.90       135.27 o                         
  11   0   0       1650.87       1782.39       118.53 o                         
  12   0   0        493.84        481.67        75.14 o                         
  13   0   0        313.02        358.17       111.40 o                         
  14   0   0       1193.54       1124.15       228.45 o                         
   1   1   0      10148.70      10595.64        79.47 o                         
   2   1   0       5632.86       5633.71        56.08 o                         
   3   1   0      13534.64      13860.52       113.94 o                         
   4   1   0      25142.59      25834.68       192.32 o                         
   5   1   0      22735.28      23510.62       189.75 o                         
   6   1   0      22141.23      22622.29       194.34 o                         
   7   1   0       4106.98       4356.24        76.25 o                         
   8   1   0       1708.93       1814.14        53.99 o                         
   9   1   0          4.84         25.20        24.00 o                         
  10   1   0       7054.29       6982.18       146.06 o                         
  11   1   0       7080.64       7304.67       157.72 o                         
  12   1   0       2591.93       2864.98       124.26 o                         
  13   1   0       1222.05       1362.34       104.93 o                         
  14   1   0         13.30        119.03        68.26 o                         
   0   2   0      39709.42      42116.87       352.74 o                         
   1   2   0      14589.75      15913.91       124.08 o                         
   2   2   0        289.76        323.89        17.30 o                         
   3   2   0       3926.13       3898.35        55.69 o                         
   4   2   0         61.98         47.59        12.70 o                         
   5   2   0       4806.54       4712.80        72.23 o                         
   6   2   0      16498.94      16442.74       161.73 o                         
   7   2   0      37129.91      38376.56       302.93 o                         
   8   2   0      33687.88      34568.83       291.14 o                         
   9   2   0       9204.81       9457.04       148.36 o                         
  10   2   0       7510.17       7795.39       156.91 o                         
  11   2   0          6.45         51.71        42.10 o                         
  12   2   0       2281.61       2372.54       128.78 o                         
  13   2   0       4903.11       5305.83       193.56 o                         
  14   2   0       2187.89       2084.07       139.74 o                         
   1   3   0      22348.93      22830.28       178.41 o                         
   2   3   0      25613.96      26088.27       200.60 o                         
   3   3   0      22463.75      22699.00       184.53 o                         
   4   3   0       8959.82       8945.46       103.11 o                         
   5   3   0        289.82        350.29        24.87 o                         
   6   3   0        412.66        415.69        29.27 o                         
   7   3   0       3695.36       3688.49        80.34 o                         
   8   3   0       8165.40       7956.59       138.10 o                         
   9   3   0         49.64        115.41        33.34 o                         
  10   3   0       3402.27       3256.87       110.94 o                         
  11   3   0       5722.89       5213.26       177.09 o                         
  12   3   0       6763.79       7100.13       213.07 o                         
  13   3   0       8995.04       9536.40       266.62 o                         
  14   3   0       5172.22       5786.46       233.74 o                         
   0   4   0      78639.20      82928.04       743.82 o                         
   1   4   0       8588.93       8028.40        96.91 o                         
   2   4   0       8403.19       8212.32       101.24 o                         
   3   4   0       5862.15       6083.63        88.49 o                         
   4   4   0         11.95          1.74        14.26 o                         
   5   4   0       1533.96       1719.46        55.01 o                         
   6   4   0       3340.44       3316.97        87.27 o                         
   7   4   0       6542.82       6735.66       124.38 o                         
   8   4   0       5302.00       5629.75       126.52 o                         
   9   4   0        738.41        794.25        60.38 o                         
  10   4   0       3324.89       3239.16       119.72 o                         
  11   4   0        405.16        525.38        73.77 o                         
  12   4   0         58.72        107.14        64.50 o                         
  13   4   0       1152.51       1264.89       112.71 o                         
  14   4   0        963.85        934.76       149.98 o                         
   1   5   0        419.25        473.98        30.33 o                         
   2   5   0        172.70        204.28        21.62 o                         
   3   5   0       3742.95       3544.31        75.32 o                         
   4   5   0      14739.39      14630.59       179.49 o                         
   5   5   0      26214.27      26395.44       266.76 o                         
   6   5   0      27199.91      27232.93       295.03 o                         
   7   5   0      10377.46      10611.90       164.92 o                         
   8   5   0         79.34        111.80        32.80 o                         
   9   5   0          1.55         27.31        33.40 o                         
  10   5   0       4114.51       4154.84       151.83 o                         
  11   5   0       3625.36       3502.51       161.24 o                         
  12   5   0        618.52        666.12        92.05 o                         
  13   5   0         37.98        312.73       155.61 o                         
   0   6   0      42222.66      43393.38       538.59 o                         
   1   6   0       9147.71       8795.52       149.56 o                         
   2   6   0       4731.73       4707.72       122.59 o                         
   3   6   0        943.06       1024.29        60.18 o                         
   4   6   0        450.74        489.54        46.54 o                         
   5   6   0       2118.58       2158.05        88.52 o                         
   6   6   0       1901.24       2009.20        84.18 o                         
   7   6   0       1856.73       1752.53        88.09 o                         
   8   6   0       1019.95       1003.07        93.34 o                         
   9   6   0         19.26          0.93        45.59 o                         
  10   6   0       1432.29       1522.14       117.66 o                         
  11   6   0        321.99        345.72        73.32 o                         
  12   6   0          4.33         60.60        65.27 o                         
   1   7   0       3695.52       3698.35       119.24 o                         
   2   7   0       5197.48       4927.75       134.93 o                         
   3   7   0       5071.12       4832.15       134.36 o                         
   4   7   0       2232.83       2204.10        93.70 o                         
   5   7   0        421.69        372.75        47.35 o                         
   6   7   0         75.95         74.28        36.00 o                         
   7   7   0       1079.63       1130.88        88.21 o                         
   8   7   0       3057.08       2897.77       150.91 o                         
   9   7   0        497.67        638.49        76.97 o                         
  10   7   0       2555.05       2944.10       163.10 o                         
  11   7   0       3620.99       3751.20       271.07 o                         
   0   8   0        348.42        192.59        70.07 o                         
   1   8   0        768.85        664.71        65.89 o                         
   2   8   0         18.81         26.61        32.44 o                         
   3   8   0        514.23        522.86        56.01 o                         
   4   8   0        132.42        128.60        40.02 o                         
   5   8   0        649.70        660.07        58.70 o                         
   6   8   0       4376.19       4498.15       175.80 o                         
   7   8   0      10338.67      10284.91       289.44 o                         
   8   8   0      10755.93      10414.61       296.93 o                         
   9   8   0       4204.61       4473.73       221.90 o                         
   1   9   0       1284.98       1117.04       102.50 o                         
   2   9   0       2120.19       2064.50       133.78 o                         
   3   9   0       3263.08       3315.36       170.31 o                         
   4   9   0       3312.42       3525.10       173.42 o                         
   5   9   0       3184.45       3299.99       177.73 o                         
   6   9   0       1728.66       2112.47       169.51 o                         
   7   9   0        409.82        468.31       169.24 o                         
   0  10   0      16124.21      15302.31       505.69 o                         
   1  10   0       7287.72       7515.23       299.66 o                         
   2  10   0       3471.74       3385.57       195.85 o                         
   3  10   0        610.30        459.62        98.57 o                         
 -14   1   1       1183.80       1179.03       148.20 o                         
 -14   1   1        508.57        782.60       388.60 o                         
 -13   1   1         47.59         51.04        51.40 o                         
 -13   1   1         37.86         36.23        66.23 o                         
 -13   1   1       1548.42       1069.36       185.92 o                         
 -12   1   1        149.22        165.78        46.16 o                         
 -12   1   1        118.72        127.28        46.86 o                         
 -12   1   1       1969.32       1636.29       243.55 o                         
 -11   1   1       1318.36       1399.38       173.55 o                         
 -11   1   1        253.93        220.54        44.64 o                         
 -11   1   1        202.03        166.13        41.19 o                         
 -10   1   1          4.39         47.73        25.87 o                         
 -10   1   1        148.06        185.89       122.27 o                         
 -10   1   1          5.52         37.13        28.43 o                         
  -9   1   1        679.57        711.24        49.72 o                         
  -9   1   1        870.51       1020.85        89.21 o                         
  -9   1   1        854.18        918.55        65.73 o                         
  -8   1   1       3424.08       3526.53       149.44 o                         
  -8   1   1       2675.15       2695.07        82.40 o                         
  -8   1   1       3362.51       3390.29       115.92 o                         
  -7   1   1       3439.09       3390.00        95.49 o                         
  -7   1   1       2736.08       2599.18        74.12 o                         
  -7   1   1       4547.18       4544.26       184.96 o                         
  -6   1   1        410.24        406.97        27.83 o                         
  -6   1   1       6673.28       6130.10       237.47 o                         
  -6   1   1        515.65        640.68        36.71 o                         
  -5   1   1        985.59       1036.45        38.22 o                         
  -5   1   1       1238.83       1355.47        47.11 o                         
  -5   1   1      14212.11      12072.43       357.08 o                         
  -4   1   1       5512.51       5347.94        67.50 o                         
  -4   1   1       6928.89       6930.97        80.58 o                         
  -4   1   1      20242.61      19922.73       688.92 o                         
  -3   1   1      11445.76      11365.38       101.61 o                         
  -3   1   1       9106.05       9183.87        83.95 o                         
  -3   1   1      18733.69      18855.12       673.45 o                         
  -2   1   1       6234.59       6296.19        56.90 o                         
  -2   1   1       4960.13       5061.78        53.48 o                         
  -1   1   1        480.67        558.38        18.12 o                         
  -1   1   1        382.41        403.07        14.85 o                         
   0   1   1        202.51        227.93         8.65 o                         
   0   1   1        254.55        278.39         9.83 o                         
   1   1   1        336.15        401.74        16.57 o                         
   1   1   1        422.52        468.93        17.73 o                         
   2   1   1        885.19       1017.83        29.95 o                         
   2   1   1        704.24        775.99        23.65 o                         
   2   1   1       5845.32       6129.92       184.15 o                         
   3   1   1       9160.49       9251.46        87.49 o                         
   3   1   1       7287.93       7267.31        75.62 o                         
   4   1   1      16734.54      16696.75       146.20 o                         
   4   1   1      13313.71      13207.88       122.98 o                         
   4   1   1      22247.05      22516.31       662.21 o                         
   5   1   1      16306.64      16347.46       153.16 o                         
   5   1   1      12973.29      12808.25       133.27 o                         
   5   1   1      17292.23      16752.06       579.19 o                         
   6   1   1       6157.63       5890.46        89.20 o                         
   6   1   1       7739.77       7519.33       100.50 o                         
   6   1   1       8150.01       7886.31       399.08 o                         
   7   1   1       1108.10       1136.14        49.87 o                         
   7   1   1       4128.89       4283.71       217.19 o                         
   7   1   1       1392.81       1518.55        60.44 o                         
   8   1   1         61.57        142.33        25.61 o                         
   8   1   1         77.39        110.23        20.52 o                         
   8   1   1       2752.55       2431.68       190.19 o                         
   9   1   1         20.53         42.84        20.40 o                         
   9   1   1        700.10        705.08       126.91 o                         
   9   1   1         16.33         32.68        24.50 o                         
  10   1   1        179.16        144.88        37.01 o                         
  10   1   1        142.54        172.33        37.76 o                         
  10   1   1        183.55        -59.81       123.79 o                         
  11   1   1       1337.93       1482.35       109.03 o                         
  11   1   1       1064.43       1090.24        95.69 o                         
  11   1   1       1539.95       1634.17       193.00 o                         
  12   1   1       2406.48       2502.04       201.42 o                         
  12   1   1       2287.76       2358.90       174.09 o                         
  12   1   1       1820.10       1703.87       122.40 o                         
  13   1   1       1500.83       1655.87       167.10 o                         
  13   1   1       1924.32       2019.77       181.81 o                         
  13   1   1       1886.46       1785.30       206.38 o                         
  14   1   1       1193.05       1818.32       185.00 o                         
 -15   2   1          0.32        122.13        90.73 o                         
 -15   2   1          0.26        312.27       283.45 o                         
 -14   2   1         30.51         85.25        77.60 o                         
 -14   2   1         24.27         62.28        70.21 o                         
 -14   2   1         58.23        468.63       183.81 o                         
 -13   2   1         83.61         71.56        56.88 o                         
 -13   2   1         66.52        -16.08        55.89 o                         
 -13   2   1        103.44        -87.75       205.43 o                         
 -12   2   1         63.17         50.42        44.80 o                         
 -12   2   1         50.26         24.65        45.86 o                         
 -12   2   1        419.48        359.34       186.60 o                         
 -11   2   1        790.86        734.14        80.01 o                         
 -11   2   1        629.20        744.91        75.94 o                         
 -11   2   1       1463.47       1277.96       285.91 o                         
 -10   2   1       1831.67       1824.30        89.09 o                         
 -10   2   1       2302.30       2188.75       118.20 o                         
 -10   2   1       2919.03       3128.16       346.36 o                         
  -9   2   1       2284.10       2319.22        91.22 o                         
  -9   2   1       2870.97       2854.13       110.40 o                         
  -9   2   1       3137.05       3411.22       171.61 o                         
  -8   2   1       1279.54       1455.16        60.42 o                         
  -8   2   1       1608.30       1592.80        75.49 o                         
  -8   2   1       1916.06       2182.90       152.36 o                         
  -7   2   1        252.26        288.53        27.98 o                         
  -7   2   1        317.07        331.68        30.57 o                         
  -7   2   1       1358.40       1229.58       128.71 o                         
  -6   2   1          6.50         41.22        13.09 o                         
  -6   2   1          5.17         25.44        11.67 o                         
  -6   2   1       1211.93       1240.91       133.19 o                         
  -5   2   1         48.44         37.20        12.02 o                         
  -5   2   1         60.89         81.86        15.23 o                         
  -5   2   1        614.69        525.50       141.27 o                         
  -4   2   1        278.66        325.71        20.96 o                         
  -4   2   1        350.26        386.66        24.61 o                         
  -4   2   1        394.27        285.32       160.79 o                         
  -3   2   1       2434.42       2437.79        44.19 o                         
  -3   2   1       3059.92       2861.18        48.65 o                         
  -2   2   1       7809.13       7855.62        84.97 o                         
  -2   2   1       6212.81       5996.32        60.42 o                         
  -1   2   1       9901.89       9990.68        91.60 o                         
  -1   2   1      12446.08      12854.19       102.01 o                         
   0   2   1       1841.82       1930.75        42.08 o                         
   0   2   1       1465.32       1547.50        38.50 o                         
   1   2   1        474.45        499.12        22.26 o                         
   1   2   1        377.46        413.26        20.29 o                         
   2   2   1        146.31        132.12        12.27 o                         
   2   2   1        116.40        137.40        14.24 o                         
   3   2   1        673.05        656.88        28.03 o                         
   3   2   1        845.98        851.67        30.60 o                         
   3   2   1       3280.41       3245.38       222.41 o                         
   4   2   1         44.01         52.72        11.41 o                         
   4   2   1         55.32         81.38        14.49 o                         
   4   2   1        333.98        373.20       132.72 o                         
   5   2   1        553.80        606.44        32.00 o                         
   5   2   1        696.09        735.03        36.59 o                         
   5   2   1        744.53       1088.37       198.26 o                         
   6   2   1       1515.15       1639.36        57.37 o                         
   6   2   1       1205.43       1164.55        49.26 o                         
   7   2   1       1308.88       1342.40        57.56 o                         
   7   2   1       1041.32       1017.50        52.06 o                         
   7   2   1       1561.14       1492.33       175.56 o                         
   8   2   1        386.83        432.99        35.01 o                         
   8   2   1        307.75        345.05        36.97 o                         
   8   2   1       1666.37       1851.91       197.08 o                         
   9   2   1        266.07        265.86        37.85 o                         
   9   2   1        334.44        380.26        38.40 o                         
  10   2   1        616.73        677.65        68.24 o                         
  10   2   1        775.19        919.42        69.50 o                         
  11   2   1        845.43       1014.36       114.98 o                         
  11   2   1        672.61        575.66        72.85 o                         
  11   2   1       1474.62       1659.69       165.12 o                         
  12   2   1        447.86        465.86        84.49 o                         
  12   2   1        356.31        302.50        60.08 o                         
  12   2   1        498.12        630.00       218.68 o                         
  13   2   1         24.93        -65.72        78.51 o                         
  13   2   1         91.45        103.53       125.34 o                         
  13   2   1         19.83        118.66        62.10 o                         
  14   2   1         59.11        378.45       164.66 o                         
  14   2   1         34.84        137.07       113.32 o                         
  14   2   1         27.72         69.42        66.88 o                         
 -14   3   1        388.05        654.42       193.90 o                         
 -14   3   1        260.30        160.50        86.53 o                         
 -14   3   1        207.09        287.41        95.25 o                         
 -13   3   1         18.17        100.48        63.77 o                         
 -13   3   1        418.69        355.79       205.38 o                         
 -13   3   1         14.46         33.16        48.54 o                         
 -12   3   1          1.63         19.99        42.05 o                         
 -12   3   1        501.30        765.00       237.27 o                         
 -12   3   1          2.05         64.26        42.98 o                         
 -11   3   1          5.03         15.41        30.50 o                         
 -11   3   1          6.33         35.21        35.84 o                         
 -11   3   1        213.25        244.02       266.38 o                         
 -10   3   1          6.15         -4.61        27.67 o                         
 -10   3   1          4.89         19.48        26.22 o                         
  -9   3   1        693.03        695.30        55.56 o                         
  -9   3   1        551.36        565.42        52.34 o                         
  -9   3   1        744.42        728.93       214.65 o                         
  -8   3   1        675.39        709.15        47.46 o                         
  -8   3   1        848.92        892.85        57.34 o                         
  -8   3   1        863.03       1045.75       215.02 o                         
  -7   3   1        757.77        828.15        48.06 o                         
  -7   3   1        602.87        599.96        40.63 o                         
  -6   3   1        202.02        228.47        21.45 o                         
  -6   3   1        253.92        227.61        27.04 o                         
  -6   3   1       1869.11       2181.45       167.80 o                         
  -5   3   1         59.88         46.27        15.28 o                         
  -5   3   1         75.27         73.69        16.34 o                         
  -5   3   1       2910.31       2298.01       147.72 o                         
  -4   3   1       1906.30       1975.36        61.47 o                         
  -4   3   1       1516.62       1568.43        44.87 o                         
  -3   3   1       1998.49       1960.72        59.48 o                         
  -3   3   1       1589.97       1653.16        45.13 o                         
  -2   3   1       1494.83       1527.32        44.02 o                         
  -2   3   1       1189.26       1206.85        41.93 o                         
  -1   3   1        389.17        417.99        20.09 o                         
  -1   3   1        309.61        346.03        19.18 o                         
   0   3   1         42.14         52.19        12.62 o                         
   0   3   1         33.53         33.94         9.55 o                         
   1   3   1         91.55        102.92        13.25 o                         
   1   3   1         72.83         90.57        12.15 o                         
   2   3   1        613.99        648.09        30.55 o                         
   2   3   1        488.48        532.70        26.59 o                         
   3   3   1       1388.33       1403.57        52.86 o                         
   3   3   1       1745.05       1742.23        46.94 o                         
   4   3   1       4339.67       4225.87        71.70 o                         
   4   3   1       3452.57       3266.33        74.65 o                         
   5   3   1       2835.04       2790.95        73.04 o                         
   5   3   1       3563.48       3687.93        76.33 o                         
   6   3   1       2030.20       2183.43        65.56 o                         
   6   3   1       1615.19       1558.77        60.80 o                         
   6   3   1       2232.22       1939.83       406.80 o                         
   7   3   1        707.90        661.28        45.10 o                         
   7   3   1        563.19        580.53        40.35 o                         
   7   3   1       1310.77       1805.83       379.74 o                         
   8   3   1         17.73        -13.11        20.91 o                         
   8   3   1         14.10         -2.41        19.82 o                         
   8   3   1        693.12        684.12       252.02 o                         
   9   3   1         64.59         79.19        30.20 o                         
   9   3   1         51.39         88.97        25.28 o                         
   9   3   1        615.95        301.26       198.85 o                         
  10   3   1         73.88         81.67        31.92 o                         
  10   3   1         58.78         83.05        35.22 o                         
  10   3   1         78.77        218.37       198.78 o                         
  11   3   1        206.92        280.77        56.32 o                         
  11   3   1        265.12        390.23       227.10 o                         
  11   3   1        260.09        196.36        59.77 o                         
  12   3   1        627.53        723.45        91.92 o                         
  12   3   1        499.26        514.66        81.07 o                         
  12   3   1        629.16       1084.19       362.91 o                         
  13   3   1        400.52        323.17        79.09 o                         
  13   3   1        503.43        457.25        88.23 o                         
  13   3   1        517.88        427.68       237.16 o                         
  14   3   1        367.66        820.07       178.37 o                         
  14   3   1        127.75        167.77        95.10 o                         
  14   3   1        160.57        236.70       252.79 o                         
 -14   4   1        156.92        187.77        68.72 o                         
 -14   4   1        197.24         76.26        61.20 o                         
 -13   4   1         26.78        -51.44        51.44 o                         
 -13   4   1         48.72         84.25       270.58 o                         
 -13   4   1         21.31        -31.03        61.02 o                         
 -12   4   1        458.89        485.16       338.41 o                         
 -12   4   1         19.79         72.60        47.72 o                         
 -12   4   1         24.88         68.19        52.58 o                         
 -11   4   1       1245.62       1265.44       100.56 o                         
 -11   4   1        991.00        893.44        88.12 o                         
 -11   4   1       2738.47       3216.34       358.05 o                         
 -10   4   1       5007.86       5710.28       669.25 o                         
 -10   4   1       3677.69       3751.60       151.13 o                         
 -10   4   1       2925.91       2615.25       124.30 o                         
  -9   4   1       5091.15       5125.08       168.32 o                         
  -9   4   1       4050.43       3907.12       141.46 o                         
  -8   4   1       3427.39       3653.15       121.09 o                         
  -8   4   1       2726.77       2683.11       102.03 o                         
  -7   4   1        660.02        743.94        49.99 o                         
  -7   4   1        525.10        518.82        44.43 o                         
  -6   4   1          0.34         30.09        17.23 o                         
  -6   4   1          0.27         -3.86        16.14 o                         
  -5   4   1          7.63         39.08        16.91 o                         
  -5   4   1          9.59         38.28        15.73 o                         
  -4   4   1        714.73        786.54        37.47 o                         
  -4   4   1        898.37        943.42        47.60 o                         
  -3   4   1       5079.79       4869.77        79.14 o                         
  -3   4   1       6384.99       6380.42        90.88 o                         
  -2   4   1      10730.25      10461.05       115.29 o                         
  -2   4   1      13487.28      13137.56       136.13 o                         
  -1   4   1       7226.36       6772.37        94.00 o                         
  -1   4   1       9083.10       8401.53       108.80 o                         
   0   4   1       7707.08       7641.42       107.61 o                         
   0   4   1       9687.34       9430.17       116.17 o                         
   1   4   1        148.34        138.99        19.33 o                         
   1   4   1        186.46        154.09        15.68 o                         
   2   4   1        889.30        954.30        40.51 o                         
   2   4   1       1117.80       1194.16        46.92 o                         
   3   4   1        757.03        772.82        33.12 o                         
   3   4   1        951.54       1020.65        44.82 o                         
   4   4   1         70.00         78.20        17.16 o                         
   4   4   1         55.69         68.06        17.71 o                         
   5   4   1        468.80        449.19        36.03 o                         
   5   4   1        476.43        486.96       338.07 o                         
   5   4   1        372.97        355.02        30.68 o                         
   6   4   1       2725.52       2765.25        94.90 o                         
   6   4   1       2168.38       2339.55        81.96 o                         
   6   4   1       2725.78       2872.82       459.79 o                         
   7   4   1       2201.41       2214.12        91.76 o                         
   7   4   1       1751.40       1810.40        77.77 o                         
   7   4   1       2726.51       2635.80       257.65 o                         
   8   4   1        102.97         79.31        27.21 o                         
   8   4   1        129.43        165.66        34.22 o                         
   8   4   1       2856.20       2833.11       282.20 o                         
   9   4   1         23.17         64.30        30.26 o                         
   9   4   1         29.12         33.78        27.77 o                         
   9   4   1       4079.55       4271.28       355.05 o                         
  10   4   1       1671.94       1622.07       102.48 o                         
  10   4   1       1330.17       1382.61        93.14 o                         
  10   4   1       4597.85       3798.93       440.34 o                         
  11   4   1       1492.84       1354.85       104.76 o                         
  11   4   1       1876.42       1827.94       143.45 o                         
  11   4   1       2867.41       2393.04       441.06 o                         
  12   4   1        545.53        581.37        99.15 o                         
  12   4   1        565.32        996.89       244.02 o                         
  12   4   1        434.01        387.14        73.00 o                         
  13   4   1         21.94         18.77        52.83 o                         
  13   4   1         27.57         27.39        58.85 o                         
  13   4   1         48.88        375.03       248.67 o                         
 -13   5   1         55.08         25.02        58.77 o                         
 -13   5   1         43.82        163.52        58.93 o                         
 -12   5   1         59.56         93.82        50.44 o                         
 -12   5   1         74.86         24.22        60.36 o                         
 -12   5   1        129.45         65.18       338.94 o                         
 -11   5   1         87.63         45.64        45.63 o                         
 -11   5   1         69.72          8.83        41.79 o                         
 -11   5   1         87.82         -4.27       267.92 o                         
 -10   5   1        103.69        144.87        35.53 o                         
 -10   5   1         82.49         73.87        41.22 o                         
  -9   5   1         61.10         52.07        30.37 o                         
  -9   5   1         76.80        124.87        35.68 o                         
  -8   5   1          8.80         32.63        27.01 o                         
  -8   5   1          7.00         17.21        24.04 o                         
  -7   5   1         12.83        -19.58        19.58 o                         
  -7   5   1         17.36        355.85       321.70 o                         
  -7   5   1         16.13         14.99        23.95 o                         
  -6   5   1         17.67         11.14        19.42 o                         
  -6   5   1         22.21         31.61        22.77 o                         
  -5   5   1          1.50        -19.23        19.23 o                         
  -5   5   1          1.19        -17.04        17.04 o                         
  -4   5   1        304.28        304.35        31.86 o                         
  -4   5   1        382.46        416.88        35.79 o                         
  -3   5   1        120.97        156.22        24.23 o                         
  -3   5   1        152.05        142.13        23.76 o                         
  -2   5   1         95.74        123.18        20.62 o                         
  -2   5   1         76.17         41.60        18.27 o                         
  -1   5   1          0.12          6.50        16.50 o                         
  -1   5   1          0.15          1.07        13.38 o                         
   0   5   1        222.59        267.02        27.03 o                         
   0   5   1        279.78        314.80        30.15 o                         
   1   5   1         24.14         30.81        18.30 o                         
   1   5   1         19.21         29.59        13.71 o                         
   1   5   1         24.26       -161.34       161.34 o                         
   2   5   1         12.50          4.56        13.39 o                         
   2   5   1         15.71          1.47        16.18 o                         
   2   5   1         91.89       -123.99       139.00 o                         
   3   5   1         11.02         20.26        16.35 o                         
   3   5   1          8.77         18.88        15.99 o                         
   4   5   1         62.32         21.35        19.49 o                         
   4   5   1         78.33         93.80        21.46 o                         
   5   5   1         25.49         36.46        20.09 o                         
   5   5   1         20.28         48.92        20.80 o                         
   6   5   1          1.49         32.45        20.90 o                         
   6   5   1          1.87         20.79        23.50 o                         
   6   5   1         19.54       -233.72       330.10 o                         
   7   5   1          1.24         10.75        24.15 o                         
   7   5   1         14.39        178.59       374.03 o                         
   7   5   1          1.55        -13.75        23.57 o                         
   8   5   1        519.94        459.36        55.24 o                         
   8   5   1        413.65        386.74        50.03 o                         
   8   5   1        526.94        731.62       174.93 o                         
   9   5   1          1.63         18.14        29.06 o                         
   9   5   1          2.04        -16.58        31.76 o                         
   9   5   1         63.15        105.22       152.28 o                         
  10   5   1         11.89        -39.25        39.25 o                         
  10   5   1          9.46         12.54        32.08 o                         
  10   5   1         94.38       -130.47       179.23 o                         
  11   5   1          0.19         25.74        43.39 o                         
  11   5   1          0.24         21.83        51.61 o                         
  11   5   1         69.95        160.69       233.05 o                         
  12   5   1         68.62         39.37        55.65 o                         
  12   5   1         54.59         45.58        57.19 o                         
  13   5   1         55.65         78.53        59.69 o                         
  13   5   1         69.95        120.66       114.92 o                         
 -12   6   1        141.76        249.75        67.57 o                         
 -12   6   1        112.78        231.32        75.82 o                         
 -11   6   1        883.00        890.20       119.05 o                         
 -11   6   1        702.50        699.44       116.85 o                         
 -11   6   1       1635.57       1916.20       448.11 o                         
 -10   6   1       1923.25       1722.35       131.94 o                         
 -10   6   1       2417.41       2475.51       164.37 o                         
 -10   6   1       3048.68       2984.57       568.01 o                         
  -9   6   1       3270.13       3475.30       325.96 o                         
  -9   6   1       2154.70       2264.49       158.44 o                         
  -9   6   1       2708.32       2658.30       167.96 o                         
  -8   6   1       1292.84       1203.24        95.75 o                         
  -8   6   1       1625.03       1532.08       116.87 o                         
  -8   6   1       1856.89       1608.22       428.57 o                         
  -7   6   1        517.42        553.49        60.89 o                         
  -7   6   1        411.65        497.96        51.88 o                         
  -7   6   1       1161.48       1088.47       422.07 o                         
  -6   6   1         36.55         83.25        31.28 o                         
  -6   6   1         29.07         30.96        25.33 o                         
  -5   6   1          1.63         21.77        22.79 o                         
  -5   6   1          2.05         23.80        25.06 o                         
  -4   6   1        502.72        542.51        52.11 o                         
  -4   6   1        399.96        334.49        38.54 o                         
  -3   6   1       2020.90       2069.84        91.61 o                         
  -3   6   1       2540.15       2631.23       108.54 o                         
  -2   6   1       5302.12       5277.99       139.27 o                         
  -2   6   1       4218.28       4444.66       122.13 o                         
  -1   6   1       6873.80       7168.21       133.36 o                         
  -1   6   1       8639.95       8111.75       141.18 o                         
   0   6   1       1247.56       1169.22        64.81 o                         
   0   6   1        992.54       1099.56        60.28 o                         
   1   6   1        616.47        610.85        48.42 o                         
   1   6   1        490.45        541.62        48.67 o                         
   2   6   1          1.58         18.44        22.01 o                         
   2   6   1          1.98        -10.34        24.08 o                         
   3   6   1        318.56        358.88        42.53 o                         
   3   6   1        253.44        268.69        38.19 o                         
   4   6   1         12.42        -19.82        19.82 o                         
   4   6   1         15.61         14.54        25.15 o                         
   5   6   1        446.05        417.49        46.59 o                         
   5   6   1        560.66        555.62        53.98 o                         
   6   6   1        760.27        659.81        55.91 o                         
   6   6   1        955.62        962.12        69.99 o                         
   7   6   1        809.54        852.51        70.14 o                         
   7   6   1        644.06        764.64        74.07 o                         
   7   6   1       1221.19       1639.14       414.38 o                         
   8   6   1        291.44        278.71        53.17 o                         
   8   6   1        231.87        268.38        50.57 o                         
   8   6   1       1584.29       1857.04       451.73 o                         
   9   6   1       2860.86       2792.22       303.33 o                         
   9   6   1        561.81        503.04        73.20 o                         
   9   6   1        706.16        787.71       106.11 o                         
  10   6   1        793.47        921.65       101.38 o                         
  10   6   1        631.27        585.39        80.29 o                         
  10   6   1       2716.72       2319.26       600.38 o                         
  11   6   1        752.57        743.15        98.66 o                         
  11   6   1        945.93        878.30       146.02 o                         
  11   6   1       1648.43       1920.18       228.09 o                         
  12   6   1        547.33        664.59       137.52 o                         
  12   6   1        687.96        816.65       182.34 o                         
 -11   7   1        242.87        226.42        89.20 o                         
 -11   7   1        193.23        279.61        93.18 o                         
 -10   7   1          9.10         32.34        62.41 o                         
 -10   7   1         11.43        112.97        62.19 o                         
 -10   7   1         20.20        891.10       276.43 o                         
  -9   7   1          3.14        -43.36        47.93 o                         
  -9   7   1          2.49        -12.10        44.40 o                         
  -9   7   1        155.96       -219.18       219.18 o                         
  -8   7   1        581.99        508.46        71.89 o                         
  -8   7   1        463.02        468.37        73.35 o                         
  -8   7   1        654.62       1934.81       459.61 o                         
  -7   7   1        575.87        577.92        66.02 o                         
  -7   7   1        458.15        408.55        52.35 o                         
  -6   7   1         20.99         22.40        29.63 o                         
  -6   7   1         16.70         20.86        25.00 o                         
  -5   7   1        500.36        422.84        51.60 o                         
  -5   7   1        398.08        406.79        48.54 o                         
  -4   7   1        774.49        811.14        62.63 o                         
  -4   7   1        973.48       1121.09        77.32 o                         
  -3   7   1       1711.08       1846.10        96.75 o                         
  -3   7   1       1361.31       1432.20        83.27 o                         
  -2   7   1        414.76        387.63        43.89 o                         
  -2   7   1        521.32        537.69        52.57 o                         
  -1   7   1          1.21         57.03        28.35 o                         
  -1   7   1          0.96         19.11        23.70 o                         
   0   7   1        183.07        128.10        34.12 o                         
   0   7   1        145.65        156.59        31.18 o                         
   1   7   1        482.57        520.71        48.78 o                         
   1   7   1        606.56        569.65        54.17 o                         
   2   7   1          1.73         19.95        26.24 o                         
   2   7   1          1.37          2.77        24.54 o                         
   3   7   1        974.40        951.14        70.54 o                         
   3   7   1        775.22        772.90        61.25 o                         
   4   7   1       2167.38       1990.72       102.27 o                         
   4   7   1       1724.33       1597.69        88.21 o                         
   5   7   1       1925.12       2043.84       101.46 o                         
   5   7   1       2419.75       2402.90       113.37 o                         
   6   7   1       1096.98       1001.75        74.76 o                         
   6   7   1        872.73        950.09        81.10 o                         
   7   7   1        511.88        540.86       349.73 o                         
   7   7   1         42.75         69.38        37.66 o                         
   7   7   1         53.73         82.23        42.83 o                         
   8   7   1         72.63         32.67        40.20 o                         
   8   7   1         91.30         60.51        52.01 o                         
   8   7   1        554.32         21.10       375.42 o                         
   9   7   1        152.82        147.71        58.29 o                         
   9   7   1        192.09        165.41        66.36 o                         
   9   7   1        194.58        347.36       232.49 o                         
  10   7   1          8.77         30.95        54.69 o                         
  10   7   1         20.12       -121.53       173.30 o                         
  10   7   1         11.02        145.16        63.79 o                         
  11   7   1        280.22        432.23       176.43 o                         
  11   7   1        352.22        407.29       115.08 o                         
  -9   8   1        335.43        204.56        73.15 o                         
  -9   8   1        266.86        270.43        64.29 o                         
  -9   8   1        354.88        533.94       361.25 o                         
  -8   8   1        395.11        959.54       570.35 o                         
  -8   8   1        279.54        248.78        58.06 o                         
  -8   8   1        351.36        330.44        75.98 o                         
  -7   8   1        139.05        172.61        51.61 o                         
  -7   8   1        174.78        253.51        64.12 o                         
  -6   8   1        123.69        221.43        57.92 o                         
  -6   8   1         98.41         93.61        41.00 o                         
  -5   8   1        236.10        295.49        45.57 o                         
  -5   8   1        187.84        133.26        35.98 o                         
  -4   8   1        402.62        395.34        51.72 o                         
  -4   8   1        320.32        402.57        49.88 o                         
  -3   8   1        589.01        558.06        54.32 o                         
  -3   8   1        740.35        668.66        64.08 o                         
  -2   8   1       1034.76       1070.20        79.31 o                         
  -2   8   1        823.24        798.70        65.09 o                         
  -1   8   1        220.04        180.69        40.57 o                         
  -1   8   1        175.06        253.92        42.66 o                         
   0   8   1       1307.51       1069.28        84.89 o                         
   0   8   1       1040.23       1049.77        88.42 o                         
   1   8   1         22.88         12.43        34.34 o                         
   1   8   1         18.20          0.11        30.46 o                         
   2   8   1         25.68         25.32        32.63 o                         
   2   8   1         20.43        -10.92        27.93 o                         
   3   8   1          4.31         45.90        32.37 o                         
   3   8   1          3.43         30.38        28.07 o                         
   4   8   1          0.12         24.38        30.80 o                         
   4   8   1          0.16        -10.71        30.10 o                         
   5   8   1          2.76        -30.77        30.77 o                         
   5   8   1          2.19         -3.99        32.63 o                         
   6   8   1         39.09        120.41        44.52 o                         
   6   8   1         31.10         30.89        44.23 o                         
   7   8   1         13.96        100.87        50.87 o                         
   7   8   1         11.10         32.97        58.06 o                         
   8   8   1         54.99         51.28        55.12 o                         
   8   8   1         43.75         54.89        54.42 o                         
   9   8   1         19.45        -36.67        66.26 o                         
   9   8   1         24.44         38.20        59.31 o                         
   9   8   1        291.31       -149.96       290.35 o                         
  -7   9   1        531.44        450.39        98.21 o                         
  -7   9   1        422.81        369.38       178.71 o                         
  -6   9   1        133.46         71.67        51.24 o                         
  -6   9   1        106.17         50.51        58.36 o                         
  -5   9   1         56.37        110.16        43.93 o                         
  -5   9   1         70.85        101.99        50.21 o                         
  -4   9   1       1392.55       1492.21       112.85 o                         
  -4   9   1       1107.89       1186.55        96.68 o                         
  -3   9   1       1129.99       1106.02        93.04 o                         
  -3   9   1       1420.32       1474.87       112.24 o                         
  -2   9   1        899.94        978.74        93.58 o                         
  -2   9   1        715.98        657.26        74.65 o                         
  -1   9   1         60.39         38.46        37.92 o                         
  -1   9   1         75.91         83.24        45.68 o                         
   0   9   1         74.64         99.67        43.35 o                         
   0   9   1         93.82         37.88        41.17 o                         
   1   9   1          1.54         58.49        44.88 o                         
   1   9   1          1.23         11.97        38.88 o                         
   2   9   1         83.35        123.33        42.89 o                         
   2   9   1        104.77        125.33        46.34 o                         
   3   9   1        632.08        739.86        74.82 o                         
   3   9   1        794.48        801.42        90.74 o                         
   4   9   1       1617.35       1719.09       120.64 o                         
   4   9   1       2032.91       2083.49       139.25 o                         
   5   9   1       1680.80       1720.54       118.22 o                         
   5   9   1       2112.67       2046.53       143.06 o                         
   6   9   1        798.76        783.56        97.67 o                         
   6   9   1       1003.99        977.44       107.84 o                         
   7   9   1        205.07         73.65        98.34 o                         
   7   9   1        257.77        418.06       168.57 o                         
  -3  10   1         17.58        -12.17        51.04 o                         
  -3  10   1         22.10         41.71        79.78 o                         
  -2  10   1        104.61        106.02        54.99 o                         
  -2  10   1        131.49         41.23        60.19 o                         
  -1  10   1          3.28         94.20        47.45 o                         
  -1  10   1          4.13          7.62        58.11 o                         
   0  10   1        259.85        272.82        68.44 o                         
   0  10   1        206.73        237.75        58.37 o                         
   1  10   1         86.24        -54.71        58.95 o                         
   1  10   1         68.61         14.17        45.35 o                         
   2  10   1        233.19        267.54        69.43 o                         
   2  10   1        185.52        133.88        52.96 o                         
   3  10   1        112.12        181.89        80.55 o                         
   3  10   1         89.20        113.92        96.03 o                         
 -15   0   2       1365.21        931.98       203.76 o                         
 -14   0   2       1936.06       2022.29       193.82 o                         
 -14   0   2       1540.30       1924.78       204.32 o                         
 -13   0   2        710.49        691.77       114.54 o                         
 -13   0   2        565.25        711.30       117.46 o                         
 -12   0   2       2937.55       3077.35       180.55 o                         
 -12   0   2       3692.32       3429.38       216.86 o                         
 -11   0   2       7409.60       7527.90       231.86 o                         
 -11   0   2       9313.43       9424.62       238.01 o                         
 -10   0   2      12743.34      12448.92       247.81 o                         
 -10   0   2      16017.62      16291.31       294.17 o                         
  -9   0   2      12524.36      12567.67       243.48 o                         
  -9   0   2       9964.17       9723.16       205.92 o                         
  -8   0   2       7543.86       7632.98       167.21 o                         
  -8   0   2       6001.76       5585.96       146.76 o                         
  -7   0   2       3470.87       3580.89       100.89 o                         
  -7   0   2       4362.68       4638.48       121.54 o                         
  -6   0   2       1250.21       1292.32        63.41 o                         
  -6   0   2       1571.44       1756.06        70.06 o                         
  -5   0   2        786.26        793.01        45.64 o                         
  -5   0   2        988.28        907.23        49.49 o                         
  -4   0   2       9418.23       9797.62       131.69 o                         
  -4   0   2       7492.98       7755.17       109.76 o                         
  -3   0   2       2132.26       2247.73        42.01 o                         
  -3   0   2       2680.12       2879.27        47.67 o                         
  -2   0   2         95.04         83.45         9.41 o                         
  -2   0   2         75.61         61.44         8.00 o                         
  -1   0   2      26449.00      27674.69       241.67 o                         
  -1   0   2      21042.37      21835.55       193.62 o                         
   0   0   2      11025.26      11704.23       132.33 o                         
   0   0   2       8771.51       9172.18       100.41 o                         
   1   0   2      34846.24      36507.45       293.81 o                         
   1   0   2      27723.07      28067.60       231.67 o                         
   2   0   2      21030.08      22008.38       196.04 o                         
   2   0   2      26433.55      27274.89       236.44 o                         
   3   0   2       3563.94       3597.53        66.68 o                         
   3   0   2       2835.41       3010.03        50.78 o                         
   4   0   2       6360.73       6156.72       102.56 o                         
   4   0   2       5060.48       5198.76        91.75 o                         
   5   0   2      10449.78      10442.06       154.75 o                         
   5   0   2       8313.67       8135.50       132.19 o                         
   6   0   2       9628.38       9361.09       154.86 o                         
   6   0   2       7660.17       7633.27       141.11 o                         
   7   0   2       3691.63       3478.30       104.90 o                         
   7   0   2       4640.15       4788.58       147.78 o                         
   8   0   2        714.47        680.27        73.20 o                         
   8   0   2        898.05        850.99        64.99 o                         
   9   0   2        122.87        121.25        38.43 o                         
   9   0   2         97.75         90.49        34.75 o                         
  10   0   2       2082.66       2271.58       128.28 o                         
  10   0   2       2617.78       2599.71       155.36 o                         
  11   0   2       3104.80       2632.37       198.76 o                         
  11   0   2       3902.54       4130.21       207.81 o                         
  12   0   2        849.54        898.73       127.22 o                         
  12   0   2       1067.82       1028.58       144.48 o                         
  13   0   2        465.94        379.76        99.13 o                         
  13   0   2        585.66        555.60       110.64 o                         
  14   0   2       1878.75       2062.92       301.72 o                         
  14   0   2       1494.70       1310.60       191.17 o                         
 -15   1   2        111.75        372.47       122.58 o                         
 -15   1   2         88.91        461.80       225.56 o                         
 -14   1   2        767.91        778.84       105.21 o                         
 -14   1   2        965.22        895.13       102.61 o                         
 -13   1   2       1080.72        891.72        93.08 o                         
 -13   1   2       1358.40       1213.21       104.53 o                         
 -12   1   2       1057.38        848.93        77.32 o                         
 -12   1   2       1329.07       1503.99       108.23 o                         
 -11   1   2       1826.57       1797.42        99.68 o                         
 -11   1   2       1453.18       1466.88        88.21 o                         
 -10   1   2       1564.08       1523.79        78.83 o                         
 -10   1   2       1965.95       1919.29        82.70 o                         
  -9   1   2        789.45        822.25        51.38 o                         
  -9   1   2        628.07        652.29        45.52 o                         
  -8   1   2         13.55         20.15        16.14 o                         
  -8   1   2         10.78          7.89        12.92 o                         
  -7   1   2       3352.88       3465.29        76.71 o                         
  -7   1   2       4214.37       4047.46        93.15 o                         
  -6   1   2      13917.41      14175.73       137.32 o                         
  -6   1   2      17493.35      17809.56       171.45 o                         
  -5   1   2       8344.96       7567.32        88.03 o                         
  -5   1   2       6639.11       5990.22        75.05 o                         
  -4   1   2      30172.02      30958.06       211.01 o                         
  -4   1   2      24004.35      24361.38       179.86 o                         
  -3   1   2      14185.87      14173.74       107.87 o                         
  -3   1   2      17830.78      18367.58       133.60 o                         
  -2   1   2       2221.81       2279.81        31.89 o                         
  -2   1   2       2792.69       2719.32        36.34 o                         
  -1   1   2         87.08        107.87         7.93 o                         
  -1   1   2         69.28         97.21         7.16 o                         
   0   1   2       2737.54       2779.31        31.13 o                         
   0   1   2       2177.94       2209.86        25.70 o                         
   1   1   2       4403.56       4478.18        47.15 o                         
   1   1   2       3503.39       3586.90        40.03 o                         
   2   1   2       1214.47       1177.37        25.73 o                         
   2   1   2        966.21        911.36        22.64 o                         
   3   1   2       4175.68       4041.81        50.93 o                         
   3   1   2       3322.10       3286.40        42.73 o                         
   4   1   2       6469.38       6710.03        78.26 o                         
   4   1   2       5146.93       5243.34        65.48 o                         
   5   1   2       1005.61       1070.05        34.07 o                         
   5   1   2       1263.99       1301.81        43.81 o                         
   6   1   2        478.00        466.44        31.77 o                         
   6   1   2        600.82        677.75        36.13 o                         
   7   1   2        186.31        178.18        22.91 o                         
   7   1   2        148.23        146.06        19.00 o                         
   8   1   2          9.85        -16.10        16.19 o                         
   8   1   2         12.39          8.71        16.55 o                         
   9   1   2       4068.15       4061.73       112.12 o                         
   9   1   2       5113.43       5142.51       125.48 o                         
  10   1   2       4257.47       4020.80       130.30 o                         
  10   1   2       5351.38       5113.40       147.39 o                         
  11   1   2       4590.08       4549.51       174.69 o                         
  11   1   2       3651.79       3628.02       151.99 o                         
  12   1   2       1969.53       1681.27       129.59 o                         
  12   1   2       2475.58       2511.28       140.84 o                         
  13   1   2        868.45        896.49        91.48 o                         
  13   1   2       1091.58       1107.36       111.47 o                         
  14   1   2          9.23         91.42        56.37 o                         
  14   1   2         11.61        184.17        67.95 o                         
 -15   2   2        553.84        576.16       127.47 o                         
 -15   2   2        696.14       1196.69       166.28 o                         
 -14   2   2       2124.71       1931.93       155.27 o                         
 -14   2   2       1690.38       1695.91       143.27 o                         
 -13   2   2        358.02        408.55        68.80 o                         
 -13   2   2        284.83        338.82        59.56 o                         
 -12   2   2       1316.69       1385.26       103.70 o                         
 -12   2   2       1047.54       1044.52        85.72 o                         
 -11   2   2       1075.83       1108.51        81.68 o                         
 -11   2   2       1352.25       1437.81        92.96 o                         
 -10   2   2         38.89         33.06        25.14 o                         
 -10   2   2         48.89         35.01        24.43 o                         
  -9   2   2        704.95        750.75        50.74 o                         
  -9   2   2        560.85        573.31        44.99 o                         
  -8   2   2       4065.20       4152.82       102.40 o                         
  -8   2   2       3234.20       3193.45        91.68 o                         
  -7   2   2       6650.76       6508.91        97.56 o                         
  -7   2   2       5291.23       5314.88        86.16 o                         
  -6   2   2       1805.08       1913.58        59.74 o                         
  -6   2   2       1436.09       1480.50        50.57 o                         
  -5   2   2        890.11        959.05        37.88 o                         
  -5   2   2       1118.82       1174.63        42.58 o                         
  -4   2   2       3512.34       3341.95        53.67 o                         
  -4   2   2       4414.81       4227.51        61.37 o                         
  -3   2   2      18857.68      19074.63       158.00 o                         
  -3   2   2      23702.98      24174.96       202.03 o                         
  -2   2   2      23857.59      23786.85       184.32 o                         
  -2   2   2      29987.56      30583.89       202.81 o                         
  -1   2   2      28511.09      29232.83       203.80 o                         
  -1   2   2      35836.73      36539.21       241.26 o                         
   0   2   2        639.20        647.31        20.31 o                         
   0   2   2        803.44        785.75        22.41 o                         
   1   2   2        193.36        195.26        14.95 o                         
   1   2   2        243.04        253.66        16.05 o                         
   2   2   2         53.06         55.67        11.04 o                         
   2   2   2         42.21         47.42        10.19 o                         
   3   2   2         59.10         55.90        11.79 o                         
   3   2   2         47.02         61.47        11.02 o                         
   4   2   2       2485.55       2564.21        57.24 o                         
   4   2   2       1977.46       2060.18        47.37 o                         
   5   2   2       1355.85       1331.44        43.94 o                         
   5   2   2       1704.23       1890.04        54.87 o                         
   6   2   2       4564.86       4865.35        85.81 o                         
   6   2   2       3631.72       3533.58        72.55 o                         
   7   2   2      11413.91      11205.41       134.43 o                         
   7   2   2       9080.71       8904.82       128.35 o                         
   8   2   2       5380.44       5106.61       110.72 o                         
   8   2   2       6762.89       6692.14       119.38 o                         
   9   2   2      16245.82      15871.28       214.21 o                         
   9   2   2      12924.90      12672.08       207.08 o                         
  10   2   2       4551.87       4577.09       163.06 o                         
  10   2   2       3621.39       3422.78       142.16 o                         
  11   2   2         71.88         64.43        37.74 o                         
  11   2   2         90.35         87.67        40.12 o                         
  12   2   2        126.81        140.03        47.09 o                         
  12   2   2        100.88        180.49        49.38 o                         
  13   2   2        593.77        759.99        87.01 o                         
  13   2   2        746.33        748.72        94.32 o                         
  14   2   2       1767.66       1908.88       162.49 o                         
  14   2   2       1406.32       1123.31       142.60 o                         
 -14   3   2       2303.02       2379.60       177.50 o                         
 -14   3   2       1832.24       1728.96       148.88 o                         
 -13   3   2       3936.04       4010.22       199.95 o                         
 -13   3   2       4947.36       4565.28       202.85 o                         
 -12   3   2       4639.75       4464.98       190.65 o                         
 -12   3   2       3691.31       3503.61       163.63 o                         
 -11   3   2       2555.82       2448.83       126.98 o                         
 -11   3   2       2033.37       1984.74       109.81 o                         
 -10   3   2        445.88        430.56        54.05 o                         
 -10   3   2        354.73        403.65        49.06 o                         
  -9   3   2         69.94        107.28        23.25 o                         
  -9   3   2         87.91        151.08        32.16 o                         
  -8   3   2        298.43        347.78        34.04 o                         
  -8   3   2        237.42        260.47        31.13 o                         
  -7   3   2        591.86        637.03        41.40 o                         
  -7   3   2        743.93        859.63        47.85 o                         
  -6   3   2        514.87        615.66        41.16 o                         
  -6   3   2        409.62        536.18        35.22 o                         
  -5   3   2       1562.10       1642.44        57.48 o                         
  -5   3   2       1963.46       2088.90        68.28 o                         
  -4   3   2        271.91        292.78        26.13 o                         
  -4   3   2        216.33        281.04        23.52 o                         
  -3   3   2        819.24        920.04        41.10 o                         
  -3   3   2        651.78        723.52        34.45 o                         
  -2   3   2        689.04        705.23        31.35 o                         
  -2   3   2        548.19        574.91        27.29 o                         
  -1   3   2        285.68        301.83        22.77 o                         
  -1   3   2        227.28        265.59        20.71 o                         
   0   3   2       1816.36       1901.43        51.79 o                         
   0   3   2       2283.05       2534.14        60.59 o                         
   1   3   2      14295.02      14291.83       134.53 o                         
   1   3   2      11372.87      11301.36       110.70 o                         
   2   3   2      26710.56      26287.47       216.01 o                         
   2   3   2      21250.46      21099.15       183.06 o                         
   3   3   2      43205.36      42655.41       318.01 o                         
   3   3   2      34373.45      34098.63       267.83 o                         
   4   3   2      29957.02      29870.13       249.49 o                         
   4   3   2      37654.18      37794.99       297.60 o                         
   5   3   2      10306.59       9911.40       135.20 o                         
   5   3   2       8199.75       7953.75       109.28 o                         
   6   3   2        866.28        828.91        43.86 o                         
   6   3   2       1088.87       1121.37        52.86 o                         
   7   3   2        744.63        778.20        50.81 o                         
   7   3   2        935.96        893.94        53.61 o                         
   8   3   2        122.83        123.71        26.73 o                         
   8   3   2        154.39        143.77        27.72 o                         
   9   3   2       1970.29       1899.66        92.65 o                         
   9   3   2       2476.53       2336.03       111.38 o                         
  10   3   2        458.92        459.49        57.20 o                         
  10   3   2        576.84        622.43        66.44 o                         
  11   3   2        106.60         86.28        45.08 o                         
  11   3   2         84.81        116.85        36.20 o                         
  12   3   2         44.28         12.76        36.16 o                         
  12   3   2         55.65        107.86        49.27 o                         
  13   3   2        315.92        377.00        66.16 o                         
  13   3   2        251.34        419.19        73.63 o                         
  14   3   2        187.56        332.71       111.54 o                         
  14   3   2        235.75         70.07       116.74 o                         
 -14   4   2        946.71        905.92       116.84 o                         
 -14   4   2       1189.95       1225.06       134.25 o                         
 -13   4   2         44.67         26.70        48.34 o                         
 -13   4   2         35.54         -1.70        51.74 o                         
 -12   4   2        223.34        320.39        53.80 o                         
 -12   4   2        280.72        338.79        55.87 o                         
 -11   4   2       1140.86       1091.48        87.94 o                         
 -11   4   2        907.65        840.53        75.20 o                         
 -10   4   2       2672.89       2731.30       122.09 o                         
 -10   4   2       3359.66       3335.80       141.83 o                         
  -9   4   2       4638.30       4520.95       150.23 o                         
  -9   4   2       3690.15       3832.26       141.19 o                         
  -8   4   2       5323.20       5134.59       155.16 o                         
  -8   4   2       4235.04       4095.76       120.66 o                         
  -7   4   2       4746.68       4999.40       139.20 o                         
  -7   4   2       3776.38       3945.36       110.81 o                         
  -6   4   2       1572.51       1623.21        64.84 o                         
  -6   4   2       1976.55       2083.18        80.38 o                         
  -5   4   2        171.64        225.64        24.96 o                         
  -5   4   2        136.55        166.24        20.24 o                         
  -4   4   2        142.85        163.74        20.95 o                         
  -4   4   2        179.56        221.12        24.45 o                         
  -3   4   2        900.65        914.90        37.97 o                         
  -3   4   2       1132.07       1169.85        51.07 o                         
  -2   4   2       3113.54       3046.27        62.71 o                         
  -2   4   2       3913.54       3813.91        71.18 o                         
  -1   4   2      12248.26      12275.93       138.88 o                         
  -1   4   2       9744.51       9755.66       124.36 o                         
   0   4   2       3685.01       3514.49        81.94 o                         
   0   4   2       2931.73       2866.83        73.12 o                         
   1   4   2       5235.48       5002.16        89.42 o                         
   1   4   2       4165.26       4170.99        80.69 o                         
   2   4   2       2730.36       2896.01        62.30 o                         
   2   4   2       3431.90       3524.06        70.39 o                         
   3   4   2        439.54        469.18        33.29 o                         
   3   4   2        349.69        403.58        30.86 o                         
   4   4   2       1397.51       1452.76        60.16 o                         
   4   4   2       1111.84       1156.54        52.15 o                         
   5   4   2       2306.66       2451.04        80.88 o                         
   5   4   2       1835.14       1791.10        67.89 o                         
   6   4   2       3376.67       3308.64       110.51 o                         
   6   4   2       2686.42       2695.98        79.19 o                         
   7   4   2       3658.90       3727.34       119.59 o                         
   7   4   2       2910.95       3175.80       101.72 o                         
   8   4   2        234.62        195.60        37.62 o                         
   8   4   2        294.90        311.07        43.36 o                         
   9   4   2       1674.59       1573.18        93.51 o                         
   9   4   2       1332.27       1167.93        81.33 o                         
  10   4   2          4.18         47.88        36.88 o                         
  10   4   2          3.32         31.83        30.25 o                         
  11   4   2        656.32        656.94        67.75 o                         
  11   4   2        824.95        797.64        84.63 o                         
  12   4   2        702.93        651.17        85.99 o                         
  12   4   2        559.24        417.20        74.76 o                         
  13   4   2        809.39        808.28       110.73 o                         
  13   4   2        643.94        762.50        80.83 o                         
 -13   5   2        274.30        233.66        75.41 o                         
 -13   5   2        218.23        369.32        65.93 o                         
 -12   5   2        242.09        241.73        63.50 o                         
 -12   5   2        304.29        436.87        73.53 o                         
 -11   5   2        724.67        732.68        82.44 o                         
 -11   5   2        910.87        880.39        85.92 o                         
 -10   5   2       1431.08       1401.52        89.69 o                         
 -10   5   2       1798.78       1908.99       112.49 o                         
  -9   5   2       1094.51        920.06        72.81 o                         
  -9   5   2       1375.73       1337.41        84.12 o                         
  -8   5   2         47.97         39.46        27.76 o                         
  -8   5   2         38.16         37.51        25.87 o                         
  -7   5   2       3554.00       3562.29       120.18 o                         
  -7   5   2       2827.50       2903.18       103.13 o                         
  -6   5   2      12606.07      12555.07       170.84 o                         
  -6   5   2      15845.07      15412.27       197.65 o                         
  -5   5   2      17120.86      17027.55       205.17 o                         
  -5   5   2      13621.07      12970.21       180.26 o                         
  -4   5   2      20811.98      20457.29       217.00 o                         
  -4   5   2      26159.41      25986.19       265.70 o                         
  -3   5   2      11258.47      10784.72       145.80 o                         
  -3   5   2      14151.22      13888.55       174.90 o                         
  -2   5   2       2328.16       2432.85        76.63 o                         
  -2   5   2       2926.36       2796.24        79.71 o                         
  -1   5   2         28.02         27.34        15.77 o                         
  -1   5   2         22.29        -11.80        14.06 o                         
   0   5   2        262.50        330.64        29.35 o                         
   0   5   2        329.95        343.37        32.05 o                         
   1   5   2         30.20         12.25        18.52 o                         
   1   5   2         24.02         22.18        15.22 o                         
   2   5   2        762.88        751.81        45.27 o                         
   2   5   2        606.94        662.76        44.67 o                         
   3   5   2        640.43        710.88        47.12 o                         
   3   5   2        804.98        875.59        52.29 o                         
   4   5   2        119.99        145.24        23.74 o                         
   4   5   2        150.82        157.66        28.50 o                         
   5   5   2         77.70         54.70        22.17 o                         
   5   5   2         97.67         89.70        24.33 o                         
   6   5   2         62.12         42.30        19.95 o                         
   6   5   2         78.09         76.21        23.52 o                         
   7   5   2          8.36         -9.09        22.76 o                         
   7   5   2          6.65          2.44        29.20 o                         
   8   5   2         17.11         19.65        25.89 o                         
   8   5   2         21.51        -13.32        27.97 o                         
   9   5   2       2861.73       2805.92       130.67 o                         
   9   5   2       3597.02       3544.03       146.03 o                         
  10   5   2       4491.85       4278.04       176.49 o                         
  10   5   2       5645.99       5673.20       230.65 o                         
  11   5   2       4534.94       4779.29       215.16 o                         
  11   5   2       5700.15       5466.78       251.92 o                         
  12   5   2       2519.00       2271.24       158.53 o                         
  12   5   2       3166.23       3024.80       194.35 o                         
 -12   6   2        293.79        348.68        57.25 o                         
 -12   6   2        369.28        422.37        77.89 o                         
 -11   6   2       1142.04       1043.53       107.46 o                         
 -11   6   2       1435.48       1399.78       127.29 o                         
 -10   6   2       2740.64       2675.78       149.42 o                         
 -10   6   2       2180.41       2262.98       139.08 o                         
  -9   6   2       2207.38       2082.65       121.79 o                         
  -9   6   2       2774.55       2777.72       150.96 o                         
  -8   6   2       1525.70       1653.43       105.02 o                         
  -8   6   2       1917.71       1742.15       108.92 o                         
  -7   6   2        946.45        875.88        77.67 o                         
  -7   6   2        752.98        659.68        63.29 o                         
  -6   6   2        184.69        210.71        31.83 o                         
  -6   6   2        232.14        282.80        42.27 o                         
  -5   6   2         14.26          1.03        20.98 o                         
  -5   6   2         17.93         42.76        27.85 o                         
  -4   6   2        168.25        147.74        30.92 o                         
  -4   6   2        211.48        192.02        38.06 o                         
  -3   6   2         67.96         73.61        25.76 o                         
  -3   6   2         85.42         56.94        26.99 o                         
  -2   6   2        819.07        823.69        55.06 o                         
  -2   6   2       1029.52       1019.55        65.09 o                         
  -1   6   2       4686.00       4950.55       125.13 o                         
  -1   6   2       5890.02       6012.33       144.56 o                         
   0   6   2       2951.07       2901.77        96.66 o                         
   0   6   2       3709.32       3473.52       116.68 o                         
   1   6   2       5362.21       5327.39       140.05 o                         
   1   6   2       4266.08       4303.10       126.49 o                         
   2   6   2       2987.02       2958.11       108.61 o                         
   2   6   2       2376.42       2390.93        93.78 o                         
   3   6   2        115.03        119.12        27.28 o                         
   3   6   2        144.59        110.80        30.71 o                         
   4   6   2       1854.75       1729.29        89.00 o                         
   4   6   2       1475.61       1605.36        81.52 o                         
   5   6   2       3725.98       3326.04       124.31 o                         
   5   6   2       2964.33       2682.83       108.59 o                         
   6   6   2       3414.96       3443.57       144.75 o                         
   6   6   2       4292.40       4130.43       154.05 o                         
   7   6   2       2995.79       3049.81       149.67 o                         
   7   6   2       2383.40       2430.42       124.69 o                         
   8   6   2        170.49        160.91        41.71 o                         
   8   6   2        214.30        184.35        47.57 o                         
   9   6   2        496.09        405.90        59.00 o                         
   9   6   2        623.55        576.17        76.49 o                         
  10   6   2         37.47         40.64        51.64 o                         
  10   6   2         47.10         34.58        57.16 o                         
  11   6   2        321.53        312.50        71.58 o                         
  11   6   2        404.14        382.77        77.69 o                         
  12   6   2        225.16        256.28       124.82 o                         
  12   6   2        179.13        349.76       148.62 o                         
 -11   7   2        751.75        758.67       105.14 o                         
 -11   7   2        944.90       1108.31       232.01 o                         
 -10   7   2        205.94        267.79        55.46 o                         
 -10   7   2        258.85        347.51        70.93 o                         
  -9   7   2          2.54         23.11        44.62 o                         
  -9   7   2          2.02         38.26        41.67 o                         
  -8   7   2         61.80         74.99        35.98 o                         
  -8   7   2         77.67        117.33        42.87 o                         
  -7   7   2        309.97        352.13        51.45 o                         
  -7   7   2        246.61        234.31        40.74 o                         
  -6   7   2        289.45        267.03        46.08 o                         
  -6   7   2        230.28        197.24        40.42 o                         
  -5   7   2         62.26         58.18        30.01 o                         
  -5   7   2         49.53         80.54        30.17 o                         
  -4   7   2        132.67        156.42        32.50 o                         
  -4   7   2        166.76        156.45        35.84 o                         
  -3   7   2        156.98         96.60        29.23 o                         
  -3   7   2        197.31        210.43        39.69 o                         
  -2   7   2         90.45        131.88        27.90 o                         
  -2   7   2        113.69         87.97        30.83 o                         
  -1   7   2         34.85         48.81        27.80 o                         
  -1   7   2         43.81         84.06        31.78 o                         
   0   7   2        966.79       1093.98        70.51 o                         
   0   7   2       1215.20       1126.52        74.60 o                         
   1   7   2       4340.20       4214.17       143.00 o                         
   1   7   2       3452.99       3361.13       123.02 o                         
   2   7   2       6549.58       6689.45       164.33 o                         
   2   7   2       8232.43       8205.22       182.92 o                         
   3   7   2       9200.33       9142.33       183.44 o                         
   3   7   2      11564.26      10929.26       197.91 o                         
   4   7   2       8350.07       8720.55       188.43 o                         
   4   7   2      10495.54      10145.26       199.51 o                         
   5   7   2       2806.63       2858.66       127.40 o                         
   5   7   2       3527.77       3632.68       149.77 o                         
   6   7   2        514.71        578.29        63.30 o                         
   6   7   2        646.96        731.07        73.10 o                         
   7   7   2        110.73        138.94        41.02 o                         
   7   7   2         88.10         16.80        38.45 o                         
   8   7   2         31.44         53.68        40.06 o                         
   8   7   2         25.01         36.48        47.56 o                         
   9   7   2        895.60        761.21        93.15 o                         
   9   7   2       1125.71       1135.85       109.28 o                         
  10   7   2        499.50        517.47        80.08 o                         
  10   7   2        627.84        582.86        74.13 o                         
  -9   8   2        365.33        318.94        73.49 o                         
  -9   8   2        290.65        249.66        69.23 o                         
  -8   8   2       1678.57       1596.67       136.82 o                         
  -8   8   2       1335.44       1303.95       123.72 o                         
  -7   8   2       2249.82       2153.65       141.27 o                         
  -7   8   2       1789.92       1924.00       124.21 o                         
  -6   8   2        692.84        695.92        72.11 o                         
  -6   8   2        870.86        888.48        92.07 o                         
  -5   8   2         43.06         64.15        38.38 o                         
  -5   8   2         54.12         37.07        37.13 o                         
  -4   8   2       1106.78       1175.56        85.17 o                         
  -4   8   2       1391.16       1268.19        92.41 o                         
  -3   8   2       4055.54       3767.85       155.58 o                         
  -3   8   2       5097.57       5165.85       192.80 o                         
  -2   8   2       4537.81       4338.60       166.19 o                         
  -2   8   2       5703.75       5298.61       194.51 o                         
  -1   8   2       3761.73       3594.19       158.30 o                         
  -1   8   2       4728.26       4553.54       189.81 o                         
   0   8   2        219.87        197.85        49.57 o                         
   0   8   2        276.37        376.44        55.62 o                         
   1   8   2          8.52        -20.01        30.39 o                         
   1   8   2         10.71         29.41        35.00 o                         
   2   8   2         49.61         81.06        40.37 o                         
   2   8   2         39.47         41.69        34.50 o                         
   3   8   2         39.73         40.35        34.53 o                         
   3   8   2         31.61          3.59        28.84 o                         
   4   8   2        128.82        102.70        41.24 o                         
   4   8   2        102.49        121.30        40.16 o                         
   5   8   2        101.76        158.73        50.51 o                         
   5   8   2        127.90        121.99        44.63 o                         
   6   8   2        546.57        459.01        70.91 o                         
   6   8   2        687.01        763.84        85.92 o                         
   7   8   2       1699.59       1789.09       138.50 o                         
   7   8   2       2136.28       2173.66       147.28 o                         
   8   8   2       2472.13       2207.55       165.79 o                         
   8   8   2       1966.78       1913.07       153.47 o                         
   9   8   2       3608.58       4146.39       358.14 o                         
   9   8   2       4535.77       4110.00       461.24 o                         
  -7   9   2        591.18        523.00       129.90 o                         
  -7   9   2        470.33        207.91       121.24 o                         
  -6   9   2       1070.75       1076.34        95.08 o                         
  -6   9   2       1345.87       1401.72       110.46 o                         
  -5   9   2        814.97        786.61        85.12 o                         
  -5   9   2       1024.37       1116.13       105.74 o                         
  -4   9   2       2006.41       1927.60       128.31 o                         
  -4   9   2       1596.27       1616.09       116.49 o                         
  -3   9   2       1673.67       1560.04       112.67 o                         
  -3   9   2       1331.54       1350.72       104.76 o                         
  -2   9   2        832.95        886.23        79.85 o                         
  -2   9   2       1046.96       1051.91        96.75 o                         
  -1   9   2        183.49        124.92        49.15 o                         
  -1   9   2        145.98        111.06        45.93 o                         
   0   9   2          7.37         82.34        49.53 o                         
   0   9   2          5.87         16.37        39.44 o                         
   1   9   2        233.08        292.68        58.94 o                         
   1   9   2        185.43        161.23        50.92 o                         
   2   9   2        525.42        494.59        65.48 o                         
   2   9   2        660.42        754.08        84.34 o                         
   3   9   2       1111.96       1153.25       111.97 o                         
   3   9   2        884.66        943.32        93.84 o                         
   4   9   2        977.57       1062.47        94.00 o                         
   4   9   2       1228.75       1348.34       109.83 o                         
   5   9   2        275.46        418.79        72.98 o                         
   5   9   2        219.15        208.46        54.45 o                         
   6   9   2         28.34         31.32        52.10 o                         
   6   9   2         22.54         18.71        52.10 o                         
   7   9   2        112.57        176.04        98.76 o                         
  -3  10   2         93.81        116.72        64.17 o                         
  -3  10   2        117.92        255.81        82.37 o                         
  -2  10   2         32.84         85.48        55.14 o                         
  -2  10   2         26.13         22.75        51.08 o                         
  -1  10   2        888.26       1002.98        98.41 o                         
  -1  10   2       1116.49        999.02       115.09 o                         
   0  10   2       1071.87       1285.06       114.40 o                         
   0  10   2       1347.27       1336.07       132.40 o                         
   1  10   2       1770.47       1440.09       120.26 o                         
   1  10   2       2225.38       1996.12       189.32 o                         
   2  10   2       1376.30       1005.40       145.39 o                         
   2  10   2       1094.96        949.95       130.35 o                         
   3  10   2        154.57        297.08       103.16 o                         
   3  10   2        122.97        129.49        68.17 o                         
 -15   1   3       1693.31       1744.62       185.40 o                         
 -14   1   3       2085.24       1891.94       145.70 o                         
 -13   1   3       1112.67       1400.20       115.27 o                         
 -12   1   3        195.50        226.15        68.36 o                         
 -11   1   3        651.16        650.13        65.31 o                         
 -10   1   3        516.95        612.84        56.29 o                         
  -9   1   3        195.53        195.55        35.42 o                         
  -8   1   3       4002.00       4004.29        83.36 o                         
  -7   1   3      12089.09      11835.25       143.09 o                         
  -6   1   3      14340.36      14160.47       164.79 o                         
  -6   1   3      13629.50      13588.19       377.80 o                         
  -6   1   3      10843.40      10173.46       295.80 o                         
  -5   1   3      11903.21      11764.35       142.19 o                         
  -5   1   3       9111.11       9168.87       179.39 o                         
  -5   1   3      11452.12      11251.11       260.29 o                         
  -4   1   3       8115.02       7774.47       130.39 o                         
  -4   1   3       3238.23       3244.07        72.59 o                         
  -4   1   3       2576.28       2594.25        69.68 o                         
  -3   1   3         69.35         93.45        10.78 o                         
  -3   1   3      12770.00      12323.12       201.08 o                         
  -3   1   3         87.17         85.28        14.03 o                         
  -2   1   3          0.80         -4.00         4.00 o                         
  -2   1   3          0.64         17.65         4.64 o                         
  -2   1   3      13282.44      13515.62       187.36 o                         
  -1   1   3        692.75        663.56        18.68 o                         
  -1   1   3        551.14        639.40        17.03 o                         
  -1   1   3       6157.32       6175.43       125.87 o                         
   0   1   3       6868.63       6843.63        66.24 o                         
   0   1   3       7419.77       7528.26       159.45 o                         
   0   1   3       5464.56       5362.77        71.99 o                         
   1   1   3      16694.22      17017.68       148.47 o                         
   1   1   3      13281.63      13173.13       115.98 o                         
   1   1   3      16694.86      17797.78       214.08 o                         
   2   1   3      15941.56      16190.31       141.30 o                         
   2   1   3      12682.83      13105.46       138.29 o                         
   2   1   3      16010.91      16701.14       208.87 o                         
   3   1   3       6129.84       5907.83        99.34 o                         
   3   1   3       8706.12       8370.02       136.26 o                         
   3   1   3       4876.80       4635.04        80.05 o                         
   4   1   3       9678.11       9163.56       128.81 o                         
   4   1   3        566.99        558.85        61.37 o                         
   4   1   3        451.09        438.70        58.90 o                         
   5   1   3        893.50        921.01        92.35 o                         
   5   1   3        710.86        818.91        87.11 o                         
   5   1   3      11736.90      11273.33       146.10 o                         
   6   1   3      10383.29      10083.31       118.68 o                         
   7   1   3       3460.63       3444.26        79.42 o                         
   8   1   3        158.89        180.31        43.16 o                         
   9   1   3        621.07        673.91        52.10 o                         
  10   1   3        791.07        891.77        71.82 o                         
  11   1   3        186.25        133.38        75.59 o                         
  12   1   3        955.59        969.94       103.50 o                         
  13   1   3       2008.44       1972.11       139.63 o                         
  14   1   3       1770.41       1843.14       293.43 o                         
 -15   2   3         71.59       -186.58       191.48 o                         
 -14   2   3        299.69        457.09       106.19 o                         
 -13   2   3        711.79        844.85        97.60 o                         
 -12   2   3       1047.51       1302.18        99.94 o                         
 -11   2   3        877.97        835.83        71.86 o                         
 -10   2   3       1295.62       1151.50        69.80 o                         
  -9   2   3       2509.36       2406.90        88.72 o                         
  -8   2   3       3227.46       3078.06        78.29 o                         
  -8   2   3        656.99       1197.02       210.60 o                         
  -7   2   3       1149.90       1119.01        49.47 o                         
  -7   2   3        262.86        343.41        85.26 o                         
  -7   2   3        209.12        110.29        75.60 o                         
  -6   2   3        167.10        181.03        27.53 o                         
  -6   2   3         80.43         98.89        22.70 o                         
  -6   2   3         63.99         94.10        32.39 o                         
  -5   2   3       1811.60       1722.72        65.28 o                         
  -5   2   3       1844.11       1767.80        58.34 o                         
  -5   2   3       1441.28       1316.37        91.82 o                         
  -4   2   3       1232.71       1240.39        50.84 o                         
  -4   2   3       1274.29       1212.80        61.44 o                         
  -4   2   3        980.72        995.73        56.75 o                         
  -3   2   3        220.25        227.22        18.84 o                         
  -3   2   3        175.23        225.13        13.54 o                         
  -3   2   3       1009.66        997.97        63.23 o                         
  -2   2   3        490.52        505.93        26.60 o                         
  -2   2   3        390.25        449.49        22.10 o                         
  -2   2   3       3650.27       3767.25       119.80 o                         
  -1   2   3       5143.02       5106.45        66.39 o                         
  -1   2   3      10747.35      10318.33       273.29 o                         
  -1   2   3       4091.70       4106.71        57.10 o                         
   0   2   3       7044.31       7039.78        82.33 o                         
   0   2   3       5604.33       5747.53        67.94 o                         
   0   2   3      11136.01      10574.08       233.43 o                         
   1   2   3       3159.75       3276.37        55.03 o                         
   1   2   3       3971.61       3826.88        59.09 o                         
   1   2   3       4361.86       4336.04       142.76 o                         
   2   2   3        992.24       1012.09        27.67 o                         
   2   2   3       1167.47       1019.88        55.63 o                         
   2   2   3        789.41        843.39        29.62 o                         
   3   2   3         41.58         60.87        10.84 o                         
   3   2   3         52.27         62.36        16.04 o                         
   3   2   3       1032.99       1036.51        42.69 o                         
   4   2   3       1482.14       1367.02        43.56 o                         
   4   2   3         40.86         84.36        29.45 o                         
   4   2   3         32.51         27.31        11.13 o                         
   5   2   3         86.68         86.62        20.10 o                         
   5   2   3        172.93        179.61        27.16 o                         
   5   2   3        108.95        144.49        37.89 o                         
   6   2   3       1324.08       1452.30        46.67 o                         
   6   2   3       1114.96       1222.63       176.59 o                         
   6   2   3        887.04        954.01       112.32 o                         
   7   2   3       3753.61       3806.14        83.51 o                         
   7   2   3       2570.47       2567.00       241.84 o                         
   8   2   3       3002.55       3134.96        90.03 o                         
   9   2   3       1627.74       1718.73        79.51 o                         
  10   2   3        810.90        895.95        78.88 o                         
  11   2   3        834.70        802.28        87.90 o                         
  12   2   3        586.47        694.08        95.45 o                         
  13   2   3        239.42        417.17       109.30 o                         
  14   2   3         89.94        221.90       243.41 o                         
 -14   3   3        564.06        607.36       119.71 o                         
 -13   3   3        245.42        521.47        94.61 o                         
 -12   3   3         55.20         52.10        67.79 o                         
 -11   3   3         53.57         74.33        59.63 o                         
 -10   3   3        109.69        257.36        55.74 o                         
  -9   3   3        205.22        260.17        49.50 o                         
  -8   3   3       1156.16       1169.96        69.86 o                         
  -8   3   3       1009.63        895.96       155.74 o                         
  -7   3   3       2737.76       2830.46        83.61 o                         
  -7   3   3       2023.86       1715.01       270.80 o                         
  -7   3   3       2543.88       2099.73       209.05 o                         
  -6   3   3       4894.64       4761.25       120.98 o                         
  -6   3   3       4842.65       5011.45       197.81 o                         
  -6   3   3       3852.73       3647.87       252.58 o                         
  -5   3   3       1967.05       1982.19        71.57 o                         
  -5   3   3       1960.17       1843.13       119.11 o                         
  -5   3   3       1559.48       1467.07        83.51 o                         
  -4   3   3       1104.40       1167.57        62.32 o                         
  -4   3   3        878.64        928.34        52.05 o                         
  -4   3   3       2855.14       2754.11       102.35 o                         
  -3   3   3        243.71        276.51        28.60 o                         
  -3   3   3        193.89        206.49        20.73 o                         
  -3   3   3       2914.33       2871.20       110.32 o                         
  -2   3   3          0.74         12.36         9.69 o                         
  -2   3   3          0.93          8.77         9.32 o                         
  -2   3   3       2156.04       2099.34        95.74 o                         
  -1   3   3        274.70        303.48        22.53 o                         
  -1   3   3        218.54        220.74        19.65 o                         
  -1   3   3       1541.51       1401.53        91.54 o                         
   0   3   3       1266.81       1336.27        46.40 o                         
   0   3   3       1592.31       1613.30        49.16 o                         
   0   3   3       1810.85       1787.81        87.06 o                         
   1   3   3       2709.59       2512.30        98.86 o                         
   1   3   3       2155.12       2255.29        55.33 o                         
   1   3   3       2708.85       2782.30        65.24 o                         
   2   3   3       2670.62       2653.73        69.84 o                         
   2   3   3       3356.81       3709.58        88.18 o                         
   2   3   3       3550.70       3402.86       126.41 o                         
   3   3   3       2200.58       2287.11        78.60 o                         
   3   3   3       1750.75       1913.09        69.47 o                         
   3   3   3       3079.22       3151.87       106.58 o                         
   4   3   3       1568.13       1433.35        67.70 o                         
   4   3   3          8.65         -3.57        15.99 o                         
   4   3   3          6.88         41.75        20.42 o                         
   5   3   3         51.99         41.80        21.77 o                         
   5   3   3         65.35        113.28        51.56 o                         
   5   3   3       3918.08       3933.35        89.95 o                         
   6   3   3       2267.57       2116.13        71.46 o                         
   6   3   3        243.70        264.21       101.69 o                         
   6   3   3        193.89        201.12        62.42 o                         
   7   3   3        987.42        994.33        54.74 o                         
   7   3   3        146.53        292.18        73.28 o                         
   8   3   3        164.98        162.27        46.22 o                         
   9   3   3        134.94        149.79        58.64 o                         
  10   3   3         66.11        -49.44        59.89 o                         
  11   3   3         46.01         53.08        70.18 o                         
  12   3   3        240.15        307.69        89.28 o                         
  13   3   3        577.29        773.96       126.76 o                         
 -14   4   3        347.12        414.73       116.28 o                         
 -13   4   3       2035.59       2038.09       134.18 o                         
 -12   4   3       2355.05       2681.89       124.45 o                         
 -11   4   3       1532.71       1636.41        98.79 o                         
 -10   4   3       2432.02       2763.73       110.88 o                         
  -9   4   3       5826.71       5610.13       140.44 o                         
  -8   4   3       5210.86       5172.87       143.64 o                         
  -8   4   3       1243.75       1177.78       184.81 o                         
  -7   4   3       2425.75       2347.22       104.74 o                         
  -7   4   3        363.68        223.64        92.49 o                         
  -6   4   3        277.75        264.73        47.39 o                         
  -6   4   3        157.94        167.38        41.12 o                         
  -6   4   3        198.52        212.38        53.06 o                         
  -5   4   3       1165.64       1327.80        60.95 o                         
  -5   4   3        816.54        774.38        77.65 o                         
  -5   4   3       1026.34        847.98        92.66 o                         
  -4   4   3       2174.23       2132.62       101.10 o                         
  -4   4   3       2732.87       2794.10       138.46 o                         
  -4   4   3       2741.17       2646.90        85.20 o                         
  -3   4   3        294.71        294.12        36.06 o                         
  -3   4   3        898.35        812.00        65.50 o                         
  -3   4   3        234.47        277.72        29.78 o                         
  -2   4   3       1452.38       1510.56        64.82 o                         
  -2   4   3       1825.55       1941.46        63.14 o                         
  -2   4   3       6476.91       6249.89       150.01 o                         
  -1   4   3       5057.66       4876.02        94.15 o                         
  -1   4   3      13758.88      12988.53       227.76 o                         
  -1   4   3       6357.17       6233.22       126.32 o                         
   0   4   3      14361.16      13767.15       274.38 o                         
   0   4   3       9303.50       8662.17       147.11 o                         
   0   4   3       7401.71       7077.54       125.22 o                         
   1   4   3       5846.48       5604.46       114.00 o                         
   1   4   3       4651.36       4599.72        77.45 o                         
   1   4   3       7298.86       6796.32       133.29 o                         
   2   4   3        603.64        606.85        37.26 o                         
   2   4   3        758.74        830.42        52.29 o                         
   2   4   3        993.21        976.69        74.23 o                         
   3   4   3         10.43         26.00        20.84 o                         
   3   4   3       2184.66       2222.51        89.19 o                         
   3   4   3          8.30         18.65        21.54 o                         
   4   4   3        139.30        147.62        40.51 o                         
   4   4   3        991.63        908.73        56.15 o                         
   4   4   3        175.09        201.72        41.14 o                         
   5   4   3         79.23         83.84        34.07 o                         
   5   4   3         99.59        109.13        37.54 o                         
   5   4   3        257.53        138.24        45.14 o                         
   6   4   3       2881.24       2864.44        81.63 o                         
   6   4   3       2062.07       1955.48       156.99 o                         
   7   4   3       5975.93       6011.71       135.28 o                         
   7   4   3       3967.11       3627.08       260.05 o                         
   8   4   3       7094.57       7428.51       155.91 o                         
   9   4   3       3014.56       3074.72       122.31 o                         
  10   4   3       1445.49       1442.73        95.17 o                         
  11   4   3       1881.50       2287.97       112.73 o                         
  12   4   3       1622.29       1850.94       137.43 o                         
  13   4   3        277.66         35.95       153.81 o                         
 -13   5   3          7.64        230.47       122.98 o                         
 -12   5   3         59.52        208.31        77.64 o                         
 -11   5   3         69.89         24.21        75.50 o                         
 -10   5   3        211.15        307.35        72.58 o                         
  -9   5   3         15.74        137.35        59.52 o                         
  -8   5   3         10.06         45.24        72.11 o                         
  -8   5   3          9.73        -53.36        76.75 o                         
  -7   5   3         54.14         38.15        65.76 o                         
  -7   5   3         53.57         27.62        67.30 o                         
  -6   5   3        378.48        359.11        68.88 o                         
  -6   5   3        379.09        362.55        62.92 o                         
  -6   5   3        301.11        147.46        69.77 o                         
  -5   5   3         26.98         -1.30        39.71 o                         
  -5   5   3         82.90         88.26        47.12 o                         
  -5   5   3         21.47         66.04        33.06 o                         
  -4   5   3         13.09         27.88        27.94 o                         
  -4   5   3        209.70        231.86        59.00 o                         
  -4   5   3         16.45         54.93        34.28 o                         
  -3   5   3        110.55        133.93        33.72 o                         
  -3   5   3        233.92        279.07        62.00 o                         
  -3   5   3         87.95         94.39        31.21 o                         
  -2   5   3        487.73        388.44        50.46 o                         
  -2   5   3        377.08        325.10        45.91 o                         
  -2   5   3        473.96        579.77        69.05 o                         
  -1   5   3        119.06         45.65        54.56 o                         
  -1   5   3         94.58        158.42        31.47 o                         
  -1   5   3        118.88         99.10        28.07 o                         
   0   5   3         94.81         38.33        55.82 o                         
   0   5   3          0.22          5.52        22.26 o                         
   0   5   3          0.18         23.78        18.06 o                         
   1   5   3         13.76        -19.47        19.47 o                         
   1   5   3         17.30        -18.81        24.99 o                         
   1   5   3        394.38        329.26        51.21 o                         
   2   5   3        123.37        157.35        35.41 o                         
   2   5   3        155.07        198.22        40.04 o                         
   2   5   3        243.02        287.60        51.15 o                         
   3   5   3        255.99        229.97        49.53 o                         
   3   5   3        193.25        198.09        42.75 o                         
   3   5   3        242.90        213.48        54.88 o                         
   4   5   3         91.75        -36.49        46.72 o                         
   4   5   3         55.92          2.84        33.26 o                         
   4   5   3         70.28        137.10        43.05 o                         
   5   5   3          0.61        -13.49        27.28 o                         
   5   5   3        301.88        245.10        53.38 o                         
   5   5   3          0.77        -38.96        38.96 o                         
   6   5   3         43.34        -10.20        50.30 o                         
   6   5   3          0.57         28.62        53.76 o                         
   7   5   3          0.33         61.57        55.49 o                         
   7   5   3          8.16        111.79        53.70 o                         
   8   5   3         19.37        -26.81        60.54 o                         
   9   5   3        240.35        241.23        73.39 o                         
  10   5   3         87.63        192.03        78.17 o                         
  11   5   3         72.92        -40.77        86.45 o                         
  12   5   3          6.17        243.76       109.25 o                         
 -12   6   3       1107.11       1489.19       174.56 o                         
 -11   6   3       1146.21       1241.89       112.15 o                         
 -10   6   3       1478.27       1684.64       123.78 o                         
  -9   6   3       1968.53       2197.58       113.88 o                         
  -8   6   3       2964.68       3021.18       135.66 o                         
  -7   6   3       1083.33       1105.34        94.59 o                         
  -7   6   3         86.07        107.23       125.83 o                         
  -6   6   3        403.58        447.21        75.20 o                         
  -6   6   3        132.02         32.06        95.35 o                         
  -5   6   3       1692.58       1755.43        95.74 o                         
  -5   6   3       1317.88       1156.09       205.49 o                         
  -5   6   3       1656.50       1578.22       169.18 o                         
  -4   6   3        772.80        918.46        76.84 o                         
  -4   6   3        606.35        899.21       198.15 o                         
  -4   6   3        762.15        863.62       129.35 o                         
  -3   6   3        130.44        185.89        54.11 o                         
  -3   6   3        103.78        142.86        45.03 o                         
  -3   6   3       1152.69       1042.23        83.83 o                         
  -2   6   3       2979.95       2921.47       116.60 o                         
  -2   6   3        361.38        273.21        62.02 o                         
  -2   6   3        287.51        477.22        74.95 o                         
  -1   6   3       7313.02       7637.81       169.70 o                         
  -1   6   3       2634.49       2734.33       215.34 o                         
  -1   6   3       3311.40       3253.35       213.75 o                         
   0   6   3       5029.79       5505.77       277.08 o                         
   0   6   3       7664.28       7357.23       153.76 o                         
   0   6   3       4001.62       3957.71       191.57 o                         
   1   6   3       3291.39       3145.39       202.38 o                         
   1   6   3       2618.57       2415.06       174.53 o                         
   1   6   3       3578.89       3383.93       114.89 o                         
   2   6   3       1388.68       1162.01        74.40 o                         
   2   6   3       1284.91       1349.26       143.42 o                         
   2   6   3       1022.25       1017.79       101.06 o                         
   3   6   3        619.74        642.03        62.49 o                         
   3   6   3         10.65         -7.10        39.77 o                         
   3   6   3         13.39         18.60        71.88 o                         
   4   6   3       1363.24       1364.04        77.58 o                         
   4   6   3         36.08         32.54        50.89 o                         
   4   6   3         45.35         27.28        60.03 o                         
   5   6   3        446.37        423.51        59.53 o                         
   5   6   3        271.56        122.32       103.32 o                         
   6   6   3       1321.97       1136.07        87.08 o                         
   6   6   3        997.25        854.00       216.82 o                         
   7   6   3       3595.87       3702.59       142.29 o                         
   8   6   3       2429.46       2829.16       138.03 o                         
   9   6   3       1847.63       1939.05       125.85 o                         
  10   6   3       1064.24       1041.78       124.37 o                         
  11   6   3        880.92       1075.10       128.91 o                         
 -11   7   3        397.22        259.16       227.57 o                         
 -10   7   3        215.12        253.04        98.46 o                         
  -9   7   3         47.90        136.26        98.43 o                         
  -8   7   3        585.80        345.52        95.99 o                         
  -7   7   3       2145.16       2203.47       125.54 o                         
  -6   7   3       1754.95       2139.92       122.41 o                         
  -5   7   3       2194.15       2252.16       122.00 o                         
  -5   7   3       2047.08       1778.85       335.55 o                         
  -4   7   3        669.34        808.69        80.76 o                         
  -4   7   3        166.04        153.89        99.02 o                         
  -3   7   3       1790.99       1817.49       100.17 o                         
  -3   7   3         63.81          4.42        88.48 o                         
  -2   7   3       1896.99       1803.76       104.30 o                         
  -2   7   3         43.61        -20.14        89.06 o                         
  -1   7   3        579.52        702.53        75.25 o                         
  -1   7   3          4.35        174.41       139.79 o                         
  -1   7   3          3.46         44.92        86.99 o                         
   0   7   3        726.41        777.17        73.82 o                         
   0   7   3        575.17        726.69       192.81 o                         
   0   7   3        722.95        789.35       229.82 o                         
   1   7   3       1853.38       1597.13       279.88 o                         
   1   7   3       2364.28       2402.27       106.08 o                         
   2   7   3       2221.73       2244.38        99.68 o                         
   2   7   3       1727.18       1929.82       312.42 o                         
   3   7   3        764.72        687.11        67.97 o                         
   3   7   3        503.31        689.17       184.36 o                         
   4   7   3       1813.48       1868.66       101.80 o                         
   4   7   3        147.07         52.21        89.06 o                         
   5   7   3       1534.78       1771.59       108.42 o                         
   6   7   3       1927.15       2039.79       113.99 o                         
   7   7   3        530.69        561.63        82.85 o                         
   8   7   3         58.22         43.59        82.22 o                         
   9   7   3        244.31        449.55       113.51 o                         
  10   7   3        460.61        222.58       165.71 o                         
  -9   8   3        616.91        402.01       136.16 o                         
  -8   8   3        248.51        489.05       102.55 o                         
  -7   8   3        290.57        476.11       102.26 o                         
  -6   8   3         93.48        237.26        87.97 o                         
  -5   8   3         19.24         13.53        76.02 o                         
  -4   8   3        240.17        243.45        77.77 o                         
  -3   8   3         89.64        207.63        67.80 o                         
  -2   8   3        429.91        505.40        76.91 o                         
  -1   8   3        602.45        635.39        85.03 o                         
   0   8   3        611.04        592.47        88.54 o                         
   1   8   3        467.73        751.94        78.31 o                         
   2   8   3        112.31         90.82        64.03 o                         
   3   8   3        255.41        309.10        79.63 o                         
   4   8   3         22.93        -18.29        68.37 o                         
   5   8   3        108.27        109.24        78.52 o                         
   6   8   3        363.96        625.22        88.18 o                         
   7   8   3        312.30        448.21        89.46 o                         
   8   8   3        773.02        949.24       129.21 o                         
  -7   9   3       1915.94       2034.51       185.49 o                         
  -6   9   3       3038.54       3662.70       181.25 o                         
  -5   9   3        938.34       1113.83       122.80 o                         
  -4   9   3       1352.07       1439.62       113.43 o                         
  -3   9   3       1597.76       1555.33       123.48 o                         
  -2   9   3       1310.67       1446.46       110.59 o                         
  -1   9   3        405.51        532.11        89.11 o                         
   0   9   3        503.07        620.70       100.33 o                         
   1   9   3       1598.92       1635.32       122.40 o                         
   2   9   3       2008.16       2096.43       143.55 o                         
   3   9   3       1526.48       1903.42       125.09 o                         
   4   9   3        748.55        844.85       111.93 o                         
   5   9   3       2430.37       2630.72       162.86 o                         
   6   9   3       1594.67       2324.96       182.18 o                         
  -3  10   3         61.79         -6.49       141.45 o                         
  -2  10   3         25.06        262.07       151.31 o                         
  -1  10   3        121.74        -40.23       162.02 o                         
   0  10   3        111.72        323.30       115.31 o                         
   1  10   3         20.80        -10.06       120.90 o                         
   2  10   3         75.44        683.75       171.99 o                         
 -15   0   4       2907.29       3080.54       363.02 o                         
 -14   0   4       3315.18       3901.65       253.08 o                         
 -13   0   4       1702.40       1852.12       180.94 o                         
 -12   0   4       1752.59       1705.43       142.33 o                         
 -11   0   4       5478.36       5560.49       208.66 o                         
 -10   0   4      11740.90      12522.15       298.19 o                         
  -9   0   4      25149.23      25795.79       380.61 o                         
  -8   0   4      30565.57      30469.70       437.31 o                         
  -7   0   4      28833.54      28823.99       400.37 o                         
  -6   0   4      19356.59      18983.32       284.49 o                         
  -6   0   4        297.64        313.10        96.23 o                         
  -5   0   4      10250.80      10077.59       144.21 o                         
  -5   0   4          7.05          2.84        10.03 o                         
  -4   0   4       3060.52       3014.44        95.77 o                         
  -4   0   4        634.63        639.52        53.20 o                         
  -4   0   4        504.90        503.05        38.17 o                         
  -3   0   4         88.09        116.82        17.79 o                         
  -3   0   4        110.73        166.58        23.41 o                         
  -3   0   4        806.05        707.76        54.57 o                         
  -2   0   4       6855.54       7114.58       128.75 o                         
  -2   0   4       6886.80       6979.71       190.19 o                         
  -2   0   4       5454.15       5426.14        87.46 o                         
  -1   0   4        793.97        779.01        68.07 o                         
  -1   0   4        337.51        411.34        28.05 o                         
  -1   0   4        424.23        474.97        33.09 o                         
   0   0   4        369.74        379.45        28.67 o                         
   0   0   4        464.75        602.73        33.12 o                         
   0   0   4        802.25        958.72       109.38 o                         
   1   0   4         39.30         18.24         9.85 o                         
   1   0   4         31.26         39.57        16.13 o                         
   1   0   4       5493.44       5678.69       267.99 o                         
   2   0   4        873.98       1098.12        48.05 o                         
   2   0   4        695.32        669.45        42.25 o                         
   2   0   4        962.07        967.49        83.20 o                         
   3   0   4       2425.89       2350.79        74.82 o                         
   3   0   4       3554.09       3329.90       126.71 o                         
   3   0   4       3049.20       3170.88        78.77 o                         
   4   0   4      12873.50      12796.39       228.65 o                         
   4   0   4      12880.55      12951.71       194.76 o                         
   4   0   4      10241.94      10078.09       243.71 o                         
   5   0   4      24157.47      23950.64       303.65 o                         
   5   0   4      23859.82      22497.07       604.87 o                         
   6   0   4      34988.25      34388.80       375.88 o                         
   7   0   4      33851.18      33695.93       429.96 o                         
   8   0   4      23611.50      23538.81       352.37 o                         
   9   0   4       9676.15       9929.73       249.62 o                         
  10   0   4       4500.53       4644.29       206.06 o                         
  11   0   4       2136.31       2437.67       179.03 o                         
  12   0   4       1572.40       1576.23       172.94 o                         
  13   0   4       3100.40       3402.26       239.30 o                         
  14   0   4       2471.44       3364.90       482.21 o                         
 -15   1   4       1649.04       1808.31       192.99 o                         
 -14   1   4       3344.77       4071.75       192.51 o                         
 -13   1   4       3579.10       3858.85       160.08 o                         
 -12   1   4       4168.06       4306.29       160.94 o                         
 -11   1   4       5434.74       5415.66       159.44 o                         
 -10   1   4       1715.44       1787.15        83.36 o                         
  -9   1   4       2785.17       2797.41        86.40 o                         
  -8   1   4        752.95        742.27        43.97 o                         
  -7   1   4       1956.12       1916.90        54.81 o                         
  -6   1   4       1651.05       1454.99        47.50 o                         
  -6   1   4       1276.15       1134.14        95.13 o                         
  -6   1   4       1604.05       1801.41       156.90 o                         
  -5   1   4      12356.94      12940.60       143.68 o                         
  -5   1   4      12319.14      11686.98       315.46 o                         
  -5   1   4       9800.90       9687.17       188.98 o                         
  -4   1   4       8527.42       8455.68       108.19 o                         
  -4   1   4      26128.16      27238.40       323.70 o                         
  -4   1   4      10718.45      10618.28       143.44 o                         
  -3   1   4       3654.94       3494.18        66.31 o                         
  -3   1   4      11326.76      10676.33       168.87 o                         
  -3   1   4       4594.04       4598.40        86.88 o                         
  -2   1   4        108.99        102.85        12.35 o                         
  -2   1   4         86.71         64.55        10.02 o                         
  -2   1   4      12439.55      12889.27       237.27 o                         
  -1   1   4        914.32        997.09        23.65 o                         
  -1   1   4        727.42        767.29        24.53 o                         
  -1   1   4      11792.24      11880.61       185.33 o                         
   0   1   4      13672.88      13625.42       125.10 o                         
   0   1   4      10877.91      11011.28       102.95 o                         
   0   1   4      14400.30      13926.87       204.48 o                         
   1   1   4      15498.77      15210.43       135.92 o                         
   1   1   4      15585.48      15431.76       285.73 o                         
   1   1   4      12330.56      12343.68       123.36 o                         
   2   1   4      12117.56      11737.98       197.61 o                         
   2   1   4       6732.72       6295.93        95.00 o                         
   2   1   4       8462.63       7830.98       107.18 o                         
   3   1   4      15409.71      16459.41       220.56 o                         
   3   1   4      19369.08      20102.77       204.65 o                         
   3   1   4      27896.49      28560.69       386.98 o                         
   4   1   4         47.52         78.94        19.53 o                         
   4   1   4       9848.41       9588.56       130.50 o                         
   4   1   4         37.80         47.20        21.85 o                         
   5   1   4         59.08         76.60        26.95 o                         
   5   1   4       1335.23       1116.11        46.58 o                         
   5   1   4         47.00         44.92        28.26 o                         
   6   1   4       1578.10       1679.02        51.85 o                         
   7   1   4        924.01        928.16        52.15 o                         
   8   1   4       3229.04       3185.51        95.81 o                         
   9   1   4       2013.83       1945.07        88.20 o                         
  10   1   4       5851.92       5749.85       160.66 o                         
  11   1   4       4502.89       4501.16       161.35 o                         
  12   1   4       3516.93       3777.55       162.88 o                         
  13   1   4       3073.56       3821.30       183.49 o                         
  14   1   4       1315.35       2045.33       302.99 o                         
 -15   2   4       2529.86       2483.32       356.70 o                         
 -15   2   4         83.53        636.95       249.10 o                         
 -15   2   4        104.99        320.19       202.14 o                         
 -14   2   4       2740.38       3173.53       164.15 o                         
 -13   2   4        715.57        639.85        99.65 o                         
 -12   2   4        913.88       1227.29       104.23 o                         
 -11   2   4        834.23        917.53        74.78 o                         
 -10   2   4        326.23        354.46        54.35 o                         
  -9   2   4       1033.84        923.65        63.81 o                         
  -8   2   4       1376.99       1318.12        61.09 o                         
  -7   2   4       2510.22       2282.77        75.12 o                         
  -7   2   4       1978.40       2036.18       245.41 o                         
  -7   2   4       2486.73       2696.47       223.28 o                         
  -6   2   4        565.48        551.14        34.57 o                         
  -6   2   4        528.48        425.82        72.31 o                         
  -6   2   4        420.45        375.12        69.01 o                         
  -5   2   4        203.76        278.04        38.73 o                         
  -5   2   4        162.11        177.28        39.80 o                         
  -5   2   4       1009.92       1021.55        39.64 o                         
  -4   2   4       8701.36       8707.45       151.76 o                         
  -4   2   4       6169.96       6214.18        99.91 o                         
  -4   2   4       7755.27       7671.32       131.03 o                         
  -3   2   4      34481.80      34573.81       368.21 o                         
  -3   2   4      26575.00      27276.97       242.59 o                         
  -3   2   4      33403.18      33332.38       324.49 o                         
  -2   2   4      35499.11      35988.15       307.76 o                         
  -2   2   4      41095.96      40628.56       537.36 o                         
  -2   2   4      28242.49      28688.82       251.21 o                         
  -1   2   4      56965.69      57219.07       441.77 o                         
  -1   2   4      45320.93      46046.67       363.37 o                         
  -1   2   4      78364.76      79301.42       950.91 o                         
   0   2   4      26897.35      27782.83       250.51 o                         
   0   2   4      72218.28      73337.23       782.08 o                         
   0   2   4      21399.07      21791.69       180.55 o                         
   1   2   4       7034.90       6847.70        95.41 o                         
   1   2   4       5596.85       5506.66        85.47 o                         
   1   2   4      35277.39      35211.45       421.62 o                         
   2   2   4       1078.61       1168.71        50.70 o                         
   2   2   4       1355.75       1398.51        42.37 o                         
   2   2   4      27930.75      29398.52       374.38 o                         
   3   2   4       1189.18       1228.74        48.16 o                         
   3   2   4       7359.14       7000.80       127.56 o                         
   3   2   4        946.09       1021.29        51.42 o                         
   4   2   4        806.16        751.69        43.74 o                         
   4   2   4       1175.41       1226.60        39.17 o                         
   4   2   4       1013.30        968.94        85.71 o                         
   5   2   4        466.96        424.51        25.53 o                         
   5   2   4         37.00         40.71        27.94 o                         
   5   2   4         46.50         27.68        32.77 o                         
   6   2   4       2007.93       1896.42        60.41 o                         
   6   2   4         29.53         93.92        48.30 o                         
   6   2   4         23.49        120.83        47.09 o                         
   7   2   4       1118.11       1208.40        59.58 o                         
   8   2   4        877.08        889.12        63.59 o                         
   9   2   4        331.89        300.36        53.79 o                         
  10   2   4        684.71        537.37        67.46 o                         
  11   2   4        793.32        866.73        91.44 o                         
  12   2   4        688.39        822.61       101.05 o                         
  13   2   4       3350.58       3895.52       181.12 o                         
  14   2   4       3131.45       3905.90       501.95 o                         
 -14   3   4        514.29        939.16       119.14 o                         
 -13   3   4       1473.42       1799.99       129.93 o                         
 -12   3   4       2296.48       2530.74       129.16 o                         
 -11   3   4       3708.63       3790.83       135.01 o                         
 -10   3   4       2379.91       2485.26       103.27 o                         
  -9   3   4       6043.36       6174.34       142.36 o                         
  -8   3   4      12545.53      12151.62       194.35 o                         
  -8   3   4      12165.89      12603.58       631.71 o                         
  -7   3   4      21552.31      21761.17       279.73 o                         
  -7   3   4      19571.26      18293.20       537.71 o                         
  -7   3   4      15570.56      14748.10       684.38 o                         
  -6   3   4      16694.98      16337.59       214.17 o                         
  -6   3   4      10270.32       9719.18       256.28 o                         
  -6   3   4       8170.89       7375.40       294.37 o                         
  -5   3   4      17418.61      17185.11       220.87 o                         
  -5   3   4       8102.54       8542.26       174.45 o                         
  -5   3   4      10184.41       9743.31       228.59 o                         
  -4   3   4       2190.57       2279.94        94.29 o                         
  -4   3   4       2753.41       2850.77       109.28 o                         
  -4   3   4      21748.55      22015.84       271.44 o                         
  -3   3   4       3351.81       3178.20        78.88 o                         
  -3   3   4        489.67        494.59        40.03 o                         
  -3   3   4        389.58        438.21        29.26 o                         
  -2   3   4        226.33        224.79        22.57 o                         
  -2   3   4        716.99        730.40        48.22 o                         
  -2   3   4        284.48        314.47        28.78 o                         
  -1   3   4       1035.57       1050.79        42.75 o                         
  -1   3   4       1322.96       1340.26        64.48 o                         
  -1   3   4       1301.65       1365.73        54.95 o                         
   0   3   4       1062.36       1024.89        71.45 o                         
   0   3   4         26.79         39.60        12.63 o                         
   0   3   4         21.32         35.98        11.04 o                         
   1   3   4        769.97        789.99        58.43 o                         
   1   3   4        543.65        517.08        34.21 o                         
   1   3   4        432.51        445.96        31.62 o                         
   2   3   4       3987.11       3990.19       107.47 o                         
   2   3   4       3597.53       3812.99       105.88 o                         
   2   3   4       2862.13       2909.98        82.89 o                         
   3   3   4      18995.14      19508.34       272.23 o                         
   3   3   4      23875.76      23797.72       313.83 o                         
   3   3   4      26066.32      25665.09       302.88 o                         
   4   3   4       7234.20       6623.43       167.03 o                         
   4   3   4       9092.95       8682.16       181.00 o                         
   4   3   4      17195.49      16549.96       218.94 o                         
   5   3   4      16246.31      15693.32       183.05 o                         
   5   3   4       6424.66       6522.92       173.29 o                         
   5   3   4       8075.41       8037.99       311.41 o                         
   6   3   4      18060.62      17636.16       224.32 o                         
   6   3   4       1981.05       2263.45       187.42 o                         
   6   3   4       2490.07       2843.37       302.11 o                         
   7   3   4      10156.16      10294.03       163.09 o                         
   7   3   4        379.64        788.39       149.65 o                         
   8   3   4       6428.52       6551.38       144.54 o                         
   9   3   4       2928.18       3036.23       109.89 o                         
  10   3   4       3739.22       3845.58       136.46 o                         
  11   3   4       1884.59       2001.75       108.81 o                         
  12   3   4       1243.29       1409.06       121.05 o                         
  13   3   4        513.96        405.33       127.88 o                         
 -14   4   4       1877.32       2207.90       232.91 o                         
 -13   4   4        467.71        321.32        94.88 o                         
 -12   4   4        690.06        635.43        84.07 o                         
 -11   4   4       1599.15       1647.84        97.61 o                         
 -10   4   4       2573.68       2768.99       111.28 o                         
  -9   4   4       6507.99       6444.88       149.73 o                         
  -8   4   4       7430.27       7503.14       157.11 o                         
  -7   4   4       7088.32       6924.95       175.78 o                         
  -7   4   4       1833.14       1923.92       217.47 o                         
  -6   4   4         82.07         91.18        32.64 o                         
  -6   4   4       4330.03       4442.88       126.85 o                         
  -6   4   4        103.16        258.61        48.11 o                         
  -5   4   4       3370.17       3497.74        95.66 o                         
  -5   4   4         38.98         72.58        33.16 o                         
  -5   4   4         49.00         64.74        38.88 o                         
  -4   4   4       2836.38       3111.93        99.39 o                         
  -4   4   4       1267.37       1282.75        85.50 o                         
  -4   4   4       1008.29       1042.68        75.49 o                         
  -3   4   4       3626.95       3308.24       110.50 o                         
  -3   4   4       3573.70       3375.98        85.66 o                         
  -3   4   4       2843.17       3187.51       129.08 o                         
  -2   4   4       1307.22       1404.62        62.93 o                         
  -2   4   4       2031.12       2112.08        72.71 o                         
  -2   4   4       1643.10       1602.68        69.40 o                         
  -1   4   4       4414.70       4756.23       120.47 o                         
  -1   4   4       5860.85       5400.15       103.63 o                         
  -1   4   4       3512.26       3522.89        97.39 o                         
   0   4   4       1817.72       1882.85        57.95 o                         
   0   4   4       5329.98       5393.08       144.19 o                         
   0   4   4       1446.15       1420.64        69.51 o                         
   1   4   4        388.02        455.92        40.92 o                         
   1   4   4        487.72        517.44        39.34 o                         
   1   4   4       1794.94       1699.12        75.70 o                         
   2   4   4         66.94         71.88        29.67 o                         
   2   4   4       2910.11       2907.21        85.70 o                         
   2   4   4         53.26         56.20        13.43 o                         
   3   4   4       1569.02       1542.83        85.87 o                         
   3   4   4       1972.16       2141.60       112.39 o                         
   3   4   4       2980.46       2934.75        92.69 o                         
   4   4   4       4213.49       4258.36       100.97 o                         
   4   4   4       4174.51       4117.01       177.33 o                         
   4   4   4       3321.17       3097.63       142.59 o                         
   5   4   4       5395.00       5095.12       115.74 o                         
   5   4   4       4226.87       4237.57       180.66 o                         
   5   4   4       5312.92       5494.07       203.60 o                         
   6   4   4       8063.86       7743.94       156.45 o                         
   6   4   4       5255.18       5446.28       278.03 o                         
   6   4   4       6605.45       6714.59       428.50 o                         
   7   4   4       7858.62       7999.68       158.12 o                         
   8   4   4       6138.95       6192.39       143.77 o                         
   9   4   4       2211.23       2476.47       111.71 o                         
  10   4   4       1280.47       1345.60        96.92 o                         
  11   4   4        786.49        831.57        91.63 o                         
  12   4   4        544.18        675.35       124.20 o                         
  13   4   4       2186.59       2420.99       448.40 o                         
 -13   5   4       4859.82       6173.93       484.47 o                         
 -12   5   4       4442.47       4857.75       176.57 o                         
 -11   5   4       4060.34       4244.05       155.71 o                         
 -10   5   4       1841.29       1852.82       103.88 o                         
  -9   5   4       3889.39       3908.16       131.87 o                         
  -8   5   4       2504.28       2359.42       108.33 o                         
  -7   5   4        900.75        815.45        87.90 o                         
  -7   5   4        442.08        437.06       126.34 o                         
  -6   5   4        724.32        813.31        73.99 o                         
  -6   5   4          9.63         12.23        69.44 o                         
  -5   5   4       4276.53       4737.15       274.64 o                         
  -5   5   4       4807.19       5117.79       124.99 o                         
  -5   5   4       3402.33       3657.42       236.75 o                         
  -4   5   4       8613.16       8746.01       172.30 o                         
  -4   5   4       4681.11       4796.35       214.54 o                         
  -4   5   4       5883.88       5459.74       215.71 o                         
  -3   5   4       3062.86       3068.41       151.13 o                         
  -3   5   4       7666.38       7189.30       165.13 o                         
  -3   5   4       2436.76       2293.11       158.80 o                         
  -2   5   4         12.04        146.73        30.53 o                         
  -2   5   4          9.58         38.07        22.54 o                         
  -2   5   4       9889.12       9637.41       188.70 o                         
  -1   5   4       2711.79       2788.87       127.52 o                         
  -1   5   4      12318.37      12313.58       212.21 o                         
  -1   5   4       2157.46       2106.67       103.99 o                         
   0   5   4      14232.35      13464.29       223.60 o                         
   0   5   4       9606.58       9579.94       190.83 o                         
   0   5   4      12074.90      11738.06       223.98 o                         
   1   5   4      12414.90      12181.23       248.57 o                         
   1   5   4      12424.47      11574.78       211.47 o                         
   1   5   4       9877.08       9426.52       210.48 o                         
   2   5   4       8223.11       8171.27       151.89 o                         
   2   5   4       5786.35       5995.55       247.64 o                         
   2   5   4       4603.52       4710.14       167.99 o                         
   3   5   4       2729.28       2793.39       156.31 o                         
   3   5   4       8111.66       7670.13       158.50 o                         
   3   5   4       3430.54       4025.52       219.75 o                         
   4   5   4       4069.34       4157.17       115.33 o                         
   4   5   4        530.66        517.65        80.61 o                         
   4   5   4        667.01        740.94        98.87 o                         
   5   5   4        905.98        815.31        69.77 o                         
   5   5   4        714.69        623.66       120.76 o                         
   6   5   4        928.24        986.16        70.71 o                         
   6   5   4        458.68        494.61       104.73 o                         
   7   5   4       2246.36       2277.21        98.26 o                         
   8   5   4       3552.90       3622.26       120.76 o                         
   9   5   4       1868.20       2083.68       117.60 o                         
  10   5   4       4480.02       4816.12       173.56 o                         
  11   5   4       5093.78       5350.63       201.25 o                         
  12   5   4       5250.85       5592.47       285.68 o                         
 -12   6   4        691.64        793.83       290.59 o                         
 -11   6   4       2219.08       2386.11       148.07 o                         
 -10   6   4       3562.49       3860.56       182.94 o                         
  -9   6   4       7099.11       7658.91       213.10 o                         
  -8   6   4       7124.85       7141.76       219.83 o                         
  -7   6   4       6033.51       6222.31       199.55 o                         
  -6   6   4       3471.68       3496.83       153.95 o                         
  -6   6   4         11.24        229.16       126.11 o                         
  -5   6   4       1559.64       1529.86       100.90 o                         
  -5   6   4        116.71         59.13        82.71 o                         
  -4   6   4       1167.00       1192.74        82.99 o                         
  -4   6   4        970.51       1088.18       171.18 o                         
  -4   6   4        772.12       1023.76       187.46 o                         
  -3   6   4       1560.33       1504.41        88.89 o                         
  -3   6   4       1060.56        996.75       126.89 o                         
  -3   6   4        843.76       1023.12       187.24 o                         
  -2   6   4       1017.56       1069.45        74.65 o                         
  -2   6   4        211.29        281.52        82.76 o                         
  -2   6   4        265.58        317.65       103.71 o                         
  -1   6   4       1010.56        899.62       220.62 o                         
  -1   6   4       1681.47       1524.18        82.59 o                         
  -1   6   4        803.99        824.81       115.10 o                         
   0   6   4        670.91        761.19       191.64 o                         
   0   6   4       1647.28       1743.98        82.83 o                         
   0   6   4        843.29       1036.48       144.60 o                         
   1   6   4       1156.48       1071.63        67.97 o                         
   1   6   4        751.98        943.51       161.60 o                         
   1   6   4        945.19       1160.21       158.96 o                         
   2   6   4       1471.95       1443.56        71.67 o                         
   2   6   4        499.77        666.78       105.90 o                         
   2   6   4        628.18        764.42       154.74 o                         
   3   6   4       1019.10        966.94        71.09 o                         
   3   6   4        196.49        158.01        70.87 o                         
   3   6   4        246.98        251.51        90.22 o                         
   4   6   4       1906.52       1837.90        88.22 o                         
   4   6   4       1442.92       1115.17       227.97 o                         
   5   6   4       4358.51       4137.85       141.97 o                         
   5   6   4       3460.44       2679.28       354.08 o                         
   6   6   4       7209.36       7598.75       194.79 o                         
   7   6   4       7589.58       7873.92       201.23 o                         
   8   6   4       6526.92       6865.82       206.76 o                         
   9   6   4       2924.31       3288.49       166.12 o                         
  10   6   4       1799.04       2166.36       179.83 o                         
  11   6   4        759.32        788.47       180.19 o                         
 -11   7   4       1067.00       1288.87       205.41 o                         
 -10   7   4        767.77        792.14       122.84 o                         
  -9   7   4       1714.89       1794.08       137.55 o                         
  -8   7   4       4153.61       4402.50       186.80 o                         
  -7   7   4       6906.13       7522.66       214.69 o                         
  -6   7   4       6500.62       6333.06       193.27 o                         
  -5   7   4       6991.66       6982.91       199.09 o                         
  -4   7   4       6535.46       6268.06       173.75 o                         
  -3   7   4       2134.45       2127.82        99.32 o                         
  -2   7   4        641.49        745.93        76.53 o                         
  -2   7   4        242.91        427.42       173.99 o                         
  -1   7   4        182.48        208.79        63.33 o                         
   0   7   4        163.40        175.47        59.22 o                         
   1   7   4        694.24        626.24        73.27 o                         
   1   7   4        398.58        363.69       143.86 o                         
   2   7   4       2405.83       2337.05       100.77 o                         
   3   7   4       7403.95       7542.58       187.18 o                         
   4   7   4       6676.00       6876.78       179.04 o                         
   5   7   4       6186.63       6429.72       186.04 o                         
   6   7   4       5768.87       5629.72       178.93 o                         
   7   7   4       3312.99       3600.47       147.81 o                         
   8   7   4       1752.76       1856.84       124.43 o                         
   9   7   4        928.05        806.27       115.97 o                         
  10   7   4       1123.57        689.56       231.65 o                         
  -9   8   4        152.78        682.24       171.93 o                         
  -8   8   4        301.71        491.02       108.78 o                         
  -7   8   4        622.30        809.41       106.09 o                         
  -6   8   4        495.03        498.13        93.93 o                         
  -5   8   4        223.16        306.05        84.74 o                         
  -4   8   4       1857.35       1773.21       115.13 o                         
  -3   8   4       6153.63       6258.88       191.02 o                         
  -2   8   4      10272.73      10584.70       227.37 o                         
  -1   8   4      14324.68      14637.97       301.93 o                         
   0   8   4      13226.66      13570.19       271.71 o                         
   1   8   4       8597.13       8846.11       205.57 o                         
   2   8   4       4901.02       5145.91       174.64 o                         
   3   8   4       1655.42       1886.05       114.17 o                         
   4   8   4        258.63        283.34        81.50 o                         
   5   8   4        399.54        430.25        86.20 o                         
   6   8   4        505.95        801.81        94.19 o                         
   7   8   4        248.82        431.60        93.07 o                         
   8   8   4        136.75        496.06       118.32 o                         
  -7   9   4        496.36        669.60       193.46 o                         
  -6   9   4        552.81        784.88       124.33 o                         
  -5   9   4       1251.18       1428.35       127.16 o                         
  -4   9   4       1849.05       2160.40       138.52 o                         
  -3   9   4       1130.75       1471.97       115.17 o                         
  -2   9   4        732.63        910.88       106.39 o                         
  -1   9   4        534.60        549.95        90.76 o                         
   0   9   4        634.57        675.64       102.93 o                         
   1   9   4        920.14       1007.06       127.90 o                         
   2   9   4       1356.72       1594.62       129.31 o                         
   3   9   4       2102.05       2675.76       155.27 o                         
   4   9   4       1114.91       1220.01       117.90 o                         
   5   9   4        498.63        898.66       119.86 o                         
   6   9   4        400.81        697.86       150.07 o                         
  -2  10   4        126.81        254.75       304.33 o                         
  -1  10   4         77.62        966.45       236.64 o                         
   0  10   4         68.37        479.42       232.95 o                         
   1  10   4        110.34         17.95       161.74 o                         
 -15   1   5        211.00        352.49        86.29 o                         
 -15   1   5        167.86         80.19        74.98 o                         
 -14   1   5          3.37        -24.27        49.54 o                         
 -14   1   5          2.68        -40.77        43.44 o                         
 -13   1   5         74.20        114.59        42.35 o                         
 -13   1   5         59.03         44.82        40.71 o                         
 -12   1   5          4.36        -24.32        31.52 o                         
 -12   1   5          3.47        -32.09        32.75 o                         
 -11   1   5        760.71        793.46        68.54 o                         
 -11   1   5        605.21        597.88        62.76 o                         
 -10   1   5       2594.13       2454.93       100.37 o                         
 -10   1   5       3260.67       2982.56       128.03 o                         
  -9   1   5       3753.83       3988.30       116.12 o                         
  -9   1   5       4718.35       4499.41       128.60 o                         
  -8   1   5       2241.58       2231.55        77.39 o                         
  -8   1   5       2817.53       2776.42        99.30 o                         
  -7   1   5        100.38        100.09        17.93 o                         
  -7   1   5        126.18        113.80        19.25 o                         
  -6   1   5        966.18       1013.07        42.52 o                         
  -6   1   5       1214.43       1211.48        40.43 o                         
  -5   1   5       3696.46       3639.05        81.91 o                         
  -5   1   5       2940.84       2887.11        68.56 o                         
  -4   1   5       2748.78       2841.34        60.72 o                         
  -4   1   5       2186.88       2194.24        51.20 o                         
  -3   1   5        101.62         78.81        13.22 o                         
  -3   1   5         80.85        109.99        12.88 o                         
  -2   1   5        650.66        676.04        26.55 o                         
  -2   1   5        817.84        830.48        29.83 o                         
  -1   1   5       1379.44       1343.04        33.75 o                         
  -1   1   5       1733.88       1800.29        35.47 o                         
   0   1   5        116.74        106.89        10.70 o                         
   0   1   5        146.73        156.38        13.63 o                         
   1   1   5       2312.41       2420.02        43.12 o                         
   1   1   5       1839.71       1779.14        36.16 o                         
   2   1   5       9060.71       8846.86       107.09 o                         
   2   1   5       7208.54       7038.20        84.57 o                         
   3   1   5      10974.19      10884.23       114.19 o                         
   3   1   5      13793.90      13692.10       147.85 o                         
   4   1   5       8563.10       8509.67       106.85 o                         
   4   1   5       6812.65       6508.32       103.76 o                         
   5   1   5       2542.33       2518.64        64.67 o                         
   5   1   5       2022.64       1960.03        49.42 o                         
   6   1   5        166.14        134.62        21.47 o                         
   6   1   5        208.82        240.77        25.22 o                         
   7   1   5          2.34         28.45        18.22 o                         
   7   1   5          2.94         23.34        23.39 o                         
   8   1   5         84.46         93.81        25.54 o                         
   8   1   5         67.20         90.99        21.09 o                         
   9   1   5       1107.56       1116.63        82.98 o                         
   9   1   5        881.16        858.47        73.92 o                         
  10   1   5       2154.40       2150.33       122.72 o                         
  10   1   5       2707.95       2879.12       139.06 o                         
  11   1   5       2911.64       2887.02       145.56 o                         
  11   1   5       2316.45       2305.92       128.34 o                         
  12   1   5       1719.78       1717.88       135.67 o                         
  12   1   5       1368.23       1329.42       113.46 o                         
  13   1   5        292.62        346.69        66.87 o                         
  13   1   5        367.80        382.66        70.16 o                         
 -15   2   5        173.19        161.71        71.51 o                         
 -15   2   5        137.78        -42.72        71.29 o                         
 -14   2   5         16.29        124.08        52.16 o                         
 -14   2   5         20.48         64.87        48.91 o                         
 -13   2   5        116.01         56.60        45.06 o                         
 -13   2   5        145.82         83.16        42.38 o                         
 -12   2   5        650.20        660.50        69.78 o                         
 -12   2   5        817.26        737.35        71.63 o                         
 -11   2   5       1339.28       1411.37        81.84 o                         
 -11   2   5       1683.40       1806.88       104.90 o                         
 -10   2   5       1182.18       1156.34        70.42 o                         
 -10   2   5       1485.93       1403.18        84.23 o                         
  -9   2   5        338.70        334.74        42.51 o                         
  -9   2   5        269.46        251.44        34.03 o                         
  -8   2   5          4.08         26.02        19.18 o                         
  -8   2   5          5.12        -17.94        19.80 o                         
  -7   2   5         50.91         29.70        18.64 o                         
  -7   2   5         40.50         44.76        17.28 o                         
  -6   2   5         74.69        114.93        16.01 o                         
  -6   2   5         93.87         93.52        19.79 o                         
  -5   2   5       1589.60       1589.18        52.24 o                         
  -5   2   5       1264.66       1292.22        44.60 o                         
  -4   2   5       5344.34       5024.21        79.02 o                         
  -4   2   5       4251.87       3981.41        66.99 o                         
  -3   2   5       6355.93       6097.75        73.04 o                         
  -3   2   5       7989.03       7731.27        88.30 o                         
  -2   2   5       3912.89       3864.75        57.83 o                         
  -2   2   5       4918.27       4781.95        64.75 o                         
  -1   2   5       1269.05       1342.34        44.42 o                         
  -1   2   5       1595.12       1643.73        52.86 o                         
   0   2   5          0.66         14.30         9.60 o                         
   0   2   5          0.53         17.10         9.14 o                         
   1   2   5        240.60        238.69        19.18 o                         
   1   2   5        191.42        208.40        15.55 o                         
   2   2   5         26.21         42.94         8.25 o                         
   2   2   5         32.95         34.16         8.76 o                         
   3   2   5        537.15        549.48        32.10 o                         
   3   2   5        427.34        453.76        28.07 o                         
   4   2   5       1662.16       1805.87        48.75 o                         
   4   2   5       2089.23       2171.28        44.35 o                         
   5   2   5       2402.45       2271.80        62.96 o                         
   5   2   5       1911.35       1832.50        68.58 o                         
   6   2   5       1361.34       1401.25        68.94 o                         
   6   2   5       1083.06       1116.06        56.36 o                         
   7   2   5         36.47         49.12        21.01 o                         
   7   2   5         45.83         10.32        25.81 o                         
   8   2   5        216.16        246.32        40.80 o                         
   8   2   5        171.97        178.94        32.08 o                         
   9   2   5        404.77        418.66        55.54 o                         
   9   2   5        508.77        616.88        58.45 o                         
  10   2   5        339.03        331.80        53.19 o                         
  10   2   5        269.72        117.17        44.07 o                         
  11   2   5          4.73         17.92        41.65 o                         
  11   2   5          3.77          0.24        34.64 o                         
  12   2   5         28.09          4.39        47.01 o                         
  12   2   5         35.31         22.39        51.08 o                         
  13   2   5         88.40         65.59        48.05 o                         
  13   2   5        111.11        113.38        53.38 o                         
 -14   3   5          9.65         11.56        50.93 o                         
 -14   3   5          7.68        204.52        46.36 o                         
 -13   3   5          0.44         23.58        38.36 o                         
 -13   3   5          0.55         32.70        46.53 o                         
 -12   3   5          9.44         82.77        36.68 o                         
 -12   3   5         11.87          0.26        36.82 o                         
 -11   3   5        234.03        252.26        41.93 o                         
 -11   3   5        294.16        226.79        43.74 o                         
 -10   3   5        592.98        462.36        48.22 o                         
 -10   3   5        745.34        784.63        64.95 o                         
  -9   3   5       1232.14       1223.61        77.35 o                         
  -9   3   5        980.27        968.64        64.98 o                         
  -8   3   5        538.06        476.69        43.40 o                         
  -8   3   5        676.31        648.68        52.22 o                         
  -7   3   5         74.71         91.28        25.20 o                         
  -7   3   5         59.44         85.01        21.15 o                         
  -6   3   5        165.47        191.80        28.03 o                         
  -6   3   5        131.64        130.21        19.65 o                         
  -5   3   5        501.52        538.62        36.13 o                         
  -5   3   5        630.38        652.12        38.60 o                         
  -4   3   5        304.26        327.60        23.34 o                         
  -4   3   5        242.07        289.08        20.88 o                         
  -3   3   5         38.85         48.60        11.61 o                         
  -3   3   5         48.83         35.86        11.64 o                         
  -2   3   5        195.22        210.67        18.35 o                         
  -2   3   5        245.38        255.77        21.30 o                         
  -1   3   5        309.44        356.18        23.13 o                         
  -1   3   5        246.18        255.11        19.40 o                         
   0   3   5          0.29         13.67        10.50 o                         
   0   3   5          0.36         -7.76         9.28 o                         
   1   3   5        430.91        445.76        28.05 o                         
   1   3   5        342.82        362.66        23.47 o                         
   2   3   5       2287.07       2259.10        52.57 o                         
   2   3   5       2874.71       2977.49        61.76 o                         
   3   3   5       2199.59       2118.73        49.40 o                         
   3   3   5       2764.75       2774.92        68.92 o                         
   4   3   5       2865.18       2963.49        73.66 o                         
   4   3   5       2279.49       2202.01        59.06 o                         
   5   3   5        920.59        938.40        56.86 o                         
   5   3   5       1157.13       1232.15        67.33 o                         
   6   3   5        140.11        131.37        29.22 o                         
   6   3   5        111.47        135.86        27.09 o                         
   7   3   5         58.52         94.08        26.91 o                         
   7   3   5         46.56         84.53        26.97 o                         
   8   3   5         82.99         60.04        28.01 o                         
   8   3   5        104.32        166.08        37.92 o                         
   9   3   5        265.63        210.52        39.97 o                         
   9   3   5        333.88        415.76        52.73 o                         
  10   3   5        546.37        639.01        70.91 o                         
  10   3   5        686.76        610.41        69.38 o                         
  11   3   5        806.26        821.29        88.96 o                         
  11   3   5        641.45        633.71        76.59 o                         
  12   3   5        322.13        377.80        68.52 o                         
  12   3   5        256.28        173.52        59.23 o                         
  13   3   5         77.68        144.67        58.58 o                         
  13   3   5         97.64        124.85        63.94 o                         
 -14   4   5         24.87         62.68        72.70 o                         
 -14   4   5         31.26         54.62        67.33 o                         
 -13   4   5        202.04        300.78        53.85 o                         
 -13   4   5        253.96        310.98        61.69 o                         
 -12   4   5       1963.45       1862.12       129.33 o                         
 -12   4   5       1562.09       1433.54        99.65 o                         
 -11   4   5       3210.38       3159.50       145.45 o                         
 -11   4   5       2554.13       2481.76       128.54 o                         
 -10   4   5       2331.24       2434.01       120.55 o                         
 -10   4   5       1854.70       1853.76        99.88 o                         
  -9   4   5        712.07        779.98        64.26 o                         
  -9   4   5        895.03        960.11        72.88 o                         
  -8   4   5          0.71         14.23        20.58 o                         
  -8   4   5          0.89         14.57        24.75 o                         
  -7   4   5         49.43         53.28        27.03 o                         
  -7   4   5         39.32         72.11        23.12 o                         
  -6   4   5         49.30         22.01        19.51 o                         
  -6   4   5         61.97         30.76        25.25 o                         
  -5   4   5       2110.70       2155.11        71.84 o                         
  -5   4   5       2653.02       2676.25        86.04 o                         
  -4   4   5       8527.85       8016.74       121.53 o                         
  -4   4   5       6784.61       6667.17       102.32 o                         
  -3   4   5       9376.80       9065.12       109.78 o                         
  -3   4   5      11786.08      11373.26       132.24 o                         
  -2   4   5       7676.17       7514.77       100.69 o                         
  -2   4   5       9648.48       9502.48       117.22 o                         
  -1   4   5       2238.62       2205.32        60.84 o                         
  -1   4   5       1781.01       1783.71        50.89 o                         
   0   4   5         84.59        118.41        18.75 o                         
   0   4   5         67.29         53.56        13.03 o                         
   1   4   5        114.92        173.57        18.94 o                         
   1   4   5        144.44        155.91        20.99 o                         
   2   4   5          3.05         -1.75        13.20 o                         
   2   4   5          3.84         13.90        14.44 o                         
   3   4   5        851.54        900.62        46.94 o                         
   3   4   5       1070.33       1062.01        51.62 o                         
   4   4   5       3040.57       3043.97        93.24 o                         
   4   4   5       3821.81       3940.10       110.33 o                         
   5   4   5       3726.84       3567.81       111.43 o                         
   5   4   5       4684.41       4731.76       135.98 o                         
   6   4   5       1363.44       1346.05        77.34 o                         
   6   4   5       1713.76       1742.94        90.07 o                         
   7   4   5         80.70         62.93        29.59 o                         
   7   4   5        101.44        118.18        32.92 o                         
   8   4   5        513.88        577.62        60.69 o                         
   8   4   5        408.84        348.41        49.01 o                         
   9   4   5       1295.28       1273.74        90.73 o                         
   9   4   5       1030.50        809.71        70.47 o                         
  10   4   5        505.23        444.13        56.47 o                         
  10   4   5        635.05        599.66        71.62 o                         
  11   4   5        104.69        100.50        48.96 o                         
  11   4   5        131.59         79.34        50.59 o                         
  12   4   5         75.95         44.44        54.38 o                         
  12   4   5         95.46        157.12        62.41 o                         
 -13   5   5         61.97        212.62        62.99 o                         
 -13   5   5         77.89         13.25        61.10 o                         
 -12   5   5         75.70         60.57        50.15 o                         
 -12   5   5         60.23          3.20        42.35 o                         
 -11   5   5          5.30         -1.34        38.24 o                         
 -11   5   5          6.66         61.43        45.16 o                         
 -10   5   5          4.96        -18.19        40.61 o                         
 -10   5   5          3.94         80.75        33.49 o                         
  -9   5   5         11.07         -5.06        26.09 o                         
  -9   5   5         13.91         10.07        30.37 o                         
  -8   5   5          0.97          0.20        25.27 o                         
  -8   5   5          1.22        -28.56        29.77 o                         
  -7   5   5         33.36         45.58        30.48 o                         
  -7   5   5         26.54         46.64        23.80 o                         
  -6   5   5        130.43        160.47        34.46 o                         
  -6   5   5        103.77        104.42        25.52 o                         
  -5   5   5        162.25        178.86        28.23 o                         
  -5   5   5        203.94        193.26        33.24 o                         
  -4   5   5         18.87         30.22        19.10 o                         
  -4   5   5         23.72         23.27        20.04 o                         
  -3   5   5          0.29        -16.08        16.08 o                         
  -3   5   5          0.36         -9.64        20.38 o                         
  -2   5   5        180.23        170.51        25.62 o                         
  -2   5   5        143.39        120.66        22.97 o                         
  -1   5   5        189.92        212.80        24.40 o                         
  -1   5   5        238.71        272.10        29.06 o                         
   0   5   5         88.91        107.95        21.24 o                         
   0   5   5         70.73        100.51        22.94 o                         
   1   5   5         20.64         37.94        18.81 o                         
   1   5   5         25.94         14.02        18.38 o                         
   2   5   5        140.61        180.65        26.71 o                         
   2   5   5        111.86        111.41        22.50 o                         
   3   5   5          6.90         27.22        17.32 o                         
   3   5   5          8.67        -13.47        19.30 o                         
   4   5   5         79.68        112.38        28.54 o                         
   4   5   5        100.16        113.51        27.07 o                         
   5   5   5          0.95         15.02        24.25 o                         
   5   5   5          1.19         21.80        28.67 o                         
   6   5   5         95.39         92.73        32.43 o                         
   6   5   5         75.89        105.22        34.39 o                         
   7   5   5         31.14         45.61        29.57 o                         
   7   5   5         39.14         18.37        30.59 o                         
   8   5   5         21.76         39.88        38.01 o                         
   8   5   5         17.31        -15.43        33.70 o                         
   9   5   5          0.72         35.93        39.79 o                         
   9   5   5          0.90        106.95        43.14 o                         
  10   5   5         13.28        -24.22        46.90 o                         
  10   5   5         10.56          1.88        43.83 o                         
  11   5   5         41.84         -5.31        48.00 o                         
  11   5   5         33.29         96.41        56.80 o                         
  12   5   5          0.32         18.56        87.61 o                         
  12   5   5          0.41         -8.18       116.14 o                         
 -12   6   5        514.34        463.29        85.39 o                         
 -12   6   5        646.49        658.21       101.39 o                         
 -11   6   5       1413.33       1271.28       134.54 o                         
 -11   6   5       1124.42       1152.15       119.45 o                         
 -10   6   5       1531.01       1655.90       134.34 o                         
 -10   6   5       1218.04       1232.92       111.91 o                         
  -9   6   5        321.21        309.26        46.98 o                         
  -9   6   5        403.74        348.42        63.65 o                         
  -8   6   5         68.81         83.12        35.81 o                         
  -8   6   5         86.50         77.80        43.62 o                         
  -7   6   5          2.89        -13.14        29.38 o                         
  -7   6   5          3.63         11.93        37.15 o                         
  -6   6   5        275.77        254.03        47.32 o                         
  -6   6   5        346.63        442.03        61.52 o                         
  -5   6   5       1748.53       1705.20        95.08 o                         
  -5   6   5       1391.10       1348.23        84.89 o                         
  -4   6   5       4002.57       3801.82       131.11 o                         
  -4   6   5       5030.99       4780.57       156.85 o                         
  -3   6   5       5515.25       5252.14       136.03 o                         
  -3   6   5       6932.33       6742.00       180.77 o                         
  -2   6   5       4022.48       3990.56       140.88 o                         
  -2   6   5       3200.22       3418.89       115.35 o                         
  -1   6   5       1429.82       1445.69        76.90 o                         
  -1   6   5       1797.20       1862.39        95.17 o                         
   0   6   5         33.88         80.63        27.10 o                         
   0   6   5         26.96         26.31        22.24 o                         
   1   6   5         39.36         56.98        25.16 o                         
   1   6   5         49.47         52.38        23.94 o                         
   2   6   5          0.19        -20.42        20.60 o                         
   2   6   5          0.15         27.03        23.26 o                         
   3   6   5        422.74        341.06        45.50 o                         
   3   6   5        336.32        373.72        46.78 o                         
   4   6   5       1247.03       1158.71        89.72 o                         
   4   6   5       1567.44       1468.06        99.83 o                         
   5   6   5       1821.04       1876.71       114.80 o                         
   5   6   5       1448.79       1438.74       100.35 o                         
   6   6   5       1108.53       1136.81        91.50 o                         
   6   6   5        881.93        837.51        89.53 o                         
   7   6   5         34.11         78.49        38.44 o                         
   7   6   5         27.14         41.53        38.03 o                         
   8   6   5        141.74        142.08        49.42 o                         
   8   6   5        178.16        169.86        51.46 o                         
   9   6   5        455.10        419.22        86.29 o                         
   9   6   5        362.07        419.50        71.07 o                         
  10   6   5        315.31        461.06        74.59 o                         
  10   6   5        396.32        359.97        81.43 o                         
  11   6   5         10.08        -64.93        64.93 o                         
  11   6   5         12.67        121.60        91.85 o                         
 -11   7   5         46.00         69.48        94.19 o                         
 -11   7   5         57.82         89.30       104.56 o                         
 -10   7   5        575.66        553.97        89.17 o                         
 -10   7   5        723.57        878.56       106.50 o                         
  -9   7   5        625.05        691.60        72.10 o                         
  -9   7   5        785.65        746.35        97.99 o                         
  -8   7   5        393.31        336.80        52.89 o                         
  -8   7   5        494.36        529.14        78.93 o                         
  -7   7   5          0.59         45.28        34.60 o                         
  -7   7   5          0.74        -41.18        41.18 o                         
  -6   7   5        398.92        409.84        59.40 o                         
  -6   7   5        501.41        361.94        63.15 o                         
  -5   7   5        960.53        820.36        83.92 o                         
  -5   7   5        764.18        828.14        75.49 o                         
  -4   7   5        812.94        774.90        77.36 o                         
  -4   7   5        646.76        713.53        68.38 o                         
  -3   7   5         28.17          8.86        31.18 o                         
  -3   7   5         22.41         51.64        30.08 o                         
  -2   7   5        118.81        108.04        32.91 o                         
  -2   7   5        149.34        183.40        45.91 o                         
  -1   7   5        312.75        239.21        40.30 o                         
  -1   7   5        393.10        365.74        50.71 o                         
   0   7   5         92.90         80.02        34.24 o                         
   0   7   5         73.91         71.91        29.83 o                         
   1   7   5        263.22        217.60        40.35 o                         
   1   7   5        209.41        217.97        40.93 o                         
   2   7   5        730.64        802.79        73.75 o                         
   2   7   5        918.37        937.20        81.55 o                         
   3   7   5       1865.28       1736.18       107.69 o                         
   3   7   5       2344.54       2187.36       124.86 o                         
   4   7   5        771.39        784.38        81.72 o                         
   4   7   5        613.71        669.04        77.20 o                         
   5   7   5        125.51        202.77        47.21 o                         
   5   7   5         99.85         87.68        44.56 o                         
   6   7   5          4.31        -38.08        38.08 o                         
   6   7   5          3.43        -35.91        40.74 o                         
   7   7   5        165.26        106.45        47.98 o                         
   7   7   5        131.48         44.00        47.55 o                         
   8   7   5         11.08         30.64        50.51 o                         
   8   7   5          8.82         10.52        47.82 o                         
   9   7   5        116.76         33.02        58.31 o                         
   9   7   5        146.76        220.72        65.64 o                         
  -9   8   5        107.38        120.25        61.29 o                         
  -9   8   5        134.97        142.75        72.32 o                         
  -8   8   5         24.27         68.18        56.97 o                         
  -8   8   5         19.31        -18.94        40.36 o                         
  -7   8   5         33.68         98.93        56.31 o                         
  -7   8   5         26.80        102.17        40.62 o                         
  -6   8   5         36.18         52.30        41.81 o                         
  -6   8   5         45.47         93.11        47.37 o                         
  -5   8   5        321.58        363.49        67.23 o                         
  -5   8   5        255.85        233.37        52.22 o                         
  -4   8   5        390.50        427.73        60.72 o                         
  -4   8   5        490.84        520.99        71.70 o                         
  -3   8   5        513.96        459.90        60.14 o                         
  -3   8   5        646.02        582.12        75.68 o                         
  -2   8   5        947.90        971.47        87.39 o                         
  -2   8   5        754.13        765.72        75.21 o                         
  -1   8   5        213.24        247.72        44.91 o                         
  -1   8   5        268.03        269.52        50.70 o                         
   0   8   5        252.16        241.98        46.58 o                         
   0   8   5        200.61        205.51        46.76 o                         
   1   8   5         95.83        152.24        48.62 o                         
   1   8   5         76.24         84.30        41.97 o                         
   2   8   5         59.46         16.67        35.39 o                         
   2   8   5         74.73         77.06        44.21 o                         
   3   8   5        121.47        199.68        55.03 o                         
   3   8   5        152.68        179.61        51.08 o                         
   4   8   5        152.98        134.02        51.90 o                         
   4   8   5        192.28        238.07        53.96 o                         
   5   8   5        132.74         19.57        48.97 o                         
   5   8   5        166.85        225.55        53.88 o                         
   6   8   5         23.95        -30.75        46.19 o                         
   6   8   5         30.10        102.50        48.27 o                         
   7   8   5          0.14         -9.22        49.59 o                         
   7   8   5          0.18         36.50        44.95 o                         
   8   8   5         47.37        -24.30        84.15 o                         
   8   8   5         59.54        167.37        82.64 o                         
  -7   9   5          1.20         50.64        88.94 o                         
  -7   9   5          0.96         24.99        61.16 o                         
  -6   9   5        235.66        115.26        72.10 o                         
  -6   9   5        187.49        337.33        54.05 o                         
  -5   9   5        565.71        634.39        77.27 o                         
  -5   9   5        711.07        671.50        91.36 o                         
  -4   9   5        242.43        257.48        58.00 o                         
  -4   9   5        304.73        384.01        76.72 o                         
  -3   9   5          3.47          5.74        47.90 o                         
  -3   9   5          2.76         44.13        45.31 o                         
  -2   9   5        185.89        119.14        49.86 o                         
  -2   9   5        233.65        218.75        55.87 o                         
  -1   9   5        407.73        251.69        60.54 o                         
  -1   9   5        324.38        330.72        64.39 o                         
   0   9   5         55.69         95.24        45.14 o                         
   0   9   5         70.00         88.90        62.05 o                         
   1   9   5        135.50        120.00        43.93 o                         
   1   9   5        170.31        185.96        62.38 o                         
   2   9   5       1546.13       1490.90       119.77 o                         
   2   9   5       1230.07       1283.83       107.68 o                         
   3   9   5       1230.08       1188.29       114.24 o                         
   3   9   5       1546.14       1556.13       128.73 o                         
   4   9   5       1433.90       1227.51       118.14 o                         
   4   9   5       1802.32       1875.22       145.55 o                         
   5   9   5        496.14        609.75        91.80 o                         
   5   9   5        394.72        390.75       112.43 o                         
 -15   0   6       2338.41       2101.65       327.09 o                         
 -15   0   6       1315.40       1152.58       290.76 o                         
 -14   0   6        736.11        882.07       139.48 o                         
 -14   0   6       3135.26       3817.55       358.38 o                         
 -14   0   6        925.24        886.38       201.17 o                         
 -13   0   6       1375.03       1623.70       202.04 o                         
 -13   0   6       1093.95       1268.38       156.33 o                         
 -13   0   6       1863.74       1980.75       276.54 o                         
 -12   0   6        958.86       1003.75       118.79 o                         
 -12   0   6       1205.22       1116.61       139.94 o                         
 -12   0   6       1246.35       1837.02       431.88 o                         
 -11   0   6        119.64         72.64        41.18 o                         
 -11   0   6       1743.32       1276.21       409.13 o                         
 -11   0   6         95.19         94.85        42.18 o                         
 -10   0   6       2950.20       2894.40       188.33 o                         
 -10   0   6       2347.13       2112.44       135.28 o                         
 -10   0   6      10800.35      10880.67       822.99 o                         
  -9   0   6       2420.59       2485.57       143.22 o                         
  -9   0   6       3042.54       2856.79       172.52 o                         
  -9   0   6      13014.83      11676.11       798.72 o                         
  -8   0   6       2308.76       2136.39       133.11 o                         
  -8   0   6       1836.81       1763.90        98.57 o                         
  -7   0   6         85.87        127.01        28.09 o                         
  -7   0   6        107.94        189.65        30.11 o                         
  -6   0   6       6769.11       6510.31       135.41 o                         
  -6   0   6       8508.36       8063.10       137.14 o                         
  -5   0   6      21774.06      21583.54       268.91 o                         
  -5   0   6      17323.07      16754.55       205.76 o                         
  -4   0   6      25005.39      25277.82       272.34 o                         
  -4   0   6      31430.28      32363.94       359.45 o                         
  -3   0   6      26679.69      26578.13       279.37 o                         
  -3   0   6      33534.77      34951.96       357.65 o                         
  -2   0   6      19291.37      19569.79       230.07 o                         
  -2   0   6      15347.88      15713.22       191.09 o                         
  -1   0   6         37.45          5.33         9.27 o                         
  -1   0   6         47.08         30.95        11.54 o                         
   0   0   6        986.86       1119.50        50.79 o                         
   0   0   6       1240.42       1441.68        60.08 o                         
   1   0   6          6.23          9.71        10.81 o                         
   1   0   6          4.95         17.57         9.81 o                         
   2   0   6          3.63         -1.45         8.65 o                         
   2   0   6          4.56         12.98        12.11 o                         
   3   0   6         44.25        118.25        15.77 o                         
   3   0   6         55.61        133.50        20.89 o                         
   4   0   6       1272.17       1231.05        44.30 o                         
   4   0   6       1599.04       1664.59        46.14 o                         
   5   0   6       3914.46       4178.99       134.07 o                         
   5   0   6       3114.28       2932.91        99.78 o                         
   6   0   6       9896.40       9358.60       229.69 o                         
   6   0   6      12439.18      12212.00       226.48 o                         
   7   0   6       9972.29       9380.75       258.44 o                         
   7   0   6      12534.57      12091.42       273.48 o                         
   8   0   6       9867.17       9411.76       248.91 o                         
   8   0   6       7850.15       7184.34       268.47 o                         
   9   0   6       2040.86       2190.19       151.83 o                         
   9   0   6       1623.67       1568.91       140.22 o                         
  10   0   6         51.69         82.67        58.39 o                         
  10   0   6         41.12         86.00        58.79 o                         
  11   0   6        488.71        726.45       137.83 o                         
  11   0   6        614.28        511.85       105.37 o                         
  12   0   6       2777.86       3147.46       261.51 o                         
  12   0   6       2210.02       1796.83       260.75 o                         
  13   0   6        861.04        928.45       181.49 o                         
  13   0   6       2176.44       1467.99       403.69 o                         
 -15   1   6       1708.14       1961.63       356.37 o                         
 -15   1   6       1716.19       2303.47       783.86 o                         
 -15   1   6       1358.96       1252.67       177.08 o                         
 -14   1   6       1844.51       1734.30       134.89 o                         
 -14   1   6       2318.44       2161.90       184.19 o                         
 -14   1   6       2636.08       2846.14       290.90 o                         
 -13   1   6       2280.78       2277.75       140.44 o                         
 -13   1   6       1814.55       1782.50       117.41 o                         
 -13   1   6       2581.23       2906.79       290.50 o                         
 -12   1   6        700.18        731.18        76.52 o                         
 -12   1   6        557.05        651.47        68.49 o                         
 -12   1   6       1615.54       1762.86       242.17 o                         
 -11   1   6         41.67         44.30        27.01 o                         
 -11   1   6        967.31       1022.00       199.58 o                         
 -11   1   6         52.38         12.46        36.80 o                         
 -10   1   6          4.64          8.22        27.01 o                         
 -10   1   6          3.69         47.36        23.67 o                         
  -9   1   6       1151.80       1150.35        64.80 o                         
  -9   1   6       1447.75       1413.69        81.51 o                         
  -8   1   6        819.84        911.78        54.76 o                         
  -8   1   6       1030.49        989.86        61.90 o                         
  -7   1   6       2624.63       2775.56        83.16 o                         
  -7   1   6       2088.11       2121.88        69.96 o                         
  -6   1   6       2400.84       2412.58        77.87 o                         
  -6   1   6       1910.06       1951.95        68.47 o                         
  -5   1   6       2076.81       2129.02        66.28 o                         
  -5   1   6       2610.42       2577.41        62.30 o                         
  -4   1   6       4587.02       4719.16        78.14 o                         
  -4   1   6       3649.36       3697.51        65.65 o                         
  -3   1   6        628.30        577.11        29.13 o                         
  -3   1   6        789.73        809.25        32.39 o                         
  -2   1   6        547.96        592.58        27.47 o                         
  -2   1   6        435.95        537.85        26.15 o                         
  -1   1   6       2642.07       2515.14        51.32 o                         
  -1   1   6       2101.98       2061.82        43.96 o                         
   0   1   6      13651.57      13511.40       125.67 o                         
   0   1   6      10860.95      10806.03       106.68 o                         
   1   1   6      16317.60      16020.30       142.51 o                         
   1   1   6      20510.25      20613.44       168.54 o                         
   2   1   6      15811.85      15849.39       153.78 o                         
   2   1   6      19874.54      20173.84       181.19 o                         
   3   1   6       7008.10       6877.05        90.77 o                         
   3   1   6       8808.76       8411.15       103.51 o                         
   4   1   6       3388.48       3436.10        77.62 o                         
   4   1   6       4259.11       4459.26        95.50 o                         
   5   1   6         26.24         35.77        14.46 o                         
   5   1   6         32.98         69.92        20.63 o                         
   6   1   6        676.13        765.40        53.95 o                         
   6   1   6        537.92        507.42        42.56 o                         
   7   1   6        753.11        805.97        60.29 o                         
   7   1   6        946.61       1055.58        65.12 o                         
   8   1   6       2369.58       2173.67       110.05 o                         
   8   1   6       1885.20       1762.87       101.11 o                         
   9   1   6       1150.02       1161.11        83.28 o                         
   9   1   6        914.94        738.07        80.94 o                         
  10   1   6       1150.56       1075.69        89.28 o                         
  10   1   6        915.37        872.64        89.85 o                         
  11   1   6        377.65        281.76        52.70 o                         
  11   1   6        300.45        122.25        50.11 o                         
  12   1   6        317.64        377.40        81.10 o                         
  12   1   6        399.26        450.55        77.72 o                         
  13   1   6         10.12        -13.60        74.99 o                         
  13   1   6          8.05        153.89        72.60 o                         
 -15   2   6        537.26        445.53       185.71 o                         
 -14   2   6        691.52        674.07       127.00 o                         
 -14   2   6        869.19        797.88       111.03 o                         
 -14   2   6       2585.32       2639.96       323.86 o                         
 -13   2   6       3038.03       2743.14       200.87 o                         
 -13   2   6       3818.62       3752.17       192.89 o                         
 -13   2   6       4247.61       4152.02       605.74 o                         
 -12   2   6       6003.11       5782.54       209.47 o                         
 -12   2   6       4775.97       4470.94       190.33 o                         
 -12   2   6       7079.44       6597.60       688.52 o                         
 -11   2   6       5856.36       5863.42       202.60 o                         
 -11   2   6       4659.22       4765.19       173.14 o                         
 -11   2   6       6738.99       7329.90       763.19 o                         
 -10   2   6       6467.75       6052.80       152.96 o                         
 -10   2   6       8129.57       7410.81       207.32 o                         
 -10   2   6       8357.23       9283.97       801.65 o                         
  -9   2   6       2746.52       2762.23       113.97 o                         
  -9   2   6       2185.09       2151.21        99.00 o                         
  -8   2   6       1567.09       1530.69        75.38 o                         
  -8   2   6       1969.74       1870.42        89.96 o                         
  -7   2   6       2557.08       2410.34        81.73 o                         
  -7   2   6       3214.09       3306.91       101.70 o                         
  -6   2   6       1260.50       1367.58        58.45 o                         
  -6   2   6       1584.37       1643.76        68.10 o                         
  -5   2   6       1828.82       1814.85        55.35 o                         
  -5   2   6       2298.71       2324.52        65.65 o                         
  -4   2   6        444.89        480.94        29.37 o                         
  -4   2   6        559.20        601.59        34.15 o                         
  -3   2   6       1952.37       2105.24        50.47 o                         
  -3   2   6       1553.27       1609.23        40.63 o                         
  -2   2   6      10813.95      11183.19       124.55 o                         
  -2   2   6       8603.39       8618.47        89.25 o                         
  -1   2   6       3995.69       3808.85        69.12 o                         
  -1   2   6       5022.34       4584.35        76.12 o                         
   0   2   6       9510.48       9366.90       112.29 o                         
   0   2   6      11954.10      12113.81       135.96 o                         
   0   2   6      20557.50      21675.17       655.71 o                         
   1   2   6       1006.79       1047.63        36.83 o                         
   1   2   6        800.98        871.44        30.57 o                         
   1   2   6       2560.06       2992.08       217.09 o                         
   2   2   6       1592.60       1622.82        56.18 o                         
   2   2   6       1267.05       1232.68        45.98 o                         
   3   2   6       6142.60       6216.30        96.60 o                         
   3   2   6       4886.95       4898.61        83.08 o                         
   4   2   6       9505.81       9459.94       116.78 o                         
   4   2   6      11948.23      11920.42       151.97 o                         
   5   2   6       5302.42       5304.84       114.70 o                         
   5   2   6       4218.52       4395.51        96.42 o                         
   6   2   6       1597.90       1682.69        75.89 o                         
   6   2   6       2008.47       2052.60        94.72 o                         
   7   2   6         18.49         13.27        27.34 o                         
   7   2   6         14.71         31.23        22.71 o                         
   8   2   6        227.66        255.50        42.84 o                         
   8   2   6        286.16        323.97        44.99 o                         
   9   2   6       1109.42       1141.32        90.87 o                         
   9   2   6        882.64        858.02        76.75 o                         
   9   2   6       5768.64       6171.88       477.61 o                         
  10   2   6       1076.33       1016.00        88.70 o                         
  10   2   6       1352.88       1322.16        98.74 o                         
  10   2   6       6128.85       6672.55       508.36 o                         
  11   2   6        539.21        566.67        88.58 o                         
  11   2   6        428.99        368.22        57.47 o                         
  11   2   6       3577.24       3329.22       279.66 o                         
  12   2   6       2848.58       2947.24       258.49 o                         
  12   2   6       1716.12       1647.76       156.21 o                         
  12   2   6       2157.06       2012.94       185.19 o                         
  13   2   6       1383.98       1363.13       208.73 o                         
  13   2   6       2167.02       1381.11       442.38 o                         
 -14   3   6        486.40        490.16        76.79 o                         
 -14   3   6        386.97        388.13        80.71 o                         
 -14   3   6        911.17        622.17       214.71 o                         
 -13   3   6       1049.71        909.93        97.42 o                         
 -13   3   6       1319.42       1224.09       118.30 o                         
 -13   3   6       3377.59       3885.95       419.49 o                         
 -12   3   6       1953.12       2054.38       123.69 o                         
 -12   3   6       1553.87       1658.01       128.76 o                         
 -11   3   6       1783.96       1720.84        99.00 o                         
 -11   3   6       2242.33       2190.27       127.11 o                         
 -11   3   6       9300.56       8614.99       605.27 o                         
 -10   3   6       1460.65       1371.22        86.75 o                         
 -10   3   6       1162.07       1070.32        74.07 o                         
  -9   3   6        526.82        528.83        50.01 o                         
  -9   3   6        662.18        691.89        59.80 o                         
  -8   3   6       5154.73       5163.00       157.67 o                         
  -8   3   6       4101.02       4130.05       124.40 o                         
  -7   3   6      16752.38      16106.13       213.51 o                         
  -7   3   6      13327.91      13154.06       176.68 o                         
  -6   3   6      19493.01      19076.04       237.25 o                         
  -6   3   6      15508.30      15253.55       186.28 o                         
  -5   3   6      13255.03      13171.06       156.02 o                         
  -5   3   6      10545.47      10585.94       136.25 o                         
  -4   3   6       4826.84       4863.56        74.90 o                         
  -4   3   6       6067.05       6004.05        90.17 o                         
  -3   3   6        118.45        119.63        16.09 o                         
  -3   3   6         94.24         85.52        14.40 o                         
  -2   3   6        945.26        964.06        45.71 o                         
  -2   3   6        752.04        819.94        29.68 o                         
  -1   3   6        218.33        239.58        23.39 o                         
  -1   3   6        173.70        178.00        20.47 o                         
   0   3   6         40.32         82.11        13.99 o                         
   0   3   6         50.68         94.66        16.71 o                         
   1   3   6        163.03        181.63        16.68 o                         
   1   3   6        204.91        225.99        20.81 o                         
   2   3   6        189.15        219.58        20.45 o                         
   2   3   6        150.48        137.53        15.46 o                         
   3   3   6        138.53        205.88        26.03 o                         
   3   3   6        110.21        115.31        15.08 o                         
   4   3   6        355.12        423.48        35.77 o                         
   4   3   6        282.53        367.66        33.27 o                         
   5   3   6         39.26         46.82        21.45 o                         
   5   3   6         49.34         96.42        26.53 o                         
   6   3   6        211.96        233.45        34.71 o                         
   6   3   6        266.42        298.30        37.96 o                         
   7   3   6       1821.89       1791.47        95.09 o                         
   7   3   6       1449.46       1574.69        85.02 o                         
   8   3   6       7883.53       7837.52       220.16 o                         
   8   3   6       9045.60       8441.42       533.02 o                         
   8   3   6       6272.00       5793.45       167.84 o                         
   9   3   6       7058.23       6493.81       250.25 o                         
   9   3   6       8871.77       9037.75       210.53 o                         
  10   3   6       6046.05       5637.71       204.93 o                         
  10   3   6       7599.52       7837.44       298.07 o                         
  10   3   6       9153.39       8507.18       460.83 o                         
  11   3   6       2586.99       2520.60       161.13 o                         
  11   3   6       3636.70       3820.37       444.06 o                         
  11   3   6       2058.17       2013.51       152.38 o                         
  12   3   6        533.92        591.54       102.13 o                         
  12   3   6        424.78        595.26        94.95 o                         
  12   3   6        920.89       1835.51       274.78 o                         
 -14   4   6          9.09         20.46        84.40 o                         
 -14   4   6         11.43         16.92        74.05 o                         
 -13   4   6         33.72          2.08        53.68 o                         
 -13   4   6         42.38         40.93        53.43 o                         
 -13   4   6        215.99         89.09       365.65 o                         
 -12   4   6        188.67        186.98        49.05 o                         
 -12   4   6        237.14        294.46        67.94 o                         
 -12   4   6        343.20        222.98       342.12 o                         
 -11   4   6        510.89        413.02        50.81 o                         
 -11   4   6        406.45        371.41        49.30 o                         
 -10   4   6       2181.54       2103.79       118.87 o                         
 -10   4   6       2742.07       2632.74       136.95 o                         
 -10   4   6       4199.51       3783.05       466.17 o                         
  -9   4   6       1138.88       1028.54        72.84 o                         
  -9   4   6       1431.50       1433.18        90.89 o                         
  -9   4   6       3610.27       3392.40       404.18 o                         
  -8   4   6        657.74        730.42        56.88 o                         
  -8   4   6        826.74        861.47        68.95 o                         
  -8   4   6       4743.62       4943.87       468.87 o                         
  -7   4   6        249.89        224.62        36.15 o                         
  -7   4   6        198.81        147.96        28.42 o                         
  -6   4   6        831.72        866.34        59.21 o                         
  -6   4   6        661.70        673.19        48.29 o                         
  -5   4   6       2524.06       2639.87        92.18 o                         
  -5   4   6       2008.10       2084.75        77.17 o                         
  -4   4   6       5180.59       5186.51       103.51 o                         
  -4   4   6       4121.59       4107.88        88.99 o                         
  -3   4   6       8727.15       8320.84       115.21 o                         
  -3   4   6       6943.17       6930.73        95.45 o                         
  -2   4   6       7859.83       7741.86       106.45 o                         
  -2   4   6       9879.34       9921.19       139.19 o                         
  -2   4   6      12310.67      12333.90       493.38 o                         
  -1   4   6       1540.99       1508.10        48.35 o                         
  -1   4   6       1936.93       1939.51        57.12 o                         
  -1   4   6       3477.92       3309.25       267.14 o                         
   0   4   6       3056.04       3244.98        75.96 o                         
   0   4   6       2431.33       2444.22        62.33 o                         
   0   4   6      10915.87      11272.17       551.56 o                         
   1   4   6        144.01        177.01        20.69 o                         
   1   4   6        181.01        170.00        22.09 o                         
   2   4   6        367.64        460.54        34.10 o                         
   2   4   6        292.49        295.47        27.38 o                         
   3   4   6        925.77        910.25        51.74 o                         
   3   4   6       1163.64       1242.97        62.81 o                         
   4   4   6       3168.19       3294.90       104.83 o                         
   4   4   6       3982.23       3810.97       121.10 o                         
   5   4   6       3978.36       3935.50       127.33 o                         
   5   4   6       3165.11       3285.70       109.49 o                         
   6   4   6       3916.88       3677.75       130.56 o                         
   6   4   6       4923.28       5021.27       144.41 o                         
   7   4   6       2178.77       2275.07       107.99 o                         
   7   4   6       2738.59       2650.80       124.63 o                         
   7   4   6       3877.46       4027.55       439.15 o                         
   8   4   6       1831.92       1724.90       116.38 o                         
   8   4   6       4013.46       4086.73       301.51 o                         
   8   4   6       1457.44       1204.32        85.25 o                         
   9   4   6        159.52        125.05        41.62 o                         
   9   4   6        126.91        161.74        32.33 o                         
   9   4   6        565.97        241.28       305.31 o                         
  10   4   6        133.31         34.35        47.85 o                         
  10   4   6        106.06         83.00        52.72 o                         
  10   4   6        321.98       -127.85       282.77 o                         
  11   4   6        173.61        101.52        62.89 o                         
  11   4   6        251.93        671.64       185.52 o                         
  11   4   6        218.21        199.15        70.44 o                         
  12   4   6       1485.91       1440.71       305.19 o                         
  12   4   6       1174.93        940.99       154.36 o                         
  12   4   6       1476.82       1484.86       151.84 o                         
 -13   5   6       1539.24       2441.22       527.20 o                         
 -13   5   6       1216.21       1134.95       178.04 o                         
 -13   5   6       1528.70       1336.74       186.35 o                         
 -12   5   6        120.20         66.63        52.99 o                         
 -12   5   6        151.09        180.25        62.46 o                         
 -11   5   6        160.80        301.11        58.89 o                         
 -11   5   6        202.11        167.74        53.52 o                         
 -10   5   6        381.22        520.71        71.68 o                         
 -10   5   6        303.29        409.48        65.48 o                         
  -9   5   6        811.37        727.28        72.52 o                         
  -9   5   6       1019.85       1036.89        94.73 o                         
  -8   5   6         84.77         75.63        42.69 o                         
  -8   5   6         67.44         64.82        34.31 o                         
  -7   5   6         19.80         31.76        27.08 o                         
  -7   5   6         24.88         10.78        30.52 o                         
  -6   5   6         80.73        132.79        36.05 o                         
  -6   5   6         64.23         84.34        26.89 o                         
  -5   5   6         33.33         28.15        23.62 o                         
  -5   5   6         41.89         -1.55        26.84 o                         
  -4   5   6        650.48        755.96        57.34 o                         
  -4   5   6        817.62        860.54        64.52 o                         
  -3   5   6        417.39        536.07        42.02 o                         
  -3   5   6        524.63        505.99        48.07 o                         
  -2   5   6        160.96        123.18        26.33 o                         
  -2   5   6        128.06        145.28        27.63 o                         
  -1   5   6       2634.50       2796.46        92.95 o                         
  -1   5   6       3311.41       3347.71       106.48 o                         
   0   5   6      14322.53      13444.47       189.89 o                         
   0   5   6      11394.76      11078.70       164.03 o                         
   1   5   6      19792.16      19104.23       239.66 o                         
   1   5   6      24877.55      24132.75       272.63 o                         
   2   5   6      20361.25      19943.38       238.77 o                         
   2   5   6      25592.87      25276.08       304.83 o                         
   3   5   6      12444.31      12294.43       200.31 o                         
   3   5   6       9900.48       9738.33       177.35 o                         
   4   5   6       3536.07       3444.87       138.80 o                         
   4   5   6       4444.62       4203.23       153.91 o                         
   5   5   6         92.59         22.99        30.46 o                         
   5   5   6         73.67         64.73        34.07 o                         
   6   5   6        388.61        362.77        53.87 o                         
   6   5   6        309.17        339.43        57.37 o                         
   7   5   6        180.59        220.34        43.15 o                         
   7   5   6        226.99        261.24        48.54 o                         
   8   5   6        251.22        278.28        66.12 o                         
   8   5   6        554.51        352.00       160.26 o                         
   8   5   6        199.87        294.49        52.39 o                         
   9   5   6         19.47        120.56        51.32 o                         
   9   5   6         15.49         -1.40        43.48 o                         
  10   5   6         19.56         61.44        57.70 o                         
  10   5   6         15.56        104.66        55.82 o                         
  11   5   6         10.54         18.64        59.95 o                         
  11   5   6         13.25        115.27        75.10 o                         
 -12   6   6         32.33        -82.19        82.19 o                         
 -12   6   6         25.72        -35.27        69.51 o                         
 -11   6   6        225.12        316.01        66.75 o                         
 -11   6   6        282.97        321.82        75.64 o                         
 -10   6   6       1975.47       1772.27       144.60 o                         
 -10   6   6       2483.05       2650.32       165.89 o                         
  -9   6   6       2367.41       2341.49       144.64 o                         
  -9   6   6       1883.47       1880.25       119.01 o                         
  -8   6   6       1333.60       1214.64        87.79 o                         
  -8   6   6       1676.25       1716.22       113.48 o                         
  -7   6   6        371.49        343.34        49.76 o                         
  -7   6   6        466.94        452.18        64.35 o                         
  -6   6   6        544.91        639.91        69.81 o                         
  -6   6   6        433.52        532.57        57.78 o                         
  -5   6   6       2624.57       2489.01       122.35 o                         
  -5   6   6       2088.06       2097.18       100.54 o                         
  -4   6   6       3798.18       3532.73       128.46 o                         
  -4   6   6       4774.08       4760.23       158.68 o                         
  -3   6   6       4115.40       3978.89       135.94 o                         
  -3   6   6       5172.82       5003.98       152.23 o                         
  -2   6   6       3361.32       3178.44       111.32 o                         
  -2   6   6       4224.97       4374.32       141.14 o                         
  -1   6   6        247.36        211.33        35.93 o                         
  -1   6   6        310.92        293.45        39.97 o                         
   0   6   6        401.40        429.31        45.94 o                         
   0   6   6        504.53        531.38        51.39 o                         
   1   6   6         29.11         19.74        23.72 o                         
   1   6   6         36.59         46.48        25.16 o                         
   2   6   6         31.08         13.71        28.20 o                         
   2   6   6         24.73         -0.67        27.18 o                         
   3   6   6         45.46         88.44        30.81 o                         
   3   6   6         57.14         44.01        30.20 o                         
   4   6   6        796.97        866.63        84.47 o                         
   4   6   6        634.05        528.43        61.47 o                         
   5   6   6       1611.75       1633.60       110.75 o                         
   5   6   6       1282.28       1318.19       100.15 o                         
   6   6   6       3010.79       3070.63       151.03 o                         
   6   6   6       2395.33       2446.54       136.47 o                         
   7   6   6       1838.36       1948.23       130.70 o                         
   7   6   6       2310.71       2419.60       141.56 o                         
   7   6   6       4194.18       4545.01       468.43 o                         
   8   6   6       1606.01       1604.15       138.27 o                         
   8   6   6       1277.72       1331.91       118.78 o                         
   8   6   6       3581.49       4391.30       355.98 o                         
   9   6   6         63.71        157.69        49.78 o                         
   9   6   6         80.08        127.35        57.41 o                         
  10   6   6        252.66        186.03        68.44 o                         
  10   6   6        317.58        179.58        73.53 o                         
 -11   7   6        630.81        622.48       134.26 o                         
 -11   7   6        792.89        924.28       187.51 o                         
 -10   7   6        355.75        338.08        98.37 o                         
 -10   7   6        447.15        321.60        69.63 o                         
  -9   7   6        251.69        237.66        67.02 o                         
  -9   7   6        200.24        330.65        58.49 o                         
  -8   7   6       1392.36       1407.19       108.09 o                         
  -8   7   6       1750.12       1878.81       134.04 o                         
  -7   7   6       4800.88       4892.15       212.43 o                         
  -7   7   6       3819.50       3780.04       171.36 o                         
  -6   7   6       4610.64       4503.22       183.96 o                         
  -6   7   6       5795.30       5811.90       230.81 o                         
  -5   7   6       4532.25       4237.00       192.61 o                         
  -5   7   6       3605.78       3647.49       161.94 o                         
  -4   7   6       2184.99       2123.63       125.70 o                         
  -4   7   6       1738.34       1759.39       106.92 o                         
  -3   7   6        286.35        292.99        48.34 o                         
  -3   7   6        359.92        275.73        52.44 o                         
  -2   7   6         21.77         49.14        29.91 o                         
  -2   7   6         27.36         93.29        37.24 o                         
  -1   7   6         58.18         68.74        34.83 o                         
  -1   7   6         46.29          1.38        28.26 o                         
   0   7   6         26.03         16.29        29.95 o                         
   0   7   6         20.71         42.81        30.49 o                         
   1   7   6         19.90         -1.88        35.73 o                         
   1   7   6         15.83         74.38        34.59 o                         
   2   7   6         26.52         29.79        36.27 o                         
   2   7   6         21.10         20.41        32.41 o                         
   3   7   6         22.62          3.36        34.60 o                         
   3   7   6         18.00         33.46        38.48 o                         
   4   7   6         36.37        106.90        47.41 o                         
   4   7   6         45.71        129.07        46.03 o                         
   5   7   6          6.65        -20.12        39.47 o                         
   5   7   6          8.36         22.36        40.60 o                         
   6   7   6        341.99        356.86        59.75 o                         
   6   7   6        272.08        360.44        62.22 o                         
   7   7   6        957.15       1044.02       112.81 o                         
   7   7   6        761.49        681.59        90.05 o                         
   7   7   6       1157.39       1469.10       348.15 o                         
   8   7   6       2873.66       2931.48       243.08 o                         
   8   7   6       2286.23       2126.17       154.34 o                         
   8   7   6       3229.40       3834.04       437.63 o                         
   9   7   6       3317.97       2689.88       290.00 o                         
   9   7   6       2639.72       2707.89       285.62 o                         
  -9   8   6        512.62        436.10        97.42 o                         
  -9   8   6        644.34        739.52       127.97 o                         
  -8   8   6        278.67        218.65        62.90 o                         
  -8   8   6        221.70        255.02        58.72 o                         
  -7   8   6        479.92        518.11        77.49 o                         
  -7   8   6        381.81        352.83        54.82 o                         
  -7   8   6       2170.59       2167.19       429.06 o                         
  -6   8   6        397.86        551.19        71.22 o                         
  -6   8   6        500.08        496.15        79.70 o                         
  -5   8   6        663.31        663.90        84.53 o                         
  -5   8   6        527.72        614.19        75.57 o                         
  -4   8   6        122.03        115.98        42.66 o                         
  -4   8   6        153.38         52.19        50.18 o                         
  -3   8   6        181.59        157.15        45.39 o                         
  -3   8   6        228.25        242.23        54.39 o                         
  -2   8   6       2000.59       1874.57       123.78 o                         
  -2   8   6       2514.62       2210.70       137.75 o                         
  -1   8   6       2241.56       2185.26       122.56 o                         
  -1   8   6       1783.35       1920.35       116.74 o                         
   0   8   6       2111.14       2072.94       127.56 o                         
   0   8   6       2653.58       2825.77       155.63 o                         
   1   8   6        292.71        281.64        56.20 o                         
   1   8   6        367.92        371.77        59.70 o                         
   2   8   6        438.36        447.24        65.08 o                         
   2   8   6        550.99        527.82        74.47 o                         
   3   8   6       1770.81       1629.60       124.75 o                         
   3   8   6       2225.80       2356.24       155.93 o                         
   4   8   6       3513.47       3207.87       185.69 o                         
   4   8   6       2795.26       2774.05       164.64 o                         
   5   8   6       2125.08       2021.65       137.67 o                         
   5   8   6       1690.68       1489.82       130.23 o                         
   6   8   6        476.79        454.55        72.76 o                         
   6   8   6        599.30        676.26        86.79 o                         
   6   8   6        821.00        993.33       284.68 o                         
   7   8   6          7.38        -55.38        55.38 o                         
   7   8   6          9.28        -53.22        53.22 o                         
  -6   9   6        884.89        844.18       110.86 o                         
  -6   9   6       1112.25        996.52       187.39 o                         
  -5   9   6        644.82        641.96        78.86 o                         
  -5   9   6        810.50        769.25        93.05 o                         
  -4   9   6        292.29        280.35        70.39 o                         
  -4   9   6        232.54        232.05        54.65 o                         
  -4   9   6       1950.05       2222.65       412.52 o                         
  -3   9   6          7.47         62.35        51.92 o                         
  -3   9   6          5.95        -13.27        41.21 o                         
  -2   9   6        242.20        297.45        54.15 o                         
  -2   9   6        304.44        152.04        61.97 o                         
  -1   9   6        847.15        747.26       102.96 o                         
  -1   9   6        673.98        761.40        97.32 o                         
   0   9   6       1360.95       1378.84       127.68 o                         
   0   9   6       1082.75       1124.82       116.16 o                         
   1   9   6       1892.15       1945.58       134.31 o                         
   1   9   6       1505.36       1660.93       126.28 o                         
   2   9   6       2083.70       1905.67       145.64 o                         
   2   9   6       1657.75       1521.13       138.03 o                         
   3   9   6       1207.46        989.98        98.30 o                         
   3   9   6        960.63       1337.37       119.15 o                         
   4   9   6        685.74        625.95        97.65 o                         
   4   9   6        861.93        699.31        93.25 o                         
   5   9   6        170.17        335.02       129.89 o                         
 -15   1   7        916.72        846.26       173.30 o                         
 -14   1   7        714.68        428.79        73.73 o                         
 -13   1   7        376.37        285.89        61.37 o                         
 -12   1   7        300.97        315.75        54.48 o                         
 -11   1   7        625.26        578.25        63.58 o                         
 -10   1   7       1998.76       1968.97        92.83 o                         
  -9   1   7       4957.24       4855.48       124.47 o                         
  -8   1   7       8021.01       7937.00       151.19 o                         
  -7   1   7       7792.25       7284.80       117.83 o                         
  -6   1   7       3527.14       3235.71        72.95 o                         
  -5   1   7        449.63        442.78        26.65 o                         
  -4   1   7       2606.00       2630.59        58.50 o                         
  -3   1   7       8476.59       8760.86       100.53 o                         
  -2   1   7      15092.62      15721.43       148.00 o                         
  -1   1   7      18715.22      18417.26       171.35 o                         
   0   1   7      17586.60      16761.51       154.97 o                         
   1   1   7      10557.67       9974.68       106.11 o                         
   2   1   7       3275.55       3023.35        62.05 o                         
   3   1   7        380.83        374.43        26.19 o                         
   4   1   7       2954.92       3224.68        76.08 o                         
   5   1   7       6265.57       6587.25       122.22 o                         
   6   1   7       6417.81       6277.27       124.24 o                         
   7   1   7       4302.49       4435.38       131.36 o                         
   8   1   7       2236.05       2240.53        98.41 o                         
   9   1   7        773.22        546.66        61.00 o                         
  10   1   7        244.02        318.41        49.81 o                         
  11   1   7        428.20        417.90        63.03 o                         
  12   1   7        865.54        861.79        91.77 o                         
  13   1   7        949.70        923.21       178.97 o                         
 -14   2   7       1131.41       1000.72       100.07 o                         
 -13   2   7        815.10        899.91        74.84 o                         
 -12   2   7        208.48        280.44        54.94 o                         
 -11   2   7         80.42         69.88        43.17 o                         
 -10   2   7        648.72        587.34        59.96 o                         
  -9   2   7       1810.56       1850.40        88.16 o                         
  -8   2   7       2342.54       2449.83        83.81 o                         
  -7   2   7       2580.49       2524.37        71.97 o                         
  -6   2   7       1968.02       1886.66        59.16 o                         
  -5   2   7       1040.55       1024.63        38.74 o                         
  -4   2   7        339.72        339.47        24.27 o                         
  -3   2   7       1089.80       1058.05        31.43 o                         
  -2   2   7       3617.99       3645.06        71.31 o                         
  -1   2   7       2669.61       2653.58        57.87 o                         
   0   2   7       3073.04       3172.67        64.54 o                         
   1   2   7        881.07        931.93        29.40 o                         
   2   2   7        405.69        392.10        26.38 o                         
   3   2   7        842.36        988.87        38.81 o                         
   4   2   7       1678.22       1625.06        59.75 o                         
   5   2   7       2723.41       2583.09        83.29 o                         
   6   2   7       2926.08       2625.99        89.11 o                         
   7   2   7       2228.29       2053.73        86.37 o                         
   8   2   7        730.23        695.77        66.32 o                         
   9   2   7         89.69         71.70        36.32 o                         
  10   2   7        166.92        150.42        44.92 o                         
  11   2   7        648.64        774.84        84.06 o                         
  12   2   7        935.94       1033.48       106.24 o                         
 -14   3   7        171.01        108.78        78.76 o                         
 -13   3   7         80.23         28.18        62.90 o                         
 -12   3   7         99.53        -37.19        49.12 o                         
 -11   3   7        151.68        186.51        50.50 o                         
 -10   3   7        365.72        301.82        51.26 o                         
  -9   3   7       1097.29       1108.08        66.77 o                         
  -8   3   7       1931.44       1883.40        74.30 o                         
  -7   3   7       1861.21       1825.64        68.36 o                         
  -6   3   7       1242.93       1168.05        58.22 o                         
  -5   3   7        304.32        334.58        27.93 o                         
  -4   3   7        665.74        697.91        30.47 o                         
  -3   3   7       2561.88       2608.49        55.51 o                         
  -2   3   7       4118.04       4132.61        79.03 o                         
  -1   3   7       5131.01       5013.74        87.37 o                         
   0   3   7       4544.54       4355.48        83.40 o                         
   1   3   7       3132.97       2913.02        61.55 o                         
   2   3   7        804.69        839.64        37.57 o                         
   3   3   7        251.01        292.36        28.85 o                         
   4   3   7        996.84       1033.99        54.22 o                         
   5   3   7       1520.43       1627.25        71.89 o                         
   6   3   7       1536.76       1647.10        82.41 o                         
   7   3   7        990.74       1053.47        68.14 o                         
   8   3   7        356.70        389.61        49.22 o                         
   9   3   7        179.15        153.67        42.86 o                         
  10   3   7         79.37         94.39        46.18 o                         
  11   3   7         94.30        145.98        56.54 o                         
  12   3   7        213.32        177.00        86.23 o                         
 -13   4   7       1370.87       1319.07       123.79 o                         
 -12   4   7        415.27        528.57        80.91 o                         
 -11   4   7         45.94        118.01        50.27 o                         
 -10   4   7       1445.58       1349.53        91.10 o                         
  -9   4   7       2758.30       2763.70       114.42 o                         
  -8   4   7       4237.51       4407.65       138.03 o                         
  -7   4   7       4587.42       4612.50       139.08 o                         
  -6   4   7       4665.26       4633.40       129.21 o                         
  -5   4   7       2335.73       2234.47        78.08 o                         
  -4   4   7        199.43        203.82        33.14 o                         
  -3   4   7       1434.11       1396.87        49.67 o                         
  -2   4   7       4150.08       4067.28        86.01 o                         
  -1   4   7       9301.85       9365.32       129.80 o                         
   0   4   7       3612.20       3608.53        83.88 o                         
   1   4   7       1142.97       1166.23        49.20 o                         
   2   4   7        248.91        254.55        33.90 o                         
   3   4   7       1868.37       1935.49        73.96 o                         
   4   4   7       4012.36       4206.28       119.03 o                         
   5   4   7       4909.71       4623.48       116.34 o                         
   6   4   7       5166.58       4980.84       126.10 o                         
   7   4   7       3410.97       3393.23       115.15 o                         
   8   4   7       1660.29       1475.67        88.80 o                         
   9   4   7         57.52         75.76        45.23 o                         
  10   4   7        335.18        336.48        70.85 o                         
  11   4   7       1091.49       1426.45       122.50 o                         
 -13   5   7          4.34         83.85       111.24 o                         
 -12   5   7         55.81         54.10        74.56 o                         
 -11   5   7        117.24         73.27        61.66 o                         
 -10   5   7         36.71          6.60        50.33 o                         
  -9   5   7        143.19        207.78        50.12 o                         
  -8   5   7         82.38        156.58        43.77 o                         
  -7   5   7         87.66         86.40        43.56 o                         
  -6   5   7         53.04         31.14        39.63 o                         
  -5   5   7        107.88        115.35        37.80 o                         
  -4   5   7        111.50        153.79        37.26 o                         
  -3   5   7        148.31        165.67        35.85 o                         
  -2   5   7         63.89        101.34        31.40 o                         
  -1   5   7        129.64        143.60        28.30 o                         
   0   5   7         74.78         74.66        27.86 o                         
   1   5   7        152.04        150.51        35.38 o                         
   2   5   7         90.73         82.03        32.70 o                         
   3   5   7        112.29        119.58        35.84 o                         
   4   5   7         57.99         20.16        30.47 o                         
   5   5   7        103.43         96.15        37.40 o                         
   6   5   7         68.02         75.38        36.36 o                         
   7   5   7        173.77        203.77        51.80 o                         
   8   5   7         39.01         17.39        44.28 o                         
   9   5   7        125.86         25.55        55.38 o                         
  10   5   7         52.75         21.81        68.36 o                         
  11   5   7          5.40        -81.96        81.96 o                         
 -12   6   7        392.74        362.52       143.34 o                         
 -11   6   7        188.97        254.12        67.44 o                         
 -10   6   7        639.46        704.22        83.96 o                         
  -9   6   7       2083.44       2265.44       133.38 o                         
  -8   6   7       2454.01       2449.81       123.26 o                         
  -7   6   7       2632.41       2646.46       127.05 o                         
  -6   6   7       1721.98       1545.33        92.59 o                         
  -5   6   7        847.16        738.32        66.38 o                         
  -4   6   7        160.70        267.73        43.81 o                         
  -3   6   7        667.51        613.69        55.89 o                         
  -2   6   7       3017.20       2922.40        99.96 o                         
  -1   6   7       1717.93       1704.17        76.80 o                         
   0   6   7       2601.70       2719.01       105.48 o                         
   1   6   7        531.09        636.41        54.20 o                         
   2   6   7        170.39        148.23        37.60 o                         
   3   6   7        673.99        804.24        64.97 o                         
   4   6   7       1531.71       1806.94       102.12 o                         
   5   6   7       2801.98       2694.96       126.99 o                         
   6   6   7       3051.27       2753.83       129.87 o                         
   7   6   7       2613.45       2518.18       131.03 o                         
   8   6   7        788.97        805.75        81.12 o                         
   9   6   7        237.38        417.08        78.06 o                         
  10   6   7        320.73        110.20       179.65 o                         
 -10   7   7        700.50        514.15        99.16 o                         
  -9   7   7       1194.15       1163.69       128.02 o                         
  -8   7   7       1741.36       1582.03       115.65 o                         
  -7   7   7       1581.63       1544.64       110.38 o                         
  -6   7   7        341.34        262.22        65.39 o                         
  -5   7   7          0.38        -38.36        50.18 o                         
  -4   7   7        511.54        563.18        64.14 o                         
  -3   7   7       1194.53       1250.27        87.42 o                         
  -2   7   7       2010.73       2103.75       112.16 o                         
  -1   7   7       2118.11       2138.75       104.69 o                         
   0   7   7       2467.12       2295.70       106.99 o                         
   1   7   7       1489.87       1521.99        92.40 o                         
   2   7   7        575.19        598.71        68.90 o                         
   3   7   7          0.38         20.89        43.53 o                         
   4   7   7        334.39        325.48        59.05 o                         
   5   7   7       1264.61       1222.05        96.13 o                         
   6   7   7       1424.22       1581.96       113.29 o                         
   7   7   7       1019.77       1041.54       106.61 o                         
   8   7   7        843.80        913.92       103.48 o                         
  -8   8   7        450.50        294.30        88.55 o                         
  -7   8   7        430.33        399.22        74.58 o                         
  -6   8   7        513.86        656.18        86.97 o                         
  -5   8   7        248.27        379.39        71.88 o                         
  -4   8   7         54.98         52.88        58.12 o                         
  -3   8   7         99.37         80.79        50.78 o                         
  -2   8   7        143.69         62.89        54.20 o                         
  -1   8   7        954.80       1000.10        91.37 o                         
   0   8   7        165.84        182.53        54.14 o                         
   1   8   7        111.00         -1.80        49.37 o                         
   2   8   7         66.85         86.12        51.71 o                         
   3   8   7        229.62        248.38        67.42 o                         
   4   8   7        477.57        650.44        81.40 o                         
   5   8   7        456.94        434.49        68.62 o                         
   6   8   7        488.65        604.41        79.86 o                         
   7   8   7        196.52        176.27       128.87 o                         
  -6   9   7        862.37       1037.77       271.43 o                         
  -5   9   7         39.81         26.39       200.85 o                         
  -4   9   7        313.39        375.76        81.08 o                         
  -3   9   7       1315.35       1807.04       141.55 o                         
  -2   9   7       2246.94       2325.64       151.00 o                         
  -1   9   7       3137.31       3126.71       189.99 o                         
   0   9   7       2561.13       2702.01       165.97 o                         
   1   9   7       1644.65       1344.60       116.96 o                         
   2   9   7        393.82        430.42        72.90 o                         
   3   9   7         31.79        197.01        83.38 o                         
   4   9   7        722.37       1169.00       256.16 o                         
   4   9   7         98.84        464.34       226.73 o                         
 -15   0   8       2175.69       1515.10       410.89 o                         
 -14   0   8        403.46        343.61       112.63 o                         
 -14   0   8       3740.33       3549.24       286.20 o                         
 -14   0   8        320.99        281.30        95.33 o                         
 -13   0   8        521.48        576.59       116.52 o                         
 -13   0   8       3377.84       3178.59       259.10 o                         
 -13   0   8        655.47        638.75       188.20 o                         
 -12   0   8        307.24        393.86        86.17 o                         
 -12   0   8        244.44        209.26        60.05 o                         
 -12   0   8        766.39       1328.28       382.96 o                         
 -11   0   8        396.15        395.62        71.44 o                         
 -11   0   8        497.94        469.05        78.00 o                         
 -10   0   8       1238.79       1161.23       109.41 o                         
 -10   0   8        985.56        969.75        96.59 o                         
  -9   0   8       1945.47       2081.35       143.81 o                         
  -9   0   8       1547.78       1603.74       118.04 o                         
  -8   0   8       4093.45       3806.50       187.26 o                         
  -8   0   8       3256.68       3082.08       156.65 o                         
  -7   0   8        757.32        736.93        73.05 o                         
  -7   0   8        951.90       1057.01        92.27 o                         
  -6   0   8        123.93        123.94        29.73 o                         
  -6   0   8         98.60         78.50        28.55 o                         
  -5   0   8       9420.13       9102.61       146.85 o                         
  -5   0   8      11840.54      11475.84       179.49 o                         
  -4   0   8      26930.03      26856.36       304.22 o                         
  -4   0   8      33849.43      34244.92       377.85 o                         
  -3   0   8      42950.37      44880.37       461.20 o                         
  -3   0   8      34170.58      34929.41       405.49 o                         
  -2   0   8      14663.99      13919.73       192.07 o                         
  -2   0   8      18431.76      17584.49       232.38 o                         
  -1   0   8      13077.70      13175.37       192.40 o                         
  -1   0   8      16437.88      16873.72       224.94 o                         
   0   0   8       1782.97       1795.34        75.46 o                         
   0   0   8       2241.09       2506.10        93.49 o                         
   1   0   8        499.52        537.60        51.29 o                         
   1   0   8        397.41        418.46        36.44 o                         
   2   0   8        485.89        587.27        43.46 o                         
   2   0   8        386.57        408.94        35.88 o                         
   3   0   8         52.58         89.71        19.60 o                         
   3   0   8         41.83         58.91        14.17 o                         
   4   0   8        285.63        332.21        52.71 o                         
   4   0   8        359.02        356.41        57.39 o                         
   5   0   8        852.28        830.53        84.15 o                         
   5   0   8       1071.26       1096.87        99.40 o                         
   6   0   8        177.04        194.96        45.19 o                         
   6   0   8        222.53        197.83        55.74 o                         
   7   0   8        244.34        217.34        55.91 o                         
   7   0   8        194.39        160.13        46.97 o                         
   8   0   8         68.91         46.11        42.20 o                         
   8   0   8         54.82        102.85        41.59 o                         
   9   0   8         17.12         35.19        50.90 o                         
   9   0   8         21.52         64.02        54.85 o                         
  10   0   8        459.15        422.89        94.70 o                         
  10   0   8        577.12        713.28       108.68 o                         
  11   0   8       3421.85       3774.91       281.09 o                         
  11   0   8       2722.36       2432.75       362.33 o                         
  12   0   8       3336.87       3531.36       439.41 o                         
  12   0   8       4194.25       3890.71       347.08 o                         
 -14   1   8       1762.02       1285.52       185.30 o                         
 -14   1   8       1365.64       1509.97       140.12 o                         
 -14   1   8       1716.53       1597.04       164.09 o                         
 -13   1   8       1114.42       1056.40        96.33 o                         
 -13   1   8       1400.76       1400.56       131.35 o                         
 -13   1   8       1441.49       1439.40       184.57 o                         
 -12   1   8        334.79        370.77        66.51 o                         
 -12   1   8        266.35        220.12        42.20 o                         
 -12   1   8        892.32        845.17       155.05 o                         
 -11   1   8       1228.04       1013.06       201.21 o                         
 -11   1   8          3.38         37.29        36.32 o                         
 -11   1   8          2.69         11.15        25.82 o                         
 -10   1   8       1789.06       1803.45        96.47 o                         
 -10   1   8       2248.74       2030.11       122.70 o                         
 -10   1   8       4184.81       3848.90       552.17 o                         
  -9   1   8       4844.94       4874.68       151.17 o                         
  -9   1   8       6089.80       6208.31       174.19 o                         
  -8   1   8       4943.69       5079.15       137.85 o                         
  -8   1   8       6213.92       6273.01       160.12 o                         
  -7   1   8       3114.87       3012.41       112.34 o                         
  -7   1   8       2478.13       2428.27        87.83 o                         
  -6   1   8       7900.73       7654.40       115.26 o                         
  -6   1   8       9930.74       9625.22       138.25 o                         
  -5   1   8       1343.39       1370.52        55.89 o                         
  -5   1   8       1068.78       1140.20        48.63 o                         
  -4   1   8       1024.31       1131.18        38.83 o                         
  -4   1   8        814.93        793.54        39.72 o                         
  -3   1   8         37.28         23.50        10.46 o                         
  -3   1   8         46.86         45.83        13.10 o                         
  -3   1   8       5347.44       4737.87       287.62 o                         
  -2   1   8         31.66         36.10        11.55 o                         
  -2   1   8         39.80         35.37        11.84 o                         
  -1   1   8        498.79        599.47        30.33 o                         
  -1   1   8        626.96        744.48        38.93 o                         
   0   1   8       5551.77       5556.09        89.80 o                         
   0   1   8       4416.90       4478.06        77.44 o                         
   1   1   8       5300.57       5047.20        78.98 o                         
   1   1   8       6662.50       6513.69        88.65 o                         
   2   1   8       7606.39       7646.20       105.58 o                         
   2   1   8       9560.77       9544.11       125.26 o                         
   3   1   8       2934.49       3020.98        73.80 o                         
   3   1   8       2334.63       2365.13        62.09 o                         
   4   1   8        564.14        582.63        42.07 o                         
   4   1   8        448.82        422.98        33.76 o                         
   5   1   8         63.00         50.99        23.76 o                         
   5   1   8         79.18        105.13        26.18 o                         
   6   1   8       1065.67       1113.48        74.69 o                         
   6   1   8        847.83        848.08        63.63 o                         
   7   1   8       6508.32       5879.27       186.68 o                         
   7   1   8       5177.91       4837.76       160.32 o                         
   8   1   8       2433.53       2558.17       127.11 o                         
   8   1   8       1936.07       1774.14       110.09 o                         
   9   1   8       1539.33       1491.20       101.43 o                         
   9   1   8       1224.66       1290.50       102.48 o                         
  10   1   8        700.77        705.96        74.02 o                         
  10   1   8        557.52        709.50        88.28 o                         
  11   1   8         51.20        118.74        58.52 o                         
  11   1   8         40.73        105.01        56.43 o                         
  12   1   8         57.18         16.13        57.65 o                         
  12   1   8         45.49        -40.13        62.29 o                         
  12   1   8       1422.82       1553.43       322.89 o                         
 -14   2   8        502.49        365.35        89.10 o                         
 -14   2   8        399.77        510.77        76.13 o                         
 -14   2   8        762.02        909.30       332.71 o                         
 -13   2   8        422.89        359.93        63.44 o                         
 -13   2   8        531.55        429.83        73.95 o                         
 -13   2   8       1197.88       1434.81       224.27 o                         
 -12   2   8       2505.66       2506.26       131.25 o                         
 -12   2   8       3149.47       2967.80       155.59 o                         
 -12   2   8       3526.88       3777.19       442.89 o                         
 -11   2   8       5983.69       5907.41       207.07 o                         
 -11   2   8       4760.53       4954.24       180.73 o                         
 -11   2   8       6212.25       5875.16       717.04 o                         
 -10   2   8       3790.62       3551.98       145.64 o                         
 -10   2   8       4764.59       4623.36       178.15 o                         
 -10   2   8       4772.37       5856.43       721.17 o                         
  -9   2   8        945.59        893.32        72.36 o                         
  -9   2   8        752.30        805.89        65.95 o                         
  -8   2   8         32.86         65.55        25.00 o                         
  -8   2   8         41.30         33.60        25.27 o                         
  -7   2   8        801.64        761.55        50.24 o                         
  -7   2   8        637.77        646.05        49.01 o                         
  -6   2   8        254.58        197.72        26.39 o                         
  -6   2   8        319.99        315.84        33.48 o                         
  -5   2   8        469.25        493.60        35.96 o                         
  -5   2   8        589.82        628.98        39.57 o                         
  -4   2   8        187.39        203.97        22.27 o                         
  -4   2   8        235.54        264.98        24.75 o                         
  -3   2   8         83.09        123.74        14.73 o                         
  -3   2   8         66.10         63.49        12.42 o                         
  -2   2   8        539.12        653.35        38.76 o                         
  -2   2   8        428.92        489.05        35.39 o                         
  -1   2   8       1145.10       1274.02        51.36 o                         
  -1   2   8       1439.32       1649.63        61.69 o                         
   0   2   8        512.65        539.96        32.89 o                         
   0   2   8        644.37        689.09        40.79 o                         
   0   2   8       1073.28       1166.03       154.87 o                         
   1   2   8        471.06        449.58        25.46 o                         
   1   2   8        592.10        583.08        28.06 o                         
   1   2   8        658.20        923.50       156.24 o                         
   2   2   8       3519.36       3436.72        77.61 o                         
   2   2   8       4423.63       4689.72        95.75 o                         
   2   2   8       4611.02       4103.20       307.05 o                         
   3   2   8       9049.72       9202.20       122.86 o                         
   3   2   8      11374.96      11309.16       153.43 o                         
   4   2   8      20323.93      19704.22       221.35 o                         
   4   2   8      16169.37      15762.89       187.22 o                         
   5   2   8      13702.09      13362.12       197.21 o                         
   5   2   8      17222.71      16811.11       232.02 o                         
   6   2   8       8543.64       8299.61       185.30 o                         
   6   2   8      10738.85      10261.61       184.60 o                         
   7   2   8       4634.98       4445.01       172.97 o                         
   7   2   8       3687.51       3251.89       139.68 o                         
   7   2   8       5387.28       5151.25       434.67 o                         
   8   2   8          7.78         21.65        30.01 o                         
   8   2   8          9.78         61.48        38.06 o                         
   8   2   8       3800.41       3529.45       377.03 o                         
   9   2   8        287.28        199.51        50.16 o                         
   9   2   8        228.56        209.34        42.67 o                         
   9   2   8       5047.81       4430.65       425.28 o                         
  10   2   8        377.41        289.14        57.36 o                         
  10   2   8        474.39        557.59        67.57 o                         
  10   2   8       2980.05       3149.70       404.08 o                         
  11   2   8        666.33        578.04       100.46 o                         
  11   2   8        837.53        781.85        91.91 o                         
  11   2   8       1260.42       1243.49       325.12 o                         
  12   2   8        259.52        153.35        70.70 o                         
  12   2   8        326.21        205.75        93.81 o                         
  12   2   8        725.98        852.35       393.97 o                         
 -14   3   8        958.32       1200.57       163.73 o                         
 -14   3   8        762.42        742.20       116.64 o                         
 -14   3   8       1503.94        987.58       408.14 o                         
 -13   3   8       2919.61       2831.71       377.01 o                         
 -13   3   8        541.19        602.45        77.93 o                         
 -13   3   8        680.24        628.93        92.09 o                         
 -12   3   8        763.80        591.48        88.79 o                         
 -12   3   8        607.67        728.26        74.47 o                         
 -12   3   8       4430.69       4599.09       342.96 o                         
 -11   3   8       1695.58       1709.85       101.68 o                         
 -11   3   8       2131.25       1940.91       125.02 o                         
 -10   3   8       1407.27       1478.95       105.43 o                         
 -10   3   8       1119.60       1233.85        84.46 o                         
  -9   3   8        412.45        373.14        43.37 o                         
  -9   3   8        518.42        554.94        66.92 o                         
  -8   3   8         15.97         37.75        23.69 o                         
  -8   3   8         20.07        -26.79        26.79 o                         
  -7   3   8        276.21        334.13        37.26 o                         
  -7   3   8        347.17        363.15        45.71 o                         
  -6   3   8       8850.46       8863.27       165.39 o                         
  -6   3   8       7041.27       6874.09       126.50 o                         
  -5   3   8       2131.60       2010.48        73.85 o                         
  -5   3   8       2679.29       2715.32        92.64 o                         
  -4   3   8        318.41        297.48        32.48 o                         
  -4   3   8        400.23        483.36        39.06 o                         
  -3   3   8       2413.79       2477.40        76.92 o                         
  -3   3   8       1920.37       1852.21        67.55 o                         
  -2   3   8      10021.68       9910.91       141.09 o                         
  -2   3   8       7973.08       7924.77       112.88 o                         
  -1   3   8      14877.31      14561.85       183.53 o                         
  -1   3   8      11836.14      12070.93       154.17 o                         
  -1   3   8      26713.45      26486.00       784.21 o                         
   0   3   8      12541.90      11939.33       143.21 o                         
   0   3   8      15764.42      15621.00       174.19 o                         
   1   3   8       4657.39       4694.30        89.19 o                         
   1   3   8       5854.06       5983.85       118.92 o                         
   2   3   8       1438.35       1486.57        64.19 o                         
   2   3   8       1807.92       1856.48        77.24 o                         
   2   3   8       2126.33       1934.69       240.11 o                         
   3   3   8         98.06         90.56        23.26 o                         
   3   3   8         78.02         81.25        24.48 o                         
   4   3   8        217.07        239.08        32.93 o                         
   4   3   8        172.70        189.59        32.92 o                         
   5   3   8         85.74        137.14        25.68 o                         
   5   3   8         68.21         87.58        27.58 o                         
   6   3   8         19.09         19.29        26.67 o                         
   6   3   8         15.19        -25.36        25.36 o                         
   7   3   8       1970.33       1737.92        98.36 o                         
   7   3   8       1567.56       1418.50       103.55 o                         
   8   3   8       1217.40       1102.12        94.87 o                         
   8   3   8       1530.20       1570.43       101.80 o                         
   9   3   8       2804.31       2899.24       159.90 o                         
   9   3   8       3524.85       3719.82       161.02 o                         
  10   3   8       4609.05       4090.44       199.66 o                         
  10   3   8       3666.88       3434.85       229.49 o                         
  10   3   8       5216.72       4214.93       558.96 o                         
  11   3   8       2814.76       2588.68       180.09 o                         
  11   3   8       2239.37       2059.29       156.57 o                         
  11   3   8       3355.94       3746.44       591.06 o                         
  12   3   8        685.80        663.53       151.64 o                         
  12   3   8        545.61        192.90       299.49 o                         
 -13   4   8        702.66        633.50       106.16 o                         
 -13   4   8        559.02        508.89        79.83 o                         
 -13   4   8       1839.04       1663.21       452.83 o                         
 -12   4   8       1394.30       1397.50       131.56 o                         
 -12   4   8       1109.28       1037.39       102.89 o                         
 -12   4   8       1755.09       1607.06       477.25 o                         
 -11   4   8       2313.90       2237.57       157.39 o                         
 -11   4   8       1840.90       1710.93       135.04 o                         
 -11   4   8       2440.33       1894.13       406.73 o                         
 -10   4   8       1841.40       1594.87       120.47 o                         
 -10   4   8       2314.53       2150.87       128.05 o                         
  -9   4   8       1234.92       1190.91        92.08 o                         
  -9   4   8        982.48        795.22        69.09 o                         
  -8   4   8        842.10        765.16        69.37 o                         
  -8   4   8        669.96        628.55        61.37 o                         
  -8   4   8       1596.29       1134.20       282.06 o                         
  -7   4   8          1.11        -20.16        20.16 o                         
  -7   4   8          1.39         52.07        31.00 o                         
  -6   4   8        147.89        102.76        29.88 o                         
  -6   4   8        185.88        213.02        37.37 o                         
  -5   4   8       3409.71       3305.43       125.12 o                         
  -5   4   8       2712.70       2712.16       103.72 o                         
  -4   4   8       6901.87       6667.43       146.93 o                         
  -4   4   8       5491.01       5356.63       124.08 o                         
  -3   4   8       6725.80       6690.70       126.72 o                         
  -3   4   8       8453.93       8315.62       135.29 o                         
  -2   4   8       2828.33       2626.37        88.19 o                         
  -2   4   8       3555.04       3586.40        99.00 o                         
  -1   4   8       4315.62       4451.10        97.90 o                         
  -1   4   8       5424.48       5684.77       115.08 o                         
   0   4   8       1197.80       1202.74        56.33 o                         
   0   4   8       1505.56       1581.79        67.32 o                         
   1   4   8         18.75         32.07        19.66 o                         
   1   4   8         23.56         68.20        23.10 o                         
   2   4   8        552.34        682.06        52.15 o                         
   2   4   8        694.25        701.93        53.73 o                         
   3   4   8        874.10        947.99        66.68 o                         
   3   4   8       1098.69       1242.27        77.11 o                         
   4   4   8       1827.36       1729.91        93.41 o                         
   4   4   8       1453.82       1421.06        85.12 o                         
   5   4   8       1262.35       1436.65        85.49 o                         
   5   4   8       1004.31       1051.25        73.49 o                         
   6   4   8        947.97        952.96        84.06 o                         
   6   4   8        754.19        809.05        74.34 o                         
   6   4   8       1617.93       1434.29       313.11 o                         
   7   4   8       1797.14       1942.63       363.74 o                         
   7   4   8        648.13        661.10        65.11 o                         
   7   4   8        814.66        794.49        78.85 o                         
   8   4   8       1903.28       1938.51       205.09 o                         
   8   4   8         61.88         42.86        50.58 o                         
   8   4   8         49.23         74.03        44.05 o                         
   9   4   8        126.43        251.70        60.95 o                         
   9   4   8        158.92        175.49        60.82 o                         
   9   4   8       1999.81       2193.76       275.35 o                         
  10   4   8        360.79        186.44        75.04 o                         
  10   4   8        453.49        473.74        89.91 o                         
  11   4   8       1428.37       1151.99       140.13 o                         
  11   4   8       1136.39        931.02       166.76 o                         
 -12   5   8         65.51         53.30        57.93 o                         
 -12   5   8         52.12         32.12        52.35 o                         
 -11   5   8        448.11        359.49        73.18 o                         
 -11   5   8        563.25        732.29        95.73 o                         
 -10   5   8       5511.84       5397.73       226.48 o                         
 -10   5   8       4385.12       3874.37       201.51 o                         
  -9   5   8       8352.31       8413.06       269.74 o                         
  -9   5   8      10498.35       9920.44       288.06 o                         
  -9   5   8      14248.20      14210.15       938.32 o                         
  -8   5   8       9527.42       9182.96       252.54 o                         
  -8   5   8       7579.85       7072.18       228.97 o                         
  -7   5   8       3802.48       3687.55       153.01 o                         
  -7   5   8       3025.19       2798.48       122.24 o                         
  -6   5   8       5284.80       4718.73       170.64 o                         
  -6   5   8       4204.49       4256.87       147.40 o                         
  -5   5   8        716.71        690.94        64.18 o                         
  -5   5   8        570.21        587.52        53.52 o                         
  -4   5   8        888.03        771.45        61.99 o                         
  -4   5   8        706.50        836.73        61.37 o                         
  -3   5   8       1082.81       1077.70        71.82 o                         
  -3   5   8        861.47        780.09        59.44 o                         
  -2   5   8       1518.28       1433.26        76.58 o                         
  -2   5   8       1207.92       1136.44        70.12 o                         
  -1   5   8        612.15        718.60        54.35 o                         
  -1   5   8        487.02        564.62        43.93 o                         
   0   5   8        446.92        494.28        51.80 o                         
   0   5   8        355.57        311.72        37.15 o                         
   1   5   8       3100.13       3236.21       132.60 o                         
   1   5   8       2466.41       2434.75       106.49 o                         
   2   5   8       8208.88       7781.05       505.32 o                         
   2   5   8       7502.38       7294.90       205.86 o                         
   2   5   8       5968.76       5796.16       163.35 o                         
   3   5   8       4056.60       4058.27       154.64 o                         
   3   5   8       3227.36       3207.53       135.76 o                         
   4   5   8       1131.51       1198.59        87.28 o                         
   4   5   8       1422.24       1303.51        88.02 o                         
   5   5   8         18.26         49.95        34.03 o                         
   5   5   8         14.53         44.10        35.24 o                         
   6   5   8        934.49        990.74        79.55 o                         
   6   5   8       1174.59       1085.84       102.98 o                         
   6   5   8       8754.44       9592.29       635.91 o                         
   7   5   8       4713.34       4882.62       238.97 o                         
   7   5   8       3749.85       3714.62       184.70 o                         
   7   5   8      13065.65      13069.89       557.34 o                         
   8   5   8       1306.39       1383.56       123.19 o                         
   8   5   8       1642.05       1776.80       148.65 o                         
   8   5   8       6027.17       6540.66       402.06 o                         
   9   5   8        388.07        517.07        88.16 o                         
   9   5   8        308.74        255.40        71.22 o                         
   9   5   8        836.18        611.50       256.34 o                         
  10   5   8         11.46         29.35        63.21 o                         
  10   5   8         14.40        -23.67        62.93 o                         
 -11   6   8        432.64        435.35        71.87 o                         
 -11   6   8        543.80        522.25        84.32 o                         
 -10   6   8        767.29        756.89        92.98 o                         
 -10   6   8        610.45        577.17        78.98 o                         
 -10   6   8        770.89        803.81       421.28 o                         
  -9   6   8        620.16        496.59        71.59 o                         
  -9   6   8        779.50        748.12        88.80 o                         
  -8   6   8        886.68        856.52        83.40 o                         
  -8   6   8        705.43        650.27        70.77 o                         
  -7   6   8        134.20        191.23        51.26 o                         
  -7   6   8        106.77        150.30        38.80 o                         
  -6   6   8         37.15         34.05        27.92 o                         
  -6   6   8         46.69         31.35        36.45 o                         
  -5   6   8       2941.06       2754.99       135.02 o                         
  -5   6   8       2339.86       2244.81       110.83 o                         
  -4   6   8       5067.54       5071.93       160.33 o                         
  -4   6   8       6369.60       6332.03       189.01 o                         
  -3   6   8       6130.25       6020.73       168.05 o                         
  -3   6   8       7705.35       7851.89       199.80 o                         
  -2   6   8       2527.05       2238.28       109.05 o                         
  -2   6   8       3176.35       3020.91       133.71 o                         
  -1   6   8       1853.38       1855.96        95.90 o                         
  -1   6   8       2329.59       2306.79       115.53 o                         
   0   6   8        108.96        126.72        35.82 o                         
   0   6   8        136.96        145.85        37.45 o                         
   1   6   8        337.72        353.38        48.28 o                         
   1   6   8        424.49        389.42        49.76 o                         
   2   6   8        803.90        918.19        73.61 o                         
   2   6   8       1010.46       1010.83        81.30 o                         
   3   6   8        501.40        571.87        61.60 o                         
   3   6   8        630.23        663.32        70.17 o                         
   4   6   8        414.70        462.04        57.99 o                         
   4   6   8        521.25        412.52        61.96 o                         
   5   6   8        260.41        205.38        45.23 o                         
   5   6   8        327.32        338.43        55.61 o                         
   6   6   8        294.62        210.83        57.75 o                         
   6   6   8        370.33        410.17        61.95 o                         
   7   6   8        594.34        462.48        81.41 o                         
   7   6   8        472.85        488.36        74.51 o                         
   7   6   8       1214.50       2230.10       427.55 o                         
   8   6   8          3.60         63.89        56.21 o                         
   8   6   8        614.96        401.73       232.92 o                         
   8   6   8          4.52         78.22        60.59 o                         
   9   6   8         17.43         61.70        71.31 o                         
   9   6   8         21.90        -30.62        69.38 o                         
   9   6   8        454.54       -135.29       340.08 o                         
 -10   7   8        333.59        488.81        90.84 o                         
 -10   7   8        265.40        218.91        62.62 o                         
  -9   7   8         60.11         66.33        49.14 o                         
  -9   7   8         75.55        168.71        60.26 o                         
  -8   7   8         33.98        -35.86        53.96 o                         
  -8   7   8         27.03         50.43        45.40 o                         
  -7   7   8         70.78        -36.69        38.06 o                         
  -7   7   8         88.96         83.40        49.76 o                         
  -6   7   8       1765.16       1712.37       118.41 o                         
  -6   7   8       2218.69       1916.15       137.48 o                         
  -5   7   8        452.51        489.48        62.79 o                         
  -5   7   8        568.78        552.00        83.26 o                         
  -4   7   8         30.23         24.18        41.52 o                         
  -4   7   8         24.05         50.19        33.59 o                         
  -3   7   8        795.83        839.10        77.23 o                         
  -3   7   8        633.15        651.47        66.08 o                         
  -2   7   8       2263.51       2151.60       118.41 o                         
  -2   7   8       2845.09       2770.17       155.71 o                         
  -1   7   8       3606.53       3515.31       168.07 o                         
  -1   7   8       4533.20       4580.39       200.60 o                         
   0   7   8       3866.28       3510.20       181.54 o                         
   0   7   8       4859.68       4479.24       199.13 o                         
   1   7   8       2577.55       2398.66       134.68 o                         
   1   7   8       2050.66       1906.32       115.91 o                         
   2   7   8       1082.93       1158.94       106.46 o                         
   2   7   8        861.56        853.60        83.15 o                         
   3   7   8          2.38         42.10        41.98 o                         
   3   7   8          1.89        -12.79        41.66 o                         
   4   7   8         27.22         22.18        44.69 o                         
   4   7   8         21.66         56.40        43.62 o                         
   5   7   8        144.26        134.86        55.10 o                         
   5   7   8        114.77         40.83        48.94 o                         
   6   7   8        168.62         53.46        51.77 o                         
   6   7   8        211.95        206.50        57.72 o                         
   7   7   8       1423.86       1361.96       139.39 o                         
   7   7   8       1132.80        899.93       100.20 o                         
   8   7   8       1242.80        972.74       234.60 o                         
   8   7   8        988.75       1379.00       164.95 o                         
  -8   8   8          2.95        145.34        75.05 o                         
  -8   8   8          2.34         -6.38        45.07 o                         
  -7   8   8        265.89        371.40        71.07 o                         
  -7   8   8        211.54        286.02        49.73 o                         
  -6   8   8         95.84        101.37        48.11 o                         
  -6   8   8        120.46        186.35        65.70 o                         
  -5   8   8        129.24        272.55        62.85 o                         
  -5   8   8        162.45        198.71        61.11 o                         
  -4   8   8         14.74         19.92        44.88 o                         
  -4   8   8         18.53        104.88        49.71 o                         
  -3   8   8         24.33         27.75        47.22 o                         
  -3   8   8         30.58         75.64        47.91 o                         
  -2   8   8         52.66         26.45        45.26 o                         
  -2   8   8         41.89         31.23        46.85 o                         
  -1   8   8        237.56        136.83        52.69 o                         
  -1   8   8        298.59        340.53        67.45 o                         
   0   8   8        298.64        243.14        65.02 o                         
   0   8   8        237.59        184.99        53.70 o                         
   1   8   8          0.43         19.70        45.51 o                         
   1   8   8          0.54        -49.24        49.24 o                         
   2   8   8        858.23        880.48       100.92 o                         
   2   8   8        682.79        699.81        83.93 o                         
   3   8   8       3028.73       2932.47       195.01 o                         
   3   8   8       2409.60       2440.49       154.74 o                         
   4   8   8       4514.00       4195.35       210.45 o                         
   4   8   8       5673.83       5410.58       242.74 o                         
   5   8   8       5728.02       6029.31       312.56 o                         
   5   8   8       4557.11       3977.14       214.27 o                         
   6   8   8       2720.81       2267.16       212.45 o                         
   6   8   8       3419.90       3352.47       273.44 o                         
  -5   9   8        813.79        962.69       160.09 o                         
  -5   9   8       1022.88       1005.71       362.02 o                         
  -4   9   8        310.22        477.74       134.42 o                         
  -4   9   8        389.93        342.87       389.35 o                         
  -3   9   8          2.35         -8.78        60.91 o                         
  -3   9   8          2.95         11.67        77.60 o                         
  -3   9   8        873.58       1261.51       554.66 o                         
  -2   9   8        101.66         86.85        61.08 o                         
  -2   9   8        127.78        227.91        69.63 o                         
  -1   9   8        535.63        391.82        77.99 o                         
  -1   9   8        426.14        501.56        80.85 o                         
   0   9   8       1063.48        825.73       102.11 o                         
   0   9   8        846.08        732.15       111.96 o                         
   1   9   8        870.63        754.71       178.14 o                         
   1   9   8       1094.33        985.85       127.22 o                         
   2   9   8        785.48        623.49       322.24 o                         
   2   9   8        987.30       1164.80       220.25 o                         
   3   9   8        218.78        311.13       179.37 o                         
   3   9   8        174.06         50.61       122.92 o                         
 -14   1   9          2.08         27.74        38.31 o                         
 -14   1   9          2.61         60.58        44.30 o                         
 -13   1   9        243.73        223.19        48.30 o                         
 -13   1   9        306.35        253.08        50.64 o                         
 -12   1   9       1404.88       1297.75        92.70 o                         
 -12   1   9       1765.85       1834.25       112.55 o                         
 -11   1   9       2961.71       2767.18       126.38 o                         
 -11   1   9       3722.69       3342.70       151.31 o                         
 -10   1   9       3489.39       3387.80       148.19 o                         
 -10   1   9       2776.10       2542.05       114.98 o                         
  -9   1   9        868.02        874.60        67.50 o                         
  -9   1   9       1091.05       1162.93        88.33 o                         
  -8   1   9          0.10         11.59        19.14 o                         
  -8   1   9          0.12        -12.56        23.56 o                         
  -7   1   9        395.17        366.96        41.42 o                         
  -7   1   9        496.70        540.42        47.97 o                         
  -6   1   9        692.01        720.10        45.01 o                         
  -6   1   9        869.81        831.06        50.97 o                         
  -5   1   9          1.44         11.39        13.45 o                         
  -5   1   9          1.81         28.72        14.52 o                         
  -4   1   9        994.51        996.58        46.93 o                         
  -4   1   9       1250.04       1131.98        52.29 o                         
  -3   1   9       2257.03       2260.09        58.80 o                         
  -3   1   9       2836.95       2939.79        70.26 o                         
  -2   1   9       1920.86       2054.32        62.99 o                         
  -2   1   9       1528.20       1484.48        49.45 o                         
  -1   1   9          0.90         17.20        14.23 o                         
  -1   1   9          0.72         16.04        10.70 o                         
   0   1   9       1771.36       1837.14        51.82 o                         
   0   1   9       2226.49       2363.34        62.59 o                         
   1   1   9       5899.06       5663.33        89.31 o                         
   1   1   9       4693.19       4823.23        78.07 o                         
   2   1   9       5437.15       5392.13       101.74 o                         
   2   1   9       4325.71       4203.81        83.46 o                         
   3   1   9       2603.04       2610.69        88.55 o                         
   3   1   9       2070.93       1999.00        63.67 o                         
   4   1   9        188.29        174.71        31.01 o                         
   4   1   9        236.67        250.18        36.93 o                         
   5   1   9          7.66         18.44        26.64 o                         
   5   1   9          6.10          7.59        21.16 o                         
   6   1   9          0.18        -21.88        21.88 o                         
   6   1   9          0.23         53.70        29.21 o                         
   7   1   9        387.94        342.19        47.96 o                         
   7   1   9        487.61        429.22        56.38 o                         
   8   1   9       1520.29       1494.89        96.78 o                         
   8   1   9       1910.92       1696.68       108.20 o                         
   9   1   9       2779.86       2848.46       140.27 o                         
   9   1   9       2211.61       2121.01       121.07 o                         
  10   1   9       1704.49       1809.68       118.71 o                         
  10   1   9       2142.44       2087.62       133.51 o                         
  11   1   9        670.11        766.52        80.10 o                         
  11   1   9        842.29        897.09        95.92 o                         
  12   1   9         76.64         41.62        57.90 o                         
  12   1   9         96.34        107.08        93.89 o                         
 -14   2   9        171.98        167.51        53.13 o                         
 -14   2   9        136.83         53.10        48.26 o                         
 -13   2   9        707.50        825.28        85.10 o                         
 -13   2   9        562.88        474.08        62.17 o                         
 -12   2   9        650.03        559.06        65.87 o                         
 -12   2   9        817.04       1007.95        92.65 o                         
 -11   2   9        252.66        284.90        54.68 o                         
 -11   2   9        201.01        308.21        46.39 o                         
 -10   2   9          0.56          8.88        34.80 o                         
 -10   2   9          0.44         -5.47        24.17 o                         
  -9   2   9         93.46         68.45        29.07 o                         
  -9   2   9        117.47        140.22        36.50 o                         
  -8   2   9         34.58         86.72        30.84 o                         
  -8   2   9         27.51         30.81        25.01 o                         
  -7   2   9        232.05        271.02        36.12 o                         
  -7   2   9        184.61        141.90        27.14 o                         
  -6   2   9       2347.05       2462.65        96.47 o                         
  -6   2   9       1867.28       1981.74        75.82 o                         
  -5   2   9       3873.41       4227.37       110.18 o                         
  -5   2   9       3081.62       3260.74        88.58 o                         
  -4   2   9       3261.82       3272.11        82.99 o                         
  -4   2   9       4099.91       3925.21       110.38 o                         
  -3   2   9       1780.19       1792.02        66.79 o                         
  -3   2   9       1416.29       1508.24        63.77 o                         
  -2   2   9        294.28        257.47        28.04 o                         
  -2   2   9        234.12        308.41        27.82 o                         
  -1   2   9          0.77          9.79        12.98 o                         
  -1   2   9          0.97        -12.40        13.66 o                         
   0   2   9          7.79         -7.45        14.47 o                         
   0   2   9          6.20         20.69        15.73 o                         
   1   2   9        385.96        403.19        31.97 o                         
   1   2   9        307.06        355.34        34.92 o                         
   2   2   9       2214.06       2200.97        80.74 o                         
   2   2   9       1761.47       1821.00        72.47 o                         
   3   2   9       2579.10       2703.03        94.07 o                         
   3   2   9       2051.89       2148.39        87.34 o                         
   4   2   9       1732.51       1822.83        74.26 o                         
   4   2   9       2177.66       2182.27        95.15 o                         
   5   2   9        454.19        446.92        48.52 o                         
   5   2   9        570.89        645.69        56.12 o                         
   6   2   9          5.82         54.40        31.71 o                         
   6   2   9          4.63          2.56        25.78 o                         
   7   2   9        102.26        132.51        40.62 o                         
   7   2   9        128.54         58.95        33.97 o                         
   8   2   9        180.78        153.66        47.27 o                         
   8   2   9        227.23        195.20        41.15 o                         
   9   2   9         21.17          2.41        38.47 o                         
   9   2   9         16.84         34.60        44.61 o                         
  10   2   9         66.95         92.83        45.93 o                         
  10   2   9         53.27         94.63        46.55 o                         
  11   2   9        217.07        301.51        61.87 o                         
  11   2   9        172.70        214.06        56.42 o                         
 -14   3   9         12.40        102.88        99.08 o                         
 -14   3   9         15.59        -82.89       144.73 o                         
 -13   3   9        123.53         98.16        51.61 o                         
 -13   3   9         98.28         14.79        48.71 o                         
 -12   3   9        525.39        481.29        66.40 o                         
 -12   3   9        660.39        631.25        80.85 o                         
 -11   3   9       1031.07        941.79        94.14 o                         
 -11   3   9        820.30        776.20        75.56 o                         
 -10   3   9       1006.61        945.36        83.32 o                         
 -10   3   9        800.84        741.81        72.33 o                         
  -9   3   9        508.47        549.53        61.62 o                         
  -9   3   9        639.12        610.54        69.68 o                         
  -8   3   9         24.36          8.81        24.27 o                         
  -8   3   9         30.62          1.14        29.58 o                         
  -7   3   9        217.82        190.43        31.34 o                         
  -7   3   9        273.79        365.05        46.05 o                         
  -6   3   9          1.07         10.97        20.55 o                         
  -6   3   9          1.34          9.44        25.02 o                         
  -5   3   9          8.31         38.05        20.71 o                         
  -5   3   9         10.44         18.89        22.28 o                         
  -4   3   9        142.22        196.48        28.64 o                         
  -4   3   9        178.76        238.36        30.23 o                         
  -3   3   9        660.28        710.86        48.38 o                         
  -3   3   9        525.31        488.31        44.31 o                         
  -2   3   9        156.86        138.15        22.13 o                         
  -2   3   9        197.16        240.12        27.56 o                         
  -1   3   9          0.34        -10.57        14.63 o                         
  -1   3   9          0.42         -2.31        16.99 o                         
   0   3   9        376.64        422.92        33.71 o                         
   0   3   9        473.41        516.43        46.02 o                         
   1   3   9       1398.53       1491.06        72.59 o                         
   1   3   9       1112.65       1085.72        56.13 o                         
   1   3   9       1540.75       2122.29       252.09 o                         
   2   3   9       1813.32       1917.35        84.78 o                         
   2   3   9       1442.64       1566.77        69.39 o                         
   3   3   9        316.00        391.42        44.76 o                         
   3   3   9        397.20        437.02        47.25 o                         
   4   3   9        149.82        110.40        32.22 o                         
   4   3   9        119.20        135.29        28.32 o                         
   5   3   9          3.69         21.34        27.78 o                         
   5   3   9          4.64         -4.63        27.22 o                         
   6   3   9         25.38         15.65        33.38 o                         
   6   3   9         31.90         -6.93        37.41 o                         
   7   3   9        140.45        194.08        45.39 o                         
   7   3   9        111.74         61.64        36.91 o                         
   8   3   9        524.24        541.27        68.39 o                         
   8   3   9        417.08        315.97        55.03 o                         
   9   3   9        886.26        917.05        89.78 o                         
   9   3   9        705.09        593.23        79.99 o                         
  10   3   9        546.03        513.30        81.04 o                         
  10   3   9        686.32        656.53        82.19 o                         
  11   3   9        209.21        230.74        64.53 o                         
  11   3   9        262.97        367.30        90.09 o                         
 -13   4   9       1202.14       1318.15       137.23 o                         
 -13   4   9        956.40        845.03       114.14 o                         
 -12   4   9       1215.24       1155.58       118.40 o                         
 -12   4   9        966.83        877.39        92.01 o                         
 -11   4   9        446.85        372.89        64.57 o                         
 -11   4   9        561.66        509.44        79.67 o                         
 -10   4   9          1.04        -36.78        36.78 o                         
 -10   4   9          0.83         -2.20        33.16 o                         
  -9   4   9         96.13        115.79        42.60 o                         
  -9   4   9         76.48         92.11        34.79 o                         
  -8   4   9          1.55         26.72        26.91 o                         
  -8   4   9          1.95         11.03        28.54 o                         
  -7   4   9        852.93        928.65        72.50 o                         
  -7   4   9        678.58        648.06        56.53 o                         
  -6   4   9       2679.53       2734.13       109.85 o                         
  -6   4   9       3368.01       3365.33       132.67 o                         
  -5   4   9       6777.38       6751.24       154.23 o                         
  -5   4   9       8518.76       8537.28       177.70 o                         
  -4   4   9       5895.74       6032.27       136.45 o                         
  -4   4   9       7410.59       7043.17       156.26 o                         
  -3   4   9       3536.23       3692.56       126.20 o                         
  -3   4   9       2813.37       2829.72        98.09 o                         
  -2   4   9        261.44        277.99        34.69 o                         
  -2   4   9        328.62        339.16        32.93 o                         
  -1   4   9         20.57         25.83        17.35 o                         
  -1   4   9         25.85         35.16        18.69 o                         
   0   4   9         13.07         -4.71        20.34 o                         
   0   4   9         10.40         43.32        19.39 o                         
   1   4   9        655.25        656.67        53.37 o                         
   1   4   9        521.30        564.52        46.90 o                         
   2   4   9       1872.77       1937.95        85.61 o                         
   2   4   9       2353.96       2287.51       105.40 o                         
   3   4   9       5588.97       5762.25       171.23 o                         
   3   4   9       4446.49       4133.24       142.59 o                         
   4   4   9       2864.15       2861.42       125.69 o                         
   4   4   9       3600.06       3631.81       138.15 o                         
   5   4   9       1090.46       1259.24        89.83 o                         
   5   4   9        867.55        789.33        64.34 o                         
   6   4   9         30.92         17.68        29.20 o                         
   6   4   9         38.86        -18.24        32.19 o                         
   7   4   9        332.44        287.05        57.00 o                         
   7   4   9        417.86        369.03        62.92 o                         
   8   4   9        201.58        152.42        56.01 o                         
   8   4   9        160.37        164.35        54.04 o                         
   9   4   9          3.84        -46.08        49.10 o                         
   9   4   9          3.05        -48.46        48.46 o                         
  10   4   9         90.71        -39.59        54.11 o                         
  10   4   9        114.01         49.70        53.06 o                         
 -12   5   9         15.34         14.55        43.90 o                         
 -12   5   9         19.28         -9.69        57.28 o                         
 -11   5   9         13.41        -21.41        50.37 o                         
 -11   5   9         10.67         74.86        40.66 o                         
 -10   5   9          7.40        -12.27        37.46 o                         
 -10   5   9          9.30        -41.04        45.68 o                         
  -9   5   9         12.46        -34.71        34.71 o                         
  -9   5   9          9.91          7.75        35.96 o                         
  -8   5   9         35.72         65.43        36.71 o                         
  -8   5   9         44.90         67.36        38.95 o                         
  -7   5   9        447.22        509.54        51.63 o                         
  -7   5   9        562.13        550.97        64.11 o                         
  -6   5   9          2.37        -28.61        30.66 o                         
  -6   5   9          1.89        -25.92        25.92 o                         
  -5   5   9         82.89         98.73        28.49 o                         
  -5   5   9        104.19        104.69        35.90 o                         
  -4   5   9          0.52        -21.07        21.07 o                         
  -4   5   9          0.65        -14.89        24.35 o                         
  -3   5   9         63.74         98.53        27.75 o                         
  -3   5   9         80.12         82.54        27.88 o                         
  -2   5   9          3.80        -18.87        20.52 o                         
  -2   5   9          4.78        -21.47        23.01 o                         
  -1   5   9          8.38         16.95        25.68 o                         
  -1   5   9          6.67         34.98        25.43 o                         
   0   5   9         10.01         11.68        27.05 o                         
   0   5   9          7.96         -9.89        23.70 o                         
   1   5   9         31.95         60.83        28.26 o                         
   1   5   9         40.16         15.88        27.02 o                         
   2   5   9         89.17         96.84        35.69 o                         
   2   5   9        112.08        148.77        39.48 o                         
   3   5   9        118.00         49.96        35.51 o                         
   3   5   9         93.88        111.07        37.10 o                         
   4   5   9         58.12         99.43        38.10 o                         
   4   5   9         46.24         69.11        35.56 o                         
   5   5   9        111.63         85.20        38.93 o                         
   5   5   9        140.31         78.62        39.63 o                         
   6   5   9         50.76         87.27        42.36 o                         
   6   5   9         40.38        -14.58        35.63 o                         
   7   5   9         35.89         63.15        44.25 o                         
   7   5   9         28.55         34.59        50.36 o                         
   8   5   9          0.54         -8.93        51.95 o                         
   8   5   9          0.68         33.74        54.18 o                         
   9   5   9         39.13        -49.07        53.27 o                         
   9   5   9         31.13        -50.25        50.25 o                         
  10   5   9         29.22       -212.07       212.07 o                         
  10   5   9         23.24        165.41       168.12 o                         
 -11   6   9        193.31        158.07        53.96 o                         
 -11   6   9        242.98        246.40        70.50 o                         
 -10   6   9          7.72          5.55        37.97 o                         
 -10   6   9          9.70         -4.23        49.99 o                         
  -9   6   9         45.40        100.66        40.96 o                         
  -9   6   9         57.07         59.75        48.46 o                         
  -8   6   9          7.49          3.59        35.17 o                         
  -8   6   9          9.41         83.77        49.54 o                         
  -7   6   9        228.70        197.62        50.85 o                         
  -7   6   9        181.95        191.01        44.00 o                         
  -6   6   9       2595.28       2753.02       140.06 o                         
  -6   6   9       2064.76       2202.81       114.18 o                         
  -5   6   9       2673.47       2652.01       123.42 o                         
  -5   6   9       3360.40       3063.73       144.04 o                         
  -4   6   9       3173.77       2984.48       127.55 o                         
  -4   6   9       3989.24       4105.89       164.10 o                         
  -3   6   9       1629.45       1503.17        91.74 o                         
  -3   6   9       2048.12       2160.31       114.60 o                         
  -2   6   9        563.20        708.55        62.81 o                         
  -2   6   9        707.91        580.41        66.31 o                         
  -1   6   9         73.35         75.55        36.92 o                         
  -1   6   9         92.20         81.37        39.51 o                         
   0   6   9         25.57         28.04        36.59 o                         
   0   6   9         20.34         28.68        32.02 o                         
   1   6   9        521.58        543.44        56.64 o                         
   1   6   9        414.96        423.24        52.81 o                         
   2   6   9       2510.16       2331.47       126.17 o                         
   2   6   9       1997.04       1908.06       111.09 o                         
   3   6   9       2233.17       2044.03       126.32 o                         
   3   6   9       1776.67       1856.94       111.65 o                         
   4   6   9       1601.10       1519.19       103.70 o                         
   4   6   9       2012.48       2159.99       126.50 o                         
   5   6   9        461.12        393.24        61.35 o                         
   5   6   9        579.59        536.85        74.06 o                         
   6   6   9          6.88        -23.53        40.11 o                         
   6   6   9          8.65         87.70        48.50 o                         
   7   6   9         68.92         87.90        54.28 o                         
   7   6   9         54.83        122.24        52.00 o                         
   8   6   9        295.18        402.39        75.94 o                         
   8   6   9        234.84        280.54        67.97 o                         
 -10   7   9        410.14        268.86       105.72 o                         
 -10   7   9        515.52        583.58       238.46 o                         
  -9   7   9         21.69         -3.75        50.52 o                         
  -9   7   9         27.26         81.85        57.15 o                         
  -8   7   9         90.96        128.28        55.70 o                         
  -8   7   9         72.37         65.72        50.47 o                         
  -7   7   9         56.68         28.38        50.40 o                         
  -7   7   9         45.09         51.11        46.18 o                         
  -6   7   9        807.61        726.67        84.97 o                         
  -6   7   9        642.52        636.00        72.41 o                         
  -5   7   9          3.37        -41.97        44.42 o                         
  -5   7   9          2.68         16.00        37.98 o                         
  -4   7   9        368.39        427.23        67.84 o                         
  -4   7   9        293.08        288.52        46.25 o                         
  -3   7   9        655.67        721.11        85.89 o                         
  -3   7   9        521.64        542.07        66.85 o                         
  -2   7   9        665.34        676.30        80.87 o                         
  -2   7   9        529.33        504.94        68.94 o                         
  -1   7   9          2.18         32.24        42.09 o                         
  -1   7   9          2.74         53.84        43.20 o                         
   0   7   9        420.56        508.80        69.66 o                         
   0   7   9        334.59        323.39        58.91 o                         
   1   7   9       1160.19       1367.13       110.04 o                         
   1   7   9        923.03        988.12       100.09 o                         
   2   7   9        608.95        531.65        74.65 o                         
   2   7   9        484.47        545.01        72.47 o                         
   3   7   9        567.95        620.79        78.87 o                         
   3   7   9        713.88        698.99        84.65 o                         
   4   7   9          0.01        -29.50        45.51 o                         
   4   7   9          0.00         20.17        47.76 o                         
   5   7   9         57.95         29.71        47.66 o                         
   5   7   9         46.11        219.20        56.41 o                         
   6   7   9         48.31          3.77        60.22 o                         
   6   7   9         60.73         12.11        57.82 o                         
   7   7   9         49.51        -10.72        65.61 o                         
   7   7   9         62.23        115.66        74.53 o                         
  -7   8   9        183.65        139.68        54.66 o                         
  -7   8   9        230.84        130.84       107.72 o                         
  -6   8   9        148.87        164.79        63.31 o                         
  -6   8   9        118.44        144.57        47.78 o                         
  -5   8   9        642.42        757.40        83.88 o                         
  -5   8   9        807.48        898.16       109.04 o                         
  -4   8   9        464.22        350.57        74.08 o                         
  -4   8   9        583.50        445.05        92.47 o                         
  -3   8   9        443.23        324.91        72.18 o                         
  -3   8   9        352.62        159.74        63.34 o                         
  -2   8   9         99.21        123.02        51.94 o                         
  -2   8   9         78.93         88.35        48.55 o                         
  -1   8   9         36.32         40.65        52.12 o                         
  -1   8   9         45.65         45.75        50.97 o                         
   0   8   9         70.89        -37.66        44.39 o                         
   0   8   9         89.11        149.38        60.12 o                         
   1   8   9        126.20        193.16        63.72 o                         
   1   8   9        100.40        127.48        56.68 o                         
   2   8   9         44.09        -32.91        47.19 o                         
   2   8   9         35.08        -46.81        55.74 o                         
   3   8   9        293.27        187.12        61.35 o                         
   3   8   9        368.62        370.62        69.01 o                         
   4   8   9        205.75        154.43        63.26 o                         
   4   8   9        163.69        259.42        73.40 o                         
   5   8   9         70.42         85.77        86.55 o                         
   5   8   9         88.52         24.65        74.30 o                         
  -3   9   9        366.55        309.86       204.71 o                         
  -3   9   9        460.73        481.23       163.51 o                         
  -2   9   9        149.01         96.80        99.34 o                         
  -2   9   9        187.29        119.35       106.92 o                         
  -1   9   9          3.42        -46.97       113.26 o                         
  -1   9   9          2.72        -62.59       105.89 o                         
   0   9   9        250.00        270.63       138.35 o                         
   0   9   9        314.23        376.01       161.11 o                         
   1   9   9        876.10        467.02       258.55 o                         
   1   9   9        697.01        820.60       307.97 o                         
 -14   0  10       7136.00       8424.83       346.51 o                         
 -13   0  10       7134.76       7400.72       302.38 o                         
 -12   0  10       4694.52       5008.86       241.55 o                         
 -11   0  10       2767.52       2748.79       166.27 o                         
 -10   0  10       2175.08       2012.71       134.97 o                         
  -9   0  10       1291.58       1408.14       117.81 o                         
  -8   0  10       3750.50       3604.02       158.89 o                         
  -8   0  10       2799.99       3050.01       455.82 o                         
  -7   0  10      10737.11      10774.60       257.92 o                         
  -7   0  10       5284.92       5488.95       414.80 o                         
  -6   0  10      10271.47      10385.34       245.67 o                         
  -6   0  10        584.68        723.95       148.77 o                         
  -5   0  10        656.10        836.64        85.02 o                         
  -5   0  10       7024.08       6877.67       190.56 o                         
  -5   0  10        824.68        739.45       146.74 o                         
  -4   0  10      10657.57      10811.59       254.42 o                         
  -4   0  10        526.36        628.66       102.75 o                         
  -4   0  10        418.76        492.37        84.13 o                         
  -3   0  10       5687.81       5430.47       181.68 o                         
  -3   0  10       6626.10       6877.82       210.98 o                         
  -3   0  10       4525.13       4524.62       209.62 o                         
  -2   0  10       7258.02       7153.53       210.70 o                         
  -2   0  10       4426.59       4202.81       152.84 o                         
  -2   0  10       5563.95       5574.05       193.61 o                         
  -1   0  10       1694.07       1511.78       106.26 o                         
  -1   0  10       6555.93       6505.93       192.90 o                         
  -1   0  10       2129.34       2135.23       139.84 o                         
   0   0  10       1179.37       1329.23       145.11 o                         
   0   0  10       5704.49       5627.03       152.48 o                         
   0   0  10        938.28        914.76        82.74 o                         
   1   0  10      12734.33      11726.87       335.53 o                         
   1   0  10      10131.21      10271.39       246.05 o                         
   1   0  10      13153.09      12619.59       304.71 o                         
   2   0  10       7792.27       8186.46       226.04 o                         
   2   0  10       8448.37       8674.53       360.96 o                         
   2   0  10       6199.40       6501.32       314.51 o                         
   3   0  10      11986.89      11461.25       468.38 o                         
   3   0  10      12571.57      11798.02       343.70 o                         
   4   0  10      10431.18      10137.05       294.70 o                         
   4   0  10       5146.26       4961.03       374.85 o                         
   5   0  10       3090.45       3221.18       159.11 o                         
   5   0  10        290.47        193.77       162.77 o                         
   6   0  10       1051.99       1109.59       102.63 o                         
   7   0  10       2067.08       1800.97       136.01 o                         
   8   0  10       2495.90       2519.39       168.58 o                         
   9   0  10       3838.15       3779.95       215.45 o                         
  10   0  10       5801.32       6301.11       279.56 o                         
  11   0  10       6946.33       7674.63       375.54 o                         
 -14   1  10       1900.85       1700.73       188.82 o                         
 -13   1  10       1964.51       2005.82       134.66 o                         
 -12   1  10       2742.06       2671.34       142.43 o                         
 -11   1  10       3501.81       3370.75       144.25 o                         
 -10   1  10       4977.08       5033.21       148.90 o                         
  -9   1  10       5465.13       5685.86       152.81 o                         
  -8   1  10       2745.18       3018.38       301.18 o                         
  -8   1  10       4894.48       5231.64       137.59 o                         
  -7   1  10      14741.57      14235.03       226.12 o                         
  -7   1  10      11715.39      11375.58       340.58 o                         
  -6   1  10       3065.32       3143.95        95.81 o                         
  -6   1  10        629.43        688.04       105.99 o                         
  -6   1  10        791.15        891.70       179.56 o                         
  -5   1  10        467.13        560.15        46.22 o                         
  -5   1  10        241.78        281.00        46.51 o                         
  -5   1  10        303.90        378.47        66.24 o                         
  -4   1  10         63.94         48.89        23.65 o                         
  -4   1  10         80.37         94.32        33.06 o                         
  -4   1  10       2357.64       2217.71        75.18 o                         
  -3   1  10       3242.37       3084.67       100.19 o                         
  -3   1  10       1032.20        942.81        78.22 o                         
  -3   1  10        821.20        884.90        70.21 o                         
  -2   1  10       1570.32       1678.92        74.72 o                         
  -2   1  10       1249.32       1290.86        72.67 o                         
  -2   1  10       2562.33       2512.96        89.96 o                         
  -1   1  10       2496.22       2563.03        89.97 o                         
  -1   1  10        992.02       1127.09        61.36 o                         
  -1   1  10       1246.91       1281.34        94.22 o                         
   0   1  10       2778.05       2813.63       118.67 o                         
   0   1  10       2210.17       2019.22        93.96 o                         
   0   1  10       3599.26       3472.18       112.48 o                         
   1   1  10       2862.39       2747.28       117.83 o                         
   1   1  10       2277.27       2231.26       135.44 o                         
   1   1  10       2926.33       2701.38       102.73 o                         
   2   1  10        446.94        495.19        54.41 o                         
   2   1  10        205.17        257.91        46.29 o                         
   2   1  10        163.23        124.01        36.37 o                         
   3   1  10       2858.49       3000.68       206.58 o                         
   3   1  10       3487.91       3417.21       115.12 o                         
   3   1  10       2274.16       2369.87       261.24 o                         
   4   1  10      11735.53      11212.38       229.60 o                         
   4   1  10         20.14         20.31        43.21 o                         
   5   1  10       4560.14       4487.07       132.18 o                         
   5   1  10       1814.96       2149.15       248.23 o                         
   6   1  10       5622.55       5494.26       146.78 o                         
   7   1  10       5570.60       5449.44       150.86 o                         
   8   1  10       4387.94       4693.81       149.33 o                         
   9   1  10       3197.22       3417.82       152.19 o                         
  10   1  10       1955.40       2101.51       131.91 o                         
  11   1  10       1537.54       1704.02       144.43 o                         
 -14   2  10       2691.68       3011.16       362.86 o                         
 -13   2  10        824.49        666.92       108.32 o                         
 -12   2  10        916.22        967.74       106.14 o                         
 -11   2  10       1503.23       1584.90       118.04 o                         
 -10   2  10       2735.22       2970.52       143.57 o                         
  -9   2  10       4372.36       4461.40       161.34 o                         
  -8   2  10       5046.02       4991.77       162.37 o                         
  -7   2  10       8087.75       7619.57       208.01 o                         
  -7   2  10       4317.82       5538.33       496.94 o                         
  -7   2  10       3435.18       3327.38       341.52 o                         
  -6   2  10      16060.07      15472.23       336.61 o                         
  -6   2  10      20186.54      19572.94       529.34 o                         
  -6   2  10      21397.68      20701.51       297.41 o                         
  -5   2  10      12964.02      12737.84       401.17 o                         
  -5   2  10      10313.95      10064.99       220.07 o                         
  -5   2  10      13257.89      13068.89       224.16 o                         
  -4   2  10       8992.73       8515.47       196.10 o                         
  -4   2  10       8885.93       8354.18       256.07 o                         
  -4   2  10       7069.49       6704.66       208.97 o                         
  -3   2  10       5388.77       5697.79       213.71 o                         
  -3   2  10       5544.86       5667.03       153.66 o                         
  -3   2  10       4287.22       4481.64       164.64 o                         
  -2   2  10       2685.34       2618.70        91.65 o                         
  -2   2  10       1394.77       1723.30       118.57 o                         
  -2   2  10       1753.15       1865.75       120.62 o                         
  -1   2  10        932.19       1178.62        92.87 o                         
  -1   2  10       2566.48       2428.66        91.24 o                         
  -1   2  10       1171.71       1263.04       101.78 o                         
   0   2  10       4483.41       4414.60       152.93 o                         
   0   2  10        196.19        237.86        48.14 o                         
   0   2  10        156.09        182.28        32.97 o                         
   1   2  10       7203.74       6916.94       167.68 o                         
   1   2  10        134.25        185.34        47.35 o                         
   1   2  10        106.80        206.82        48.80 o                         
   2   2  10        369.38        404.70        61.58 o                         
   2   2  10      10683.33      10766.89       233.90 o                         
   2   2  10        293.87        416.92        76.75 o                         
   3   2  10      17582.39      17609.46       279.41 o                         
   3   2  10       1211.14       1496.84       137.83 o                         
   3   2  10       1522.33       1695.99       126.57 o                         
   4   2  10       8173.77       8330.54       209.98 o                         
   4   2  10       3769.94       3931.72       382.58 o                         
   4   2  10       4738.58       4942.31       415.75 o                         
   5   2  10       6034.24       6184.37       181.55 o                         
   6   2  10       5438.75       4979.44       163.65 o                         
   7   2  10       2639.58       2738.54       128.27 o                         
   8   2  10       1197.57       1150.35       106.02 o                         
   9   2  10        862.99        848.49        98.87 o                         
  10   2  10        991.65        988.69       108.43 o                         
  11   2  10       3281.98       3649.82       440.21 o                         
 -13   3  10        123.82         94.43       101.23 o                         
 -12   3  10        579.90        365.50       103.30 o                         
 -11   3  10       1270.93       1156.16       119.40 o                         
 -10   3  10        934.09        871.53        99.32 o                         
  -9   3  10        296.96        384.37        81.11 o                         
  -8   3  10        677.68        824.18        95.56 o                         
  -8   3  10         42.97        106.70       102.93 o                         
  -7   3  10       3441.41       3692.57       292.50 o                         
  -7   3  10       3484.63       3177.74       127.65 o                         
  -6   3  10       2703.38       2840.60       113.35 o                         
  -6   3  10        111.78        251.56        83.08 o                         
  -6   3  10        140.50        188.23        77.07 o                         
  -5   3  10       2409.37       2593.22       112.95 o                         
  -5   3  10       1204.36       1441.85       178.82 o                         
  -5   3  10        958.17        807.27       230.22 o                         
  -4   3  10        936.59        944.76        99.02 o                         
  -4   3  10      16113.63      16168.83       252.27 o                         
  -4   3  10       1177.24       1323.91       169.29 o                         
  -3   3  10        499.38        759.61        94.40 o                         
  -3   3  10        627.70        744.67        96.79 o                         
  -3   3  10      19631.23      19995.71       292.92 o                         
  -2   3  10      19064.16      18870.29       241.94 o                         
  -2   3  10       6685.22       6683.89       316.73 o                         
  -2   3  10       5318.64       6167.78       224.16 o                         
  -1   3  10      20878.24      20694.79       293.61 o                         
  -1   3  10      15559.59      15214.41       329.31 o                         
  -1   3  10      12378.95      12498.10       379.50 o                         
   0   3  10      24385.69      24783.48       315.79 o                         
   0   3  10      19003.54      19329.13       474.66 o                         
   0   3  10      23886.31      24584.29       714.19 o                         
   1   3  10      19710.74      19188.32       298.68 o                         
   1   3  10      18774.14      18770.70       377.86 o                         
   1   3  10      14936.39      14914.29       445.13 o                         
   2   3  10       1205.01       1245.66       147.69 o                         
   2   3  10       2472.80       2550.42        99.24 o                         
   2   3  10       1514.63       2024.92       366.07 o                         
   3   3  10       3333.17       3347.78       121.59 o                         
   3   3  10       3221.39       3138.69       295.92 o                         
   3   3  10       2562.88       2930.10       228.45 o                         
   4   3  10       2792.25       2714.47       108.99 o                         
   4   3  10         43.22         -7.26        42.48 o                         
   5   3  10        831.98        718.94        77.01 o                         
   5   3  10        634.71        826.11       195.38 o                         
   6   3  10        348.29        377.20        76.34 o                         
   7   3  10        749.21        630.70        86.11 o                         
   8   3  10       1018.90       1046.73       103.81 o                         
   9   3  10        469.07        568.95        87.13 o                         
  10   3  10        137.95        323.87        94.94 o                         
 -13   4  10       2460.86       2833.12       321.21 o                         
 -12   4  10       2507.45       2301.83       160.89 o                         
 -11   4  10       2072.02       1761.14       145.48 o                         
 -10   4  10       1678.15       1523.80       118.37 o                         
  -9   4  10       1223.96       1114.39       103.16 o                         
  -8   4  10       1598.37       1975.06       126.11 o                         
  -8   4  10        480.66        681.91       145.93 o                         
  -7   4  10        168.65        248.75        95.10 o                         
  -7   4  10       2834.83       3058.63       137.39 o                         
  -6   4  10       4379.85       4530.44       168.25 o                         
  -6   4  10       1417.78       1535.88       202.24 o                         
  -5   4  10       1556.66       1611.50       107.75 o                         
  -5   4  10        763.00        692.37       138.86 o                         
  -4   4  10       3572.72       3581.74       122.33 o                         
  -4   4  10       1239.11       1275.67       189.66 o                         
  -4   4  10       1557.49       1780.33       219.60 o                         
  -3   4  10       2632.59       2650.86       102.74 o                         
  -3   4  10       2025.62       1799.66       218.65 o                         
  -3   4  10       2546.09       3024.55       382.06 o                         
  -2   4  10       2328.72       2457.27       103.04 o                         
  -2   4  10       1778.88       1668.83       209.51 o                         
  -2   4  10       1415.25       1325.69       191.35 o                         
  -1   4  10        691.11        704.23       147.65 o                         
  -1   4  10       2106.36       2153.72        92.71 o                         
  -1   4  10        549.84        579.94       115.80 o                         
   0   4  10        108.72        137.18        78.72 o                         
   0   4  10       2134.35       2018.88        96.83 o                         
   0   4  10         86.50        141.28        97.36 o                         
   1   4  10       3772.14       3604.17       117.02 o                         
   1   4  10       2533.03       2415.53       275.83 o                         
   1   4  10       2015.23       1720.25       192.24 o                         
   2   4  10       1604.61       1717.30        88.47 o                         
   2   4  10        793.66       1047.90       149.05 o                         
   3   4  10       4851.10       4718.45       135.91 o                         
   3   4  10       2962.07       3445.03       266.40 o                         
   4   4  10       3485.41       3400.85       129.03 o                         
   4   4  10       2666.19       2727.34       235.40 o                         
   5   4  10       1787.31       1709.98       107.55 o                         
   5   4  10       1117.72        829.98       131.73 o                         
   6   4  10       1178.88       1249.73       108.68 o                         
   7   4  10       1338.60       1470.97       113.64 o                         
   8   4  10       1755.01       1840.64       134.14 o                         
   9   4  10       2182.14       2325.16       150.16 o                         
  10   4  10       2238.46       3463.74       576.53 o                         
 -12   5  10       4875.91       4883.87       514.95 o                         
 -11   5  10       5443.24       5436.15       224.32 o                         
 -10   5  10       5808.33       6114.43       231.34 o                         
  -9   5  10       6886.48       7125.45       222.02 o                         
  -8   5  10       6384.74       6626.06       207.48 o                         
  -8   5  10       5180.11       6116.40       602.36 o                         
  -7   5  10      11814.89      11735.66       294.62 o                         
  -7   5  10      11782.73      11420.78       489.60 o                         
  -6   5  10       1629.02       1485.29       115.41 o                         
  -6   5  10       1094.31       1206.74       199.25 o                         
  -5   5  10        827.80        762.73        88.05 o                         
  -5   5  10         63.19        252.17       102.93 o                         
  -4   5  10         94.14        230.97        68.86 o                         
  -4   5  10         41.73        -44.89        54.93 o                         
  -3   5  10        594.54        634.44        78.80 o                         
  -3   5  10        378.27        482.76       129.72 o                         
  -2   5  10         43.64         42.71        94.69 o                         
  -2   5  10        236.20        231.62        73.05 o                         
  -2   5  10         34.72         87.18        92.01 o                         
  -1   5  10        276.76        238.30        74.57 o                         
  -1   5  10        192.56         92.30        93.56 o                         
  -1   5  10        242.04        294.85       163.78 o                         
   0   5  10        572.79        577.27        63.76 o                         
   0   5  10        216.27        250.32       120.14 o                         
   1   5  10         99.08         31.11        60.28 o                         
   1   5  10         52.42         38.25        72.79 o                         
   2   5  10       1011.34       1008.55        83.26 o                         
   2   5  10        764.61        702.21       138.24 o                         
   3   5  10       1542.71       1565.89        91.66 o                         
   3   5  10        534.71        583.16       121.25 o                         
   4   5  10       9414.56       9512.77       204.74 o                         
   4   5  10         32.16        294.36        90.56 o                         
   5   5  10       5635.36       5658.81       172.64 o                         
   5   5  10       1204.63       1466.28       251.03 o                         
   6   5  10       7084.53       7224.56       227.20 o                         
   7   5  10       6928.43       7627.22       237.08 o                         
   8   5  10       6791.45       7370.65       246.11 o                         
   9   5  10       5380.59       4962.99       396.19 o                         
 -11   6  10        770.72       1324.69       387.90 o                         
 -10   6  10        459.01        364.37       108.16 o                         
  -9   6  10        362.93        115.63        89.35 o                         
  -8   6  10        920.34        954.00       112.82 o                         
  -7   6  10       2244.80       2436.59       129.80 o                         
  -6   6  10       3185.91       3364.24       136.48 o                         
  -5   6  10       1853.95       1687.75       110.01 o                         
  -5   6  10        345.74        450.98       195.26 o                         
  -4   6  10       3624.55       4010.01       169.54 o                         
  -4   6  10       1482.69       2040.29       373.68 o                         
  -3   6  10       3061.69       3082.36       149.74 o                         
  -3   6  10       2985.07       3165.20       450.33 o                         
  -2   6  10       3481.11       3284.38       150.31 o                         
  -1   6  10       3098.57       3362.27       133.87 o                         
   0   6  10       2471.18       2529.76       121.90 o                         
   0   6  10         76.62        451.84       176.42 o                         
   1   6  10       3871.80       3618.76       139.52 o                         
   1   6  10       2141.86       1798.02       335.61 o                         
   2   6  10       2170.80       2281.97       110.28 o                         
   2   6  10       1508.21       1106.42       248.64 o                         
   3   6  10       3851.37       4033.67       149.36 o                         
   4   6  10       2689.67       2979.39       142.04 o                         
   5   6  10       1008.91       1083.87       113.04 o                         
   6   6  10        356.40        535.75        89.92 o                         
   7   6  10        368.37        484.45       104.27 o                         
   8   6  10        631.42       -319.40       319.40 o                         
  -9   7  10        498.61        405.89       212.01 o                         
  -8   7  10        244.15        458.02       122.10 o                         
  -7   7  10       1786.40       1953.14       158.04 o                         
  -6   7  10       1448.19       1779.28       136.47 o                         
  -5   7  10       1161.85       1236.53       122.34 o                         
  -4   7  10       5446.73       5861.78       213.80 o                         
  -3   7  10       6531.55       6421.03       220.46 o                         
  -2   7  10       6965.61       7339.92       228.45 o                         
  -1   7  10       7579.79       8083.56       243.78 o                         
   0   7  10       8045.24       8237.27       241.90 o                         
   1   7  10       6796.51       7049.50       229.37 o                         
   2   7  10       1330.77       1650.96       122.49 o                         
   3   7  10       1746.41       1812.78       130.37 o                         
   4   7  10       1425.57       1402.99       118.30 o                         
   5   7  10        257.59        356.23       106.80 o                         
   6   7  10        488.55        930.29       173.95 o                         
  -7   8  10       2727.29       2817.77       243.65 o                         
  -6   8  10       5686.81       5735.11       371.96 o                         
  -5   8  10       4092.71       4562.97       276.24 o                         
  -4   8  10       2313.73       2613.13       174.83 o                         
  -3   8  10        912.87        911.86       121.51 o                         
  -2   8  10        403.45        450.51       101.86 o                         
  -1   8  10        361.98        324.18       118.65 o                         
   0   8  10        754.71        788.91       133.72 o                         
   1   8  10       1845.19       1894.48       152.23 o                         
   2   8  10       3301.09       3888.60       210.89 o                         
   3   8  10       4615.90       5052.66       277.05 o                         
   4   8  10       2659.08       2821.06       293.02 o                         
 -14   1  11        423.28        372.10        91.25 o                         
 -14   1  11        336.75        520.51        85.96 o                         
 -13   1  11        530.98        513.66       101.42 o                         
 -12   1  11          0.22        -83.74        84.88 o                         
 -11   1  11       1130.96       1049.36       101.68 o                         
 -10   1  11       4225.96       4294.64       155.78 o                         
  -9   1  11       5361.92       5436.89       166.12 o                         
  -8   1  11       3027.00       3190.97       128.57 o                         
  -7   1  11        421.45        415.06        61.16 o                         
  -6   1  11          2.92         56.45        50.88 o                         
  -6   1  11          0.19        -54.80        54.80 o                         
  -5   1  11         17.71         48.33        47.02 o                         
  -5   1  11          7.01        -35.83        35.83 o                         
  -4   1  11       1679.77       1628.46        75.01 o                         
  -4   1  11        672.13        580.87        80.01 o                         
  -4   1  11        844.83        864.77       110.91 o                         
  -3   1  11       8232.82       8268.53       163.56 o                         
  -3   1  11       3658.33       3936.64       225.95 o                         
  -3   1  11       4598.31       4467.54       147.11 o                         
  -2   1  11      16351.44      16143.87       222.16 o                         
  -2   1  11       7382.07       7353.95       276.83 o                         
  -2   1  11       9278.82       9409.52       266.68 o                         
  -1   1  11       8889.86       8563.99       291.07 o                         
  -1   1  11      16271.93      15993.77       208.98 o                         
  -1   1  11       7072.62       6847.60       273.01 o                         
   0   1  11       4568.37       4911.96       224.31 o                         
   0   1  11       3634.52       3478.90       137.66 o                         
   0   1  11       8226.70       8236.66       174.56 o                         
   1   1  11       1721.60       1753.26        86.53 o                         
   1   1  11       1049.46        945.99        98.89 o                         
   1   1  11        834.93        962.53       109.70 o                         
   2   1  11         11.19         26.78        38.79 o                         
   2   1  11         18.20         35.89        51.68 o                         
   3   1  11          3.56        -50.27        50.27 o                         
   3   1  11          3.37         28.90        62.77 o                         
   4   1  11        395.78        417.80        61.29 o                         
   5   1  11       2793.72       2712.06       114.51 o                         
   6   1  11       5063.54       5055.73       155.31 o                         
   7   1  11       3995.69       4024.79       144.23 o                         
   8   1  11       1069.73       1154.42        98.02 o                         
   9   1  11          0.25         58.94        86.86 o                         
  10   1  11        506.68        612.38       110.11 o                         
 -13   2  11         77.85        -28.32       101.67 o                         
 -12   2  11         60.86        138.97        86.52 o                         
 -11   2  11         22.01        -84.59        84.59 o                         
 -10   2  11         99.98         30.51        76.82 o                         
  -9   2  11       1178.56       1235.36       101.15 o                         
  -8   2  11       2950.19       3047.65       134.53 o                         
  -7   2  11       2498.06       2391.95       121.38 o                         
  -6   2  11       1082.69       1145.39        75.40 o                         
  -6   2  11        552.81        439.72       205.00 o                         
  -5   2  11         14.96         27.75        52.94 o                         
  -5   2  11         11.64        -22.60        57.98 o                         
  -5   2  11         14.64         27.60        45.01 o                         
  -4   2  11        609.03        600.95       104.27 o                         
  -4   2  11        940.47        977.08        71.43 o                         
  -4   2  11        765.52        818.35       124.69 o                         
  -3   2  11       1164.50       1284.48        78.51 o                         
  -3   2  11        639.79        693.49       110.64 o                         
  -3   2  11        804.17        783.16       179.65 o                         
  -2   2  11        237.69        258.14        45.79 o                         
  -2   2  11        212.63        205.58        57.69 o                         
  -2   2  11        169.16        219.41        61.64 o                         
  -1   2  11        200.66        155.74        52.77 o                         
  -1   2  11         31.50          4.51        55.71 o                         
  -1   2  11         25.06        -28.18        28.62 o                         
   0   2  11       1092.70       1107.81        74.97 o                         
   0   2  11        360.33        240.96        63.04 o                         
   0   2  11        452.91        457.35        84.30 o                         
   1   2  11        828.93        798.17        59.18 o                         
   1   2  11        219.90        150.95        66.31 o                         
   1   2  11        174.95        181.05        55.16 o                         
   2   2  11         12.05         -7.93        43.66 o                         
   2   2  11          0.40        -22.06        48.57 o                         
   2   2  11          0.32         -4.12        29.24 o                         
   3   2  11       1040.30        992.65        81.09 o                         
   3   2  11        487.48        377.02       186.88 o                         
   4   2  11       2549.62       2584.71       115.47 o                         
   5   2  11       2873.70       2814.17       128.73 o                         
   6   2  11       1159.38       1322.29        98.08 o                         
   7   2  11        110.63         91.73        72.95 o                         
   8   2  11         19.89        -52.86        74.28 o                         
   9   2  11         51.96        118.33        85.75 o                         
  10   2  11         92.36        -82.46        83.26 o                         
 -13   3  11        167.61       -171.77       171.77 o                         
 -12   3  11          4.48        227.61        97.15 o                         
 -11   3  11        353.49        530.90        99.60 o                         
 -10   3  11        926.39       1280.17       112.22 o                         
  -9   3  11       1292.50       1506.19       107.83 o                         
  -8   3  11        792.38        757.05        86.55 o                         
  -7   3  11        310.09        382.90        69.87 o                         
  -6   3  11          5.87         63.88        50.99 o                         
  -6   3  11          1.47        -52.73        66.48 o                         
  -5   3  11        267.53        324.40        66.71 o                         
  -5   3  11          1.08        -50.89        50.89 o                         
  -5   3  11          0.86         62.33       107.52 o                         
  -4   3  11        445.85        470.19        62.10 o                         
  -4   3  11        320.21        487.59       108.82 o                         
  -4   3  11        254.75        210.78       148.93 o                         
  -3   3  11       2432.58       2527.51        98.52 o                         
  -3   3  11       1276.70       1162.17       163.32 o                         
  -3   3  11       1015.72        916.61       159.57 o                         
  -2   3  11       4219.70       4185.85       138.40 o                         
  -2   3  11       1688.99       1673.11       213.59 o                         
  -2   3  11       2122.96       2021.75       308.88 o                         
  -1   3  11       4324.47       4560.88       125.48 o                         
  -1   3  11       2096.74       1981.82       290.15 o                         
  -1   3  11       2635.48       3229.02       311.02 o                         
   0   3  11       1155.88       1050.21       142.65 o                         
   0   3  11       2468.59       2514.75        91.60 o                         
   0   3  11       1452.87       1401.09       202.05 o                         
   1   3  11        125.64        275.88        67.54 o                         
   1   3  11        412.68        462.74        58.88 o                         
   1   3  11        157.93        205.62       143.69 o                         
   2   3  11        335.77        301.69        57.73 o                         
   2   3  11        266.45        285.90        82.34 o                         
   2   3  11        334.91        496.04       194.16 o                         
   3   3  11          6.70        -31.24        48.71 o                         
   3   3  11          4.40         -1.91        71.50 o                         
   4   3  11        261.12        318.04        68.18 o                         
   5   3  11        802.60        764.37        87.28 o                         
   6   3  11       1208.25       1031.82        97.61 o                         
   7   3  11        862.46       1017.80        93.97 o                         
   8   3  11        321.18        461.08        90.05 o                         
   9   3  11          5.62        -41.62        79.04 o                         
  10   3  11        169.57        625.39       200.47 o                         
 -12   4  11         19.89        -23.89       117.86 o                         
 -11   4  11        110.48        -42.72        95.00 o                         
 -10   4  11        314.13        292.68        92.84 o                         
  -9   4  11       2304.40       2439.06       134.16 o                         
  -8   4  11       4799.70       5469.23       185.36 o                         
  -7   4  11       5624.28       5716.59       184.08 o                         
  -6   4  11       1463.35       1571.83        95.94 o                         
  -5   4  11         28.34        211.56        69.44 o                         
  -5   4  11         22.42          3.14        91.31 o                         
  -4   4  11       1382.67       1635.54        93.87 o                         
  -4   4  11        730.61        877.17       240.82 o                         
  -3   4  11       1887.82       1885.95        96.00 o                         
  -3   4  11       1311.71       1421.95       287.23 o                         
  -2   4  11        447.95        422.25        61.36 o                         
  -2   4  11        277.67        223.78       128.87 o                         
  -2   4  11        349.01        464.47       176.90 o                         
  -1   4  11        402.03        286.90        68.98 o                         
  -1   4  11         98.94         96.85        89.25 o                         
  -1   4  11        124.36         85.26       104.05 o                         
   0   4  11       1767.71       1732.86        86.07 o                         
   0   4  11        576.11        679.22       195.09 o                         
   1   4  11       1400.86       1381.61        81.38 o                         
   1   4  11        652.06        681.76       200.16 o                         
   2   4  11         25.27         34.94        53.59 o                         
   2   4  11          5.91        112.83        99.79 o                         
   3   4  11       1591.15       1759.98        91.82 o                         
   4   4  11       5434.34       5593.39       161.08 o                         
   5   4  11       4880.85       5009.68       170.47 o                         
   6   4  11       2380.76       2616.39       140.46 o                         
   7   4  11        344.33        365.53        85.90 o                         
   8   4  11         91.91         63.26        92.44 o                         
   9   4  11         17.30         76.24       143.10 o                         
 -11   5  11        117.82         37.67       116.21 o                         
 -10   5  11        101.52        145.95        98.88 o                         
  -9   5  11        121.02         11.35        93.71 o                         
  -8   5  11         88.22         77.04        84.22 o                         
  -7   5  11         12.52        -55.44        65.02 o                         
  -6   5  11        234.22        198.80        71.64 o                         
  -5   5  11        253.50        212.39        72.79 o                         
  -4   5  11        144.55        371.84        69.00 o                         
  -3   5  11         13.64        159.70        60.36 o                         
  -2   5  11         72.18        233.41        72.07 o                         
  -1   5  11         83.93         45.86        64.00 o                         
   0   5  11         14.20        102.39        63.82 o                         
   1   5  11        174.72        129.25        64.85 o                         
   2   5  11        234.09         64.64        64.30 o                         
   3   5  11        233.72        269.40        69.14 o                         
   4   5  11         12.65        -40.80        69.47 o                         
   5   5  11        109.76        115.11        78.39 o                         
   6   5  11        119.00        -83.40        83.40 o                         
   7   5  11         92.80         98.92        98.55 o                         
   8   5  11        100.51        174.65       118.68 o                         
 -10   6  11        248.91        176.55       188.89 o                         
  -9   6  11       1502.57       1420.06       135.14 o                         
  -8   6  11       3324.36       3662.48       170.62 o                         
  -7   6  11       2477.22       2676.41       134.84 o                         
  -6   6  11       1498.28       1647.92       113.01 o                         
  -5   6  11          5.21        -76.54        76.54 o                         
  -4   6  11        573.37        700.82        96.22 o                         
  -3   6  11        823.93        819.39       102.06 o                         
  -2   6  11        180.38        103.45        78.54 o                         
  -1   6  11        143.90         97.41        78.40 o                         
   0   6  11        739.78        689.61        89.04 o                         
   1   6  11        470.36        413.89        86.64 o                         
   2   6  11          5.67        -10.43        67.29 o                         
   3   6  11       1374.16       1342.58       102.33 o                         
   4   6  11       2571.12       2858.55       146.47 o                         
   5   6  11       3207.15       3402.65       171.34 o                         
   6   6  11       1469.69       1308.38       133.66 o                         
   7   6  11        261.50        477.62       165.69 o                         
  -8   7  11        682.00        911.03       275.62 o                         
  -7   7  11         18.12       -105.99       105.99 o                         
  -6   7  11         14.83         48.85       121.76 o                         
  -5   7  11        427.37        357.67       102.13 o                         
  -4   7  11        239.47        396.93       107.48 o                         
  -3   7  11       1150.44       1304.24       126.92 o                         
  -2   7  11       2870.45       3299.89       164.80 o                         
  -1   7  11       2792.15       3258.39       164.29 o                         
   0   7  11       1117.39        917.56       111.08 o                         
   1   7  11        270.40        330.21        94.62 o                         
   2   7  11        536.69        708.09       108.29 o                         
   3   7  11         13.15        -64.43        90.61 o                         
   4   7  11         20.67         92.65        85.81 o                         
   5   7  11        580.99        909.51       169.62 o                         
  -6   8  11          9.24        270.11       114.75 o                         
  -6   8  11         11.62        266.76       270.37 o                         
  -5   8  11         46.97        287.27       233.49 o                         
  -4   8  11         42.42        155.05       173.56 o                         
  -3   8  11          6.86        -76.25       121.37 o                         
  -2   8  11         21.16        -14.34       115.04 o                         
  -1   8  11         18.16       -123.71       123.71 o                         
   0   8  11          6.14        328.72       136.71 o                         
   1   8  11         50.42        122.44       135.72 o                         
   2   8  11         50.35          1.02       156.55 o                         
 -13   0  12       3719.57       3542.97       301.14 o                         
 -13   0  12       2959.23       2764.06       244.08 o                         
 -12   0  12       1490.39       1523.95       186.70 o                         
 -12   0  12       1185.73        999.43       145.30 o                         
 -11   0  12       1012.28        999.13       113.82 o                         
 -11   0  12       1272.37       1242.61       163.11 o                         
 -10   0  12         10.41        -52.43        52.43 o                         
 -10   0  12          8.28         22.29        41.12 o                         
  -9   0  12        887.00        884.17        96.74 o                         
  -9   0  12       1114.91       1043.56       133.96 o                         
  -8   0  12       1489.45       1384.19       145.99 o                         
  -8   0  12       1184.98       1327.01       107.62 o                         
  -7   0  12       1000.49        987.63        96.98 o                         
  -7   0  12       1257.56       1408.82       141.12 o                         
  -6   0  12         61.79        119.22        59.22 o                         
  -6   0  12         49.16         76.85        30.81 o                         
  -5   0  12        188.80        151.17        41.34 o                         
  -5   0  12        237.31        230.92        53.05 o                         
  -4   0  12         24.88         -4.89        31.08 o                         
  -4   0  12         19.79         -8.59        23.04 o                         
  -3   0  12       1130.55       1050.21        90.40 o                         
  -3   0  12        899.44        757.42        69.39 o                         
  -2   0  12        127.85        203.45        39.60 o                         
  -2   0  12        101.72        105.56        32.81 o                         
  -1   0  12        134.50        115.43        27.38 o                         
  -1   0  12        107.00        110.50        33.59 o                         
   0   0  12        661.42        651.47        77.64 o                         
   0   0  12        831.37        902.29        80.18 o                         
   1   0  12       3852.00       3938.81       171.73 o                         
   1   0  12       4841.74       4722.12       163.23 o                         
   2   0  12      16713.53      16788.22       342.16 o                         
   2   0  12      13297.00      13062.42       352.09 o                         
   3   0  12      16767.59      16323.41       398.87 o                         
   3   0  12      21075.86      21278.86       403.09 o                         
   4   0  12      15204.05      15489.65       345.49 o                         
   4   0  12      12096.08      11796.61       365.71 o                         
   5   0  12       4053.97       4197.78       258.80 o                         
   5   0  12       5095.60       5352.78       255.28 o                         
   6   0  12        999.10        937.58       119.29 o                         
   6   0  12        794.86        826.75       115.69 o                         
   7   0  12          2.00         31.17        56.02 o                         
   7   0  12          1.59         66.89        70.30 o                         
   8   0  12        235.07        334.81        94.34 o                         
   8   0  12        295.47        140.38        64.15 o                         
   9   0  12         35.32         20.55        80.58 o                         
   9   0  12         44.39         69.47        83.19 o                         
  10   0  12       1160.01       1003.91       224.16 o                         
  10   0  12        922.88       1072.64       293.26 o                         
 -13   1  12        191.23        174.73        50.26 o                         
 -13   1  12        240.37        198.42        68.73 o                         
 -12   1  12          7.18         38.27        47.03 o                         
 -12   1  12          9.02         60.71        53.87 o                         
 -11   1  12        198.57        277.23        54.56 o                         
 -11   1  12        157.98        135.30        40.15 o                         
 -10   1  12        466.52        585.19        69.34 o                         
 -10   1  12        371.16        361.62        53.07 o                         
  -9   1  12       1886.87       1794.00       116.30 o                         
  -9   1  12       1501.16       1406.87        94.69 o                         
  -8   1  12       2302.40       2420.22       123.82 o                         
  -8   1  12       2893.98       2790.89       142.15 o                         
  -7   1  12       1759.53       1874.71       106.35 o                         
  -7   1  12       1399.85       1497.18        88.58 o                         
  -6   1  12        523.42        560.57        52.04 o                         
  -6   1  12        657.90        519.78        55.75 o                         
  -5   1  12          1.42         -4.92        20.67 o                         
  -5   1  12          1.78        -24.09        24.33 o                         
  -4   1  12       1105.17       1175.67        70.65 o                         
  -4   1  12        879.25        939.80        59.96 o                         
  -3   1  12       5833.70       5495.99       126.45 o                         
  -3   1  12       4641.19       4849.15       113.90 o                         
  -2   1  12       6962.49       6849.79       138.27 o                         
  -2   1  12       5539.23       5451.44       117.20 o                         
  -1   1  12       5403.14       5583.44       127.33 o                         
  -1   1  12       4298.65       4168.23       104.38 o                         
   0   1  12       3345.19       3231.87       102.39 o                         
   0   1  12       4204.71       4281.90       133.01 o                         
   1   1  12        115.61         95.60        27.88 o                         
   1   1  12         91.98         88.75        25.03 o                         
   2   1  12       2201.17       2346.97       119.74 o                         
   2   1  12       1751.21       1844.58        90.36 o                         
   3   1  12          4.87         30.15        28.51 o                         
   3   1  12          6.12         21.44        31.92 o                         
   4   1  12        867.24        836.99        81.41 o                         
   4   1  12        689.96        777.86        69.73 o                         
   5   1  12        425.02        529.43        66.07 o                         
   5   1  12        534.23        533.85        67.23 o                         
   6   1  12        684.13        672.71        75.09 o                         
   6   1  12        859.91        902.12        86.52 o                         
   7   1  12       2888.45       2656.32       147.64 o                         
   7   1  12       2298.00       2261.99       136.19 o                         
   8   1  12       2153.64       2044.73       142.67 o                         
   8   1  12       1713.40       1689.72       131.65 o                         
   9   1  12        952.64        847.42       106.57 o                         
   9   1  12       1197.41       1065.14       102.71 o                         
  10   1  12        639.61        506.29       119.80 o                         
  10   1  12        508.86        356.78       277.95 o                         
 -13   2  12       1043.21       1224.28       150.76 o                         
 -13   2  12        829.96        668.88        94.88 o                         
 -12   2  12        284.47        150.68        52.47 o                         
 -12   2  12        357.56        118.39        59.33 o                         
 -11   2  12       1872.47       1873.38       114.98 o                         
 -11   2  12       2353.58       2108.06       138.62 o                         
 -10   2  12       2874.34       2864.93       164.04 o                         
 -10   2  12       2286.78       2220.53       123.28 o                         
  -9   2  12       1269.34       1279.51        86.84 o                         
  -9   2  12       1595.49       1560.87       114.59 o                         
  -8   2  12        162.92        208.95        47.34 o                         
  -8   2  12        129.62        154.19        40.08 o                         
  -7   2  12       1649.60       1765.32       111.11 o                         
  -7   2  12       1312.39       1396.04        89.33 o                         
  -6   2  12       4902.51       4765.27       162.32 o                         
  -6   2  12       6162.16       6344.95       187.03 o                         
  -5   2  12       9538.79       9510.20       188.12 o                         
  -5   2  12       7588.90       7263.39       156.07 o                         
  -4   2  12      10793.11      11027.62       176.49 o                         
  -4   2  12       8586.81       8667.73       154.12 o                         
  -3   2  12       8430.27       8263.91       160.53 o                         
  -3   2  12       6706.98       6689.75       135.20 o                         
  -2   2  12        454.16        482.20        48.24 o                         
  -2   2  12        361.32        387.24        37.39 o                         
  -1   2  12          0.57         20.00        23.21 o                         
  -1   2  12          0.72         21.44        22.84 o                         
   0   2  12        290.02        302.34        34.16 o                         
   0   2  12        230.73        252.94        31.48 o                         
   1   2  12          5.79         13.99        18.73 o                         
   1   2  12          7.28         63.04        25.10 o                         
   2   2  12         54.38         51.61        26.71 o                         
   2   2  12         68.35         18.23        28.66 o                         
   3   2  12         30.19          8.85        35.82 o                         
   3   2  12         24.02        -15.64        32.06 o                         
   4   2  12         19.73         68.78        33.16 o                         
   4   2  12         24.79         68.08        38.70 o                         
   5   2  12         26.45          1.98        35.24 o                         
   5   2  12         21.04         51.68        35.80 o                         
   6   2  12          9.39        -14.72        38.41 o                         
   6   2  12         11.81         26.43        41.19 o                         
   7   2  12         18.17         23.77        42.84 o                         
   7   2  12         14.45         51.72        38.86 o                         
   8   2  12        551.25        584.67        77.88 o                         
   8   2  12        438.56        296.07        67.33 o                         
   9   2  12        932.76        831.10        92.34 o                         
   9   2  12       1172.42       1068.68       115.24 o                         
  10   2  12       4955.60       5031.43       540.51 o                         
 -12   3  12       2624.89       2891.06       167.31 o                         
 -12   3  12       2088.32       1970.09       124.75 o                         
 -11   3  12       3132.18       3052.19       168.34 o                         
 -11   3  12       2491.91       2398.07       136.72 o                         
 -10   3  12       6889.14       6598.09       242.82 o                         
 -10   3  12       5480.88       5593.02       204.05 o                         
  -9   3  12       6067.04       5921.40       233.99 o                         
  -9   3  12       4826.83       4429.96       172.57 o                         
  -8   3  12       2632.61       2452.03       133.71 o                         
  -8   3  12       3309.03       2938.67       153.03 o                         
  -7   3  12        724.40        743.70        71.04 o                         
  -7   3  12        910.53        892.80        81.77 o                         
  -6   3  12        609.83        671.38        62.06 o                         
  -6   3  12        766.52        798.46        70.85 o                         
  -5   3  12       1537.02       1519.58        87.86 o                         
  -5   3  12       1222.83       1237.34        73.14 o                         
  -4   3  12       1622.37       1700.61        91.69 o                         
  -4   3  12       2039.22       1893.69        88.10 o                         
  -3   3  12        585.39        549.67        52.23 o                         
  -3   3  12        465.73        442.76        44.35 o                         
  -2   3  12         17.96          7.99        22.47 o                         
  -2   3  12         22.57         44.76        25.90 o                         
  -1   3  12        932.65        950.72        70.84 o                         
  -1   3  12        742.00        764.37        63.09 o                         
   0   3  12       3271.01       3336.98       114.71 o                         
   0   3  12       4111.47       4141.37       135.40 o                         
   1   3  12       1267.91       1274.31        82.87 o                         
   1   3  12       1593.68       1659.09        93.28 o                         
   2   3  12       4012.73       3901.11       143.63 o                         
   2   3  12       3192.46       3140.80       125.79 o                         
   3   3  12         39.73         -8.41        37.94 o                         
   3   3  12         31.61         55.54        35.44 o                         
   4   3  12       2445.96       2351.51       134.08 o                         
   4   3  12       3074.43       2947.35       158.69 o                         
   5   3  12       3605.07       3775.49       185.82 o                         
   5   3  12       2868.13       2640.95       151.66 o                         
   6   3  12       2182.57       2385.47       144.29 o                         
   6   3  12       2743.36       2605.93       150.30 o                         
   7   3  12       1853.70       1700.51       127.77 o                         
   7   3  12       2329.99       2322.22       146.32 o                         
   8   3  12        267.38        274.34        59.82 o                         
   8   3  12        336.09        394.83        68.67 o                         
   9   3  12         14.09         94.44        56.66 o                         
   9   3  12         11.21         22.40        58.94 o                         
 -12   4  12        482.57        419.53       118.94 o                         
 -12   4  12        383.92        351.01       147.83 o                         
 -11   4  12        841.34        863.27        86.22 o                         
 -11   4  12       1057.52       1039.69       109.24 o                         
 -10   4  12        411.90        323.39        68.29 o                         
 -10   4  12        327.70        366.52        60.40 o                         
  -9   4  12          1.12         18.24        45.49 o                         
  -9   4  12          0.89         20.78        36.62 o                         
  -8   4  12        217.64        217.86        54.91 o                         
  -8   4  12        173.15        234.59        49.65 o                         
  -7   4  12        931.76        974.08        85.52 o                         
  -7   4  12       1171.17       1112.17       101.67 o                         
  -6   4  12       1091.74       1058.37        76.58 o                         
  -6   4  12       1372.26       1311.65        94.34 o                         
  -5   4  12       1250.82       1301.32        87.93 o                         
  -5   4  12        995.13       1103.79        78.88 o                         
  -4   4  12       1275.94       1357.40        84.28 o                         
  -4   4  12       1603.78       1645.59       109.80 o                         
  -3   4  12       1713.20       1653.36        96.37 o                         
  -3   4  12       2153.40       2079.91       112.93 o                         
  -2   4  12         47.56         19.97        29.49 o                         
  -2   4  12         59.78         61.84        28.27 o                         
  -1   4  12          9.24        -17.10        26.40 o                         
  -1   4  12         11.62         13.28        31.65 o                         
   0   4  12        748.88        665.14        61.51 o                         
   0   4  12        595.79        659.43        63.66 o                         
   1   4  12       1068.83       1070.56        77.25 o                         
   1   4  12       1343.45       1286.20        89.02 o                         
   2   4  12       4319.46       4321.57       167.95 o                         
   2   4  12       3436.48       3333.24       141.58 o                         
   3   4  12       4857.54       4568.41       190.67 o                         
   3   4  12       3864.57       4073.37       175.51 o                         
   4   4  12       2845.03       2644.36       153.44 o                         
   4   4  12       3576.03       3664.05       184.66 o                         
   5   4  12       1404.83       1341.39       116.82 o                         
   5   4  12       1117.66       1191.19       102.10 o                         
   6   4  12        456.65        354.44        70.21 o                         
   6   4  12        363.31        296.13        65.73 o                         
   7   4  12          7.05         12.78        54.30 o                         
   7   4  12          8.86         31.68        55.97 o                         
   8   4  12        172.64        209.46        59.19 o                         
   8   4  12        217.00        234.79        65.96 o                         
 -11   5  12       1625.01       2023.14       431.24 o                         
 -11   5  12       1292.83       1010.28       219.27 o                         
 -10   5  12        162.13        174.09        51.39 o                         
 -10   5  12        203.79        326.07        68.26 o                         
  -9   5  12        202.37        217.62        57.59 o                         
  -9   5  12        161.00        125.48        49.22 o                         
  -8   5  12       1032.27       1022.32        92.67 o                         
  -8   5  12       1297.50       1403.00       118.51 o                         
  -7   5  12        968.98        966.69        89.02 o                         
  -7   5  12        770.91        758.79        71.59 o                         
  -6   5  12        220.93        213.84        46.77 o                         
  -6   5  12        175.77        227.61        41.40 o                         
  -5   5  12        386.30        346.92        57.69 o                         
  -5   5  12        307.33        202.04        44.23 o                         
  -4   5  12       3886.21       3769.48       168.62 o                         
  -4   5  12       3091.80       3065.88       142.30 o                         
  -3   5  12       7939.02       7760.98       226.80 o                         
  -3   5  12       9978.88       9387.96       237.91 o                         
  -2   5  12      10045.18       9897.39       239.30 o                         
  -2   5  12       7991.77       8255.59       232.49 o                         
  -1   5  12       5661.86       5391.31       200.43 o                         
  -1   5  12       4504.48       4456.80       175.83 o                         
   0   5  12       2315.26       2264.88       127.93 o                         
   0   5  12       1841.98       1823.05       119.54 o                         
   1   5  12          3.42          0.57        38.36 o                         
   1   5  12          2.72         16.00        36.97 o                         
   2   5  12        467.27        395.73        55.52 o                         
   2   5  12        587.34        573.68        68.40 o                         
   3   5  12          2.23        -22.17        38.63 o                         
   3   5  12          1.77         32.53        39.01 o                         
   4   5  12         75.47         97.83        51.18 o                         
   4   5  12         94.86        133.19        51.35 o                         
   5   5  12         32.12         80.33        51.84 o                         
   5   5  12         25.55         -4.41        47.54 o                         
   6   5  12        183.15         97.35        59.85 o                         
   6   5  12        230.21        156.74        66.15 o                         
   7   5  12       1963.85       1725.61       151.20 o                         
   7   5  12       1562.40       1659.06       138.01 o                         
  -9   6  12         23.66         61.50        66.76 o                         
  -9   6  12         18.82         45.99        47.36 o                         
  -8   6  12        269.90        265.40        66.92 o                         
  -8   6  12        214.73        287.68        57.04 o                         
  -7   6  12        534.78        426.51        65.56 o                         
  -7   6  12        425.46        447.62        61.82 o                         
  -6   6  12        249.16        276.78        51.81 o                         
  -6   6  12        313.18        354.66        63.89 o                         
  -5   6  12        219.98        338.90        64.69 o                         
  -5   6  12        175.01        140.79        46.56 o                         
  -4   6  12        408.27        332.25        60.34 o                         
  -4   6  12        513.17        522.63        75.30 o                         
  -3   6  12       1423.14       1518.54       118.24 o                         
  -3   6  12       1132.22       1186.69       101.70 o                         
  -2   6  12        339.79        350.08        55.27 o                         
  -2   6  12        270.33        243.97        49.27 o                         
  -1   6  12        121.42        159.57        52.21 o                         
  -1   6  12        152.61        164.45        53.77 o                         
   0   6  12        107.53        157.99        47.52 o                         
   0   6  12        135.16        103.88        47.30 o                         
   1   6  12        575.62        578.77        79.93 o                         
   1   6  12        723.52        788.52        84.71 o
[truncated: 77,925 more chars]
