# Supplementary material for: Metal halide coordination compounds with quinazolin-4(3H)-one
Source: Acta Crystallogr E Crystallogr Commun. 2023 Jun 6;79(Pt 7):614–8. doi: 10.1107/S2056989023004802 (PMC10439437; doi:10.1107/S2056989023004802)
Supplement: Supplementary file 3 [file e-79-00614-IIsup6.hkl]

data_II                                                                         
_shelx_title ' comp2 c12_b2 re-integrated twin both domains taken'              
_shelx_refln_list_code          4                                               
_shelx_F_calc_maximum      175.99                                               
_exptl_crystal_F_000       380.00                                               
_reflns_d_resolution_high  0.7054                                               
                                                                                
loop_                                                                           
 _space_group_symop_operation_xyz                                               
 'x, y, z'                                                                      
 '-x, -y, -z'                                                                   
                                                                                
_cell_length_a     6.8191                                                       
_cell_length_b     7.0735                                                       
_cell_length_c    10.4659                                                       
_cell_angle_alpha  85.718                                                       
_cell_angle_beta   80.789                                                       
_cell_angle_gamma  89.152                                                       
                                                                                
_shelx_F_squared_multiplier     1.000                                           
                                                                                
loop_                                                                           
 _refln_index_h                                                                 
 _refln_index_k                                                                 
 _refln_index_l                                                                 
 _refln_F_squared_calc                                                          
 _refln_F_squared_meas                                                          
 _refln_F_squared_sigma                                                         
 _refln_observed_status                                                         
   1   0   0      13096.23      14376.31        81.71 o                         
   2   0   0       6626.76       6868.64        47.15 o                         
   3   0   0       7917.74       8406.67        57.36 o                         
   4   0   0       5371.52       5430.68       126.69 o                         
   5   0   0        757.86        673.50        50.50 o                         
   6   0   0         17.34         75.74        21.74 o                         
   7   0   0         10.05         10.99        18.88 o                         
   8   0   0        190.43        210.15        32.64 o                         
   9   0   0       2007.86       2063.13       159.97 o                         
  -9   1   0       1908.80       1812.48       100.93 o                         
  -9   1   0        964.50        640.14       139.63 o                         
  -8   1   0       2453.41       2424.52       109.25 o                         
  -7   1   0       6805.74       6740.70       215.93 o                         
  -7   1   0       3680.69       3755.39       205.50 o                         
  -7   1   0       3952.71       3910.37       240.98 o                         
  -6   1   0       7579.66       7714.77       216.98 o                         
  -6   1   0       5143.17       4981.61       139.20 o                         
  -6   1   0       5523.27       5171.74       258.49 o                         
  -5   1   0       3833.96       3698.35       141.79 o                         
  -5   1   0       4117.31       4095.54       141.56 o                         
  -5   1   0       6902.87       6369.71       319.27 o                         
  -4   1   0       1783.73       1792.72        47.05 o                         
  -4   1   0       1915.55       1761.72        83.28 o                         
  -4   1   0       8280.62       8234.16       328.38 o                         
  -3   1   0       2287.51       2320.28        49.42 o                         
  -3   1   0       2456.57       2495.67        88.19 o                         
  -3   1   0       9078.86       9473.34       307.43 o                         
  -2   1   0       4560.81       4585.07        35.76 o                         
  -2   1   0       4246.95       4494.89        59.59 o                         
  -1   1   0       1383.04       1386.66        25.86 o                         
  -1   1   0       1287.86       1303.33        20.24 o                         
   0   1   0         12.78         12.54         1.30 o                         
   0   1   0         11.90         23.72         3.24 o                         
   1   1   0        543.26        538.52        15.25 o                         
   1   1   0        505.87        523.46        16.15 o                         
   2   1   0       2614.88       2728.37        30.93 o                         
   2   1   0       2808.13       2868.29        47.68 o                         
   3   1   0       7111.70       7066.66        84.85 o                         
   3   1   0       6622.29       6862.73        53.92 o                         
   4   1   0       6365.06       6661.58       156.73 o                         
   4   1   0       6835.46       6826.65        92.78 o                         
   5   1   0       2785.56       2775.60       139.94 o                         
   5   1   0       2991.42       2874.84        97.26 o                         
   6   1   0       2056.40       1946.34       157.85 o                         
   6   1   0       2208.37       2212.82        95.97 o                         
   7   1   0       6744.57       6722.62       226.27 o                         
   7   1   0       3063.87       2934.23       179.25 o                         
   7   1   0       2853.03       2952.92       209.64 o                         
   8   1   0       2495.57       2740.59       150.46 o                         
   9   1   0        944.30        938.16       168.86 o                         
  -9   2   0        606.45        665.88        77.96 o                         
  -8   2   0        522.88        571.58        69.80 o                         
  -8   2   0        486.90        442.46        78.63 o                         
  -7   2   0         99.58         93.42        19.63 o                         
  -7   2   0         92.73        107.28        33.39 o                         
  -6   2   0        214.75        212.46        37.55 o                         
  -6   2   0        199.97        236.30        36.65 o                         
  -5   2   0        452.95        480.71        31.80 o                         
  -5   2   0        486.42        517.47        59.13 o                         
  -4   2   0       2375.09       2307.82        61.05 o                         
  -4   2   0       2550.62       2463.47        32.46 o                         
  -3   2   0       7756.07       8137.12       101.85 o                         
  -3   2   0       8329.27       8310.61        91.40 o                         
  -2   2   0       5967.39       6085.32        61.27 o                         
  -2   2   0       6408.40       6207.71        77.97 o                         
  -1   2   0       2185.34       2038.17        22.26 o                         
  -1   2   0       2346.84       2276.89        46.89 o                         
   0   2   0      20582.80      21473.58       122.87 o                         
   0   2   0      22103.95      22282.16       131.27 o                         
   1   2   0       6389.58       6290.88        83.59 o                         
   1   2   0       5949.87       5992.26        82.02 o                         
   2   2   0      10274.20      10523.82        92.67 o                         
   2   2   0       9567.15       9905.28        99.11 o                         
   3   2   0       3743.02       3671.43        63.85 o                         
   3   2   0       3485.43       3520.56        61.86 o                         
   4   2   0       1055.93       1166.23        32.27 o                         
   4   2   0       1133.97       1087.00        40.41 o                         
   5   2   0        312.87        339.99        31.58 o                         
   5   2   0        291.34        277.74        40.23 o                         
   6   2   0         32.07         26.50        14.15 o                         
   6   2   0         34.43         49.69        14.22 o                         
   7   2   0        317.22        288.87        39.93 o                         
   7   2   0        340.66        424.08        74.61 o                         
   8   2   0        192.02        208.39        33.93 o                         
   8   2   0        206.21        223.26        52.05 o                         
   9   2   0        264.41        318.49        30.49 o                         
  -8   3   0       1149.19        956.91       121.81 o                         
  -8   3   0       1234.11       1263.83       106.94 o                         
  -7   3   0       1598.00       1383.19       140.88 o                         
  -7   3   0       1716.10       1564.79        95.40 o                         
  -6   3   0       2137.53       1989.98       129.56 o                         
  -6   3   0       2295.50       2234.21       101.68 o                         
  -5   3   0       5148.23       4911.23       176.34 o                         
  -5   3   0       5528.70       5303.27       165.06 o                         
  -4   3   0       4413.36       4262.15        80.30 o                         
  -4   3   0       4739.53       4566.31        82.57 o                         
  -3   3   0       1196.59       1110.58        42.88 o                         
  -3   3   0       1114.24       1103.51        53.84 o                         
  -2   3   0        383.06        414.70        38.32 o                         
  -2   3   0        411.37        382.53        30.38 o                         
  -1   3   0        196.15        200.84        21.24 o                         
  -1   3   0        182.65        195.17         8.25 o                         
   0   3   0         68.01         79.96        11.44 o                         
   0   3   0         63.33         75.13        11.74 o                         
   1   3   0       1595.03       1528.95        24.18 o                         
   1   3   0       1485.26       1569.62        44.11 o                         
   2   3   0       1355.29       1371.98        51.77 o                         
   2   3   0       1262.02       1249.48        39.83 o                         
   3   3   0       1309.36       1301.84        42.94 o                         
   3   3   0       1406.13       1349.77        28.11 o                         
   4   3   0       3955.89       3938.89        75.69 o                         
   4   3   0       4248.25       4181.98        77.14 o                         
   5   3   0       5700.68       5712.89       126.09 o                         
   5   3   0       5308.37       5350.35       139.46 o                         
   6   3   0       3297.08       3243.62       117.15 o                         
   6   3   0       3540.75       3533.09       161.50 o                         
   7   3   0       1087.73       1049.20        76.41 o                         
   7   3   0       1168.12       1207.10       132.16 o                         
   8   3   0        585.94        571.16        64.53 o                         
   8   3   0        629.24        598.67        96.87 o                         
  -8   4   0        124.43         27.43        50.42 o                         
  -7   4   0        178.89        199.30        30.21 o                         
  -6   4   0        432.17        495.11        42.80 o                         
  -5   4   0        514.32        443.97        74.44 o                         
  -5   4   0       1605.78       1472.57       156.55 o                         
  -5   4   0        478.93        435.56        58.66 o                         
  -4   4   0       4595.18       4460.27       121.61 o                         
  -4   4   0       1380.49       1441.06        97.07 o                         
  -4   4   0       1285.49       1397.51        84.05 o                         
  -3   4   0       3051.86       3149.14       101.51 o                         
  -3   4   0       7720.52       7791.74       192.38 o                         
  -3   4   0       2841.84       2884.64       110.94 o                         
  -2   4   0       4632.03       4699.67       133.33 o                         
  -2   4   0       4974.36       4686.22        95.95 o                         
  -1   4   0       8563.54       8436.26       135.38 o                         
  -1   4   0       7974.22       7669.19        92.97 o                         
   0   4   0      10742.88      11192.58       154.77 o                         
   0   4   0      10003.58       9841.75       147.46 o                         
   0   4   0      11710.95      12402.43       224.34 o                         
   1   4   0        734.93        685.15        51.79 o                         
   1   4   0        789.24        738.58        19.69 o                         
   2   4   0       2726.57       2863.19        99.78 o                         
   2   4   0       6150.24       6117.52       229.72 o                         
   2   4   0       2538.93       2577.03        96.08 o                         
   3   4   0       2724.30       2838.73       113.58 o                         
   3   4   0       3697.86       4024.45       198.91 o                         
   3   4   0       2925.64       2911.09       109.78 o                         
   4   4   0        974.12        972.99        71.80 o                         
   4   4   0       1046.11       1054.13        71.71 o                         
   4   4   0       1139.38       1110.08       115.94 o                         
   5   4   0        154.92        158.34        36.29 o                         
   5   4   0        144.26        166.28        37.88 o                         
   5   4   0        166.56        142.96        60.71 o                         
   6   4   0        296.94        250.35        52.10 o                         
   7   4   0        884.73        960.51        92.19 o                         
  -7   5   0       4057.11       4471.82       211.46 o                         
  -6   5   0       3453.07       3583.24       184.75 o                         
  -5   5   0       1956.43       1920.46        82.83 o                         
  -4   5   0       2070.15       2046.04        85.00 o                         
  -4   5   0       1815.57       1780.41        94.67 o                         
  -3   5   0       2068.56       2172.37        75.12 o                         
  -3   5   0       1926.21       1918.65       110.75 o                         
  -3   5   0       2425.62       2318.20       162.85 o                         
  -2   5   0        767.79        819.16        56.61 o                         
  -2   5   0        714.96        714.30        63.53 o                         
  -1   5   0          3.84         13.76         6.53 o                         
  -1   5   0          4.12          8.00         7.42 o                         
   0   5   0         63.97         86.81        14.91 o                         
   0   5   0         59.57         73.24        12.50 o                         
   1   5   0        950.04       1081.70        62.99 o                         
   1   5   0        884.66        828.82        43.98 o                         
   2   5   0       2266.26       2184.88        67.52 o                         
   2   5   0       2433.74       2489.39        88.15 o                         
   3   5   0       1891.19       1834.37        69.61 o                         
   3   5   0       6493.69       6070.31       287.16 o                         
   3   5   0       2030.96       2082.00        98.29 o                         
   4   5   0       4554.06       4693.27       184.01 o                         
   4   5   0        978.62       1030.70        76.25 o                         
   5   5   0       2764.99       2771.56       149.04 o                         
   6   5   0       3807.12       4198.32       192.98 o                         
   7   5   0       2375.92       2622.08       153.32 o                         
  -7   6   0         19.30         16.37        31.95 o                         
  -7   6   0         20.73          5.03        37.42 o                         
  -6   6   0        134.81        132.14        31.87 o                         
  -6   6   0        144.78        135.74        34.11 o                         
  -5   6   0        299.12        379.54        52.70 o                         
  -5   6   0        321.23        232.93        45.44 o                         
  -4   6   0       1350.92       1419.89        82.32 o                         
  -4   6   0       1257.95       1414.39        90.16 o                         
  -3   6   0       1857.93       1989.28        89.92 o                         
  -3   6   0       1995.24       2047.40        70.59 o                         
  -2   6   0        753.76        949.29        78.53 o                         
  -2   6   0        809.47        967.38        75.74 o                         
  -1   6   0       2481.46       2484.48        75.85 o                         
  -1   6   0       2310.69       2272.96        91.11 o                         
   0   6   0       6705.92       6808.93       151.74 o                         
   0   6   0       6244.43       6086.20       144.78 o                         
   1   6   0       2303.51       2354.80        73.19 o                         
   1   6   0       2473.75       2400.51        93.34 o                         
   2   6   0       1088.91       1065.60        57.21 o                         
   2   6   0       1169.38       1154.17        76.49 o                         
   3   6   0        467.48        553.38        61.29 o                         
   3   6   0        435.31        451.91        52.39 o                         
   4   6   0        329.47        379.16        46.07 o                         
   4   6   0        353.82        325.44        48.91 o                         
   5   6   0         59.10         82.64        20.54 o                         
   5   6   0         55.03         45.35        23.55 o                         
   6   6   0        107.22         74.86        30.57 o                         
   6   6   0        115.15        142.22        40.12 o                         
   7   6   0          8.52         70.01        42.08 o                         
   7   6   0          7.94        -46.29        46.29 o                         
  -6   7   0       1574.05       1609.16       150.82 o                         
  -6   7   0       1465.73       1638.31       170.09 o                         
  -5   7   0       1147.83       1058.21        93.97 o                         
  -5   7   0       1232.66       1343.02       141.13 o                         
  -4   7   0        330.82        326.93        45.56 o                         
  -4   7   0        355.27        398.81        59.88 o                         
  -3   7   0        155.69        226.05        35.71 o                         
  -3   7   0        144.97        131.81        32.68 o                         
  -2   7   0        296.92        286.87        45.71 o                         
  -2   7   0        318.87        400.44        38.40 o                         
  -1   7   0         36.62         30.58        14.81 o                         
  -1   7   0         39.32         15.96        13.18 o                         
   0   7   0         45.52         47.05        15.74 o                         
   0   7   0         48.88         63.22        18.79 o                         
   1   7   0        240.87        290.25        53.80 o                         
   1   7   0        258.67        319.74        45.27 o                         
   2   7   0        489.84        510.80        59.62 o                         
   2   7   0        456.13        459.31        47.92 o                         
   3   7   0       1314.42       1459.12        80.26 o                         
   3   7   0       1411.56       1497.32        94.39 o                         
   4   7   0       1854.22       1997.67       105.51 o                         
   4   7   0       1726.62       1907.98       140.93 o                         
   5   7   0        922.76       1005.55        91.62 o                         
   5   7   0        859.26        845.51       104.64 o                         
   6   7   0        668.08        714.95        99.62 o                         
   6   7   0        622.11        530.41        79.22 o                         
  -5   8   0        200.01        160.82        26.23 o                         
  -5   8   0        214.79        234.04        37.18 o                         
  -4   8   0        449.61        387.75        49.56 o                         
  -4   8   0        482.84        538.66        60.42 o                         
  -3   8   0       1508.13       1662.28        91.84 o                         
  -3   8   0       1404.34       1400.72       109.75 o                         
  -2   8   0       1088.23        967.90        86.04 o                         
  -2   8   0       1168.65       1375.21        98.90 o                         
  -1   8   0        922.28        866.47       101.70 o                         
  -1   8   0        990.44       1064.60       101.84 o                         
   0   8   0        874.12        875.36        78.71 o                         
   0   8   0        813.96        816.72        97.23 o                         
   1   8   0        704.48        649.88        86.27 o                         
   1   8   0        756.54        800.55        78.07 o                         
   2   8   0       1109.50        996.41       105.52 o                         
   2   8   0       1191.50       1279.65       104.74 o                         
   3   8   0        466.04        400.14        58.70 o                         
   3   8   0        433.97        483.42        72.75 o                         
   4   8   0        116.27        114.62        33.73 o                         
   4   8   0        108.27         52.48        32.29 o                         
   5   8   0         28.17         41.57        27.37 o                         
   5   8   0         30.25         97.73        19.16 o                         
  -3   9   0        139.17         94.90        72.91 o                         
  -3   9   0        149.45        134.60        36.80 o                         
  -2   9   0         12.86        -17.71        17.71 o                         
  -2   9   0         11.97          5.64        21.18 o                         
  -1   9   0          2.00        -16.93        16.93 o                         
  -1   9   0          1.86        -20.54        20.54 o                         
   0   9   0         37.49         33.26        22.96 o                         
   0   9   0         40.26         40.50        24.17 o                         
   1   9   0        292.74        247.41        45.12 o                         
   1   9   0        314.37        244.45        53.59 o                         
   2   9   0        247.22        234.95        40.54 o                         
   2   9   0        265.50        340.16        41.58 o                         
   3   9   0        171.30        259.85        42.41 o                         
   3   9   0        159.51        176.50        28.43 o                         
   4   9   0        385.16        404.14        90.83 o                         
   0  10   0        728.37        643.54       120.12 o                         
  -3  -9   1        241.68        386.68        52.84 o                         
  -3  -9   1        225.04        146.67        26.79 o                         
  -2  -9   1        511.01        398.08        60.24 o                         
  -2  -9   1        548.78        711.44        70.24 o                         
  -1  -9   1        689.27        630.13        87.94 o                         
  -1  -9   1        740.21        764.94        72.90 o                         
   0  -9   1        329.35        346.45        61.16 o                         
   0  -9   1        353.69        382.86        83.13 o                         
   1  -9   1        102.63         49.20        29.13 o                         
   1  -9   1        110.21        119.12        40.99 o                         
   2  -9   1         27.89         23.84        22.84 o                         
   2  -9   1         29.95         20.14        21.64 o                         
  -5  -8   1         50.29         67.68        18.84 o                         
  -5  -8   1         46.83         10.18        37.52 o                         
  -4  -8   1          3.08         59.99        28.47 o                         
  -4  -8   1          3.31         25.34        17.63 o                         
  -3  -8   1        140.06         91.16        23.35 o                         
  -3  -8   1        130.42         51.15        26.32 o                         
  -2  -8   1        375.04        335.68        57.51 o                         
  -2  -8   1        402.75        393.62        72.52 o                         
  -1  -8   1        226.41        187.79        34.75 o                         
  -1  -8   1        243.14        245.02        39.05 o                         
   0  -8   1        312.38        272.45        57.84 o                         
   0  -8   1        335.47        310.23        47.03 o                         
   1  -8   1        710.02        780.87       100.04 o                         
   1  -8   1        762.49        803.38        74.35 o                         
   2  -8   1       2261.35       2363.24       123.90 o                         
   2  -8   1       2105.73       2081.76       141.00 o                         
   3  -8   1       1102.96        974.28       114.83 o                         
   3  -8   1       1184.47       1195.53        84.13 o                         
   4  -8   1        713.55        784.14        70.22 o                         
   5  -8   1        304.38        405.76        80.57 o                         
   5  -8   1        283.43        274.18        34.77 o                         
  -6  -7   1         86.18         87.55        28.24 o                         
  -6  -7   1         92.54        157.64        42.11 o                         
  -5  -7   1       1254.73       1173.32       136.79 o                         
  -5  -7   1       1347.46       1209.91        85.95 o                         
  -4  -7   1       2311.48       2387.46       108.21 o                         
  -4  -7   1       2152.40       2231.08       158.69 o                         
  -3  -7   1       1277.44       1302.71        85.89 o                         
  -3  -7   1       1371.85       1534.38       153.02 o                         
  -2  -7   1        519.08        546.31        53.61 o                         
  -2  -7   1        557.45        477.42        57.65 o                         
  -1  -7   1        567.16        549.44        73.49 o                         
  -1  -7   1        609.07        618.02        66.58 o                         
   0  -7   1        685.96        851.56        94.41 o                         
   0  -7   1        736.65        756.31        72.36 o                         
   1  -7   1        220.95        295.05        42.81 o                         
   1  -7   1        205.74        209.30        25.89 o                         
   2  -7   1         19.37         32.02        15.61 o                         
   2  -7   1         18.04         21.81        16.26 o                         
   3  -7   1          6.50         50.13        13.46 o                         
   3  -7   1          6.05         15.29        17.68 o                         
   4  -7   1         70.96         98.48        26.99 o                         
   4  -7   1         76.20        109.36        23.85 o                         
   5  -7   1        737.86        827.72        82.12 o                         
   5  -7   1        792.40        823.63        98.42 o                         
   6  -7   1        884.98        843.18        84.35 o                         
   6  -7   1        824.08        935.88       119.00 o                         
  -6  -6   1        192.28        192.21        46.04 o                         
  -6  -6   1        206.49        310.22        60.32 o                         
  -5  -6   1        308.82        347.35        47.14 o                         
  -5  -6   1        287.57        227.45        48.90 o                         
  -4  -6   1          0.68          6.52        11.37 o                         
  -4  -6   1          0.73          2.19        12.40 o                         
  -3  -6   1        108.52        112.17        20.94 o                         
  -3  -6   1        116.55        147.27        31.73 o                         
  -2  -6   1        510.76        629.05        61.48 o                         
  -2  -6   1        548.50        548.70        60.18 o                         
  -1  -6   1       1773.05       1695.16        81.99 o                         
  -1  -6   1       1651.03       1633.11        59.50 o                         
   0  -6   1       2460.21       2389.77        69.13 o                         
   0  -6   1       2642.03       2683.93        96.05 o                         
   1  -6   1       1067.83        989.40        76.93 o                         
   1  -6   1       1146.75       1236.41        52.95 o                         
   2  -6   1       1705.96       1922.04        81.74 o                         
   2  -6   1       1588.56       1582.47        80.22 o                         
   3  -6   1       1723.66       1809.93        74.86 o                         
   3  -6   1       1605.04       1522.05        82.12 o                         
   4  -6   1       2720.82       2730.00       124.22 o                         
   4  -6   1       2533.58       2573.41       107.28 o                         
   5  -6   1        852.91        836.37        78.77 o                         
   5  -6   1        915.94       1045.17        89.84 o                         
   6  -6   1        520.51        590.26        88.23 o                         
   6  -6   1        558.98        645.98        96.37 o                         
   7  -6   1        302.57        228.29        36.66 o                         
   7  -6   1        281.75        173.84        35.23 o                         
  -7  -5   1       1930.31       2026.59       134.05 o                         
  -6  -5   1       1313.39       1603.59       114.53 o                         
  -5  -5   1       1945.62       2143.04        89.57 o                         
  -4  -5   1       1445.50       1246.46        79.83 o                         
  -4  -5   1       1552.33       1456.53       108.63 o                         
  -4  -5   1       5808.45       6013.76       207.60 o                         
  -3  -5   1       3056.47       2934.16       100.73 o                         
  -3  -5   1       3282.36       3489.46       130.89 o                         
  -3  -5   1       7572.15       7191.31       309.90 o                         
  -2  -5   1       3762.30       3825.38       134.73 o                         
  -2  -5   1       3503.38       3461.37       105.90 o                         
  -2  -5   1       5826.12       5758.80       251.90 o                         
  -1  -5   1       1688.12       1659.86        58.75 o                         
  -1  -5   1       1812.88       1753.21        73.14 o                         
   0  -5   1        823.76        870.31        58.04 o                         
   0  -5   1        767.07        759.15        42.37 o                         
   1  -5   1        308.87        271.46        31.05 o                         
   1  -5   1        287.61        301.99        29.00 o                         
   2  -5   1          0.34          5.38        10.95 o                         
   2  -5   1          0.37         21.91        10.22 o                         
   3  -5   1        268.32        240.15        37.72 o                         
   3  -5   1        288.15        323.03        38.54 o                         
   4  -5   1        237.68        204.35        87.04 o                         
   4  -5   1        259.73        307.89        43.30 o                         
   4  -5   1        255.24        261.60        41.37 o                         
   5  -5   1        662.34        744.72        60.15 o                         
   6  -5   1       2124.44       2302.94        98.87 o                         
   7  -5   1       2808.10       2678.70       155.29 o                         
   8  -5   1       1682.22       1787.11       150.37 o                         
  -7  -4   1       2132.87       2331.27       144.69 o                         
  -6  -4   1       1241.25       1570.99       117.64 o                         
  -5  -4   1        331.76        330.47        52.88 o                         
  -5  -4   1        392.90        397.65        76.75 o                         
  -4  -4   1          0.31         -0.89        14.97 o                         
  -4  -4   1          0.29         -9.52         9.52 o                         
  -4  -4   1        160.98        234.62        65.91 o                         
  -3  -4   1        525.12        600.11        65.76 o                         
  -3  -4   1        527.69        398.33        80.64 o                         
  -3  -4   1        488.99        455.94        38.09 o                         
  -2  -4   1       1366.28       1281.62       116.77 o                         
  -2  -4   1        628.75        733.80        65.82 o                         
  -2  -4   1        585.48        575.75        36.31 o                         
  -1  -4   1        724.06        752.80        42.91 o                         
  -1  -4   1        777.57        780.67        36.78 o                         
   0  -4   1       3763.07       3782.63        91.70 o                         
   0  -4   1       3504.10       3167.67        82.88 o                         
   0  -4   1       4631.72       4770.57       169.43 o                         
   1  -4   1       8000.51       8059.56       122.08 o                         
   1  -4   1       7449.93       7331.48       100.87 o                         
   2  -4   1       6523.26       6470.92       100.63 o                         
   2  -4   1       7005.35       7154.43       120.26 o                         
   3  -4   1       1284.54       1365.89        71.07 o                         
   3  -4   1       1196.14       1188.20        74.92 o                         
   4  -4   1       4453.89       4590.52       130.12 o                         
   4  -4   1       2531.46       2630.01       100.00 o                         
   4  -4   1       2357.25       2152.71        99.99 o                         
   5  -4   1       3370.20       3221.97       228.85 o                         
   5  -4   1       1746.66       1692.05        94.42 o                         
   5  -4   1       1875.74       1971.84       129.09 o                         
   6  -4   1       1841.51       1583.29       163.34 o                         
   6  -4   1        795.90        854.26       114.77 o                         
   7  -4   1        748.66        755.31        65.69 o                         
   8  -4   1        261.11        417.90        69.84 o                         
  -8  -3   1        515.83        453.63        81.79 o                         
  -8  -3   1        480.33        366.21        67.29 o                         
  -7  -3   1        949.67        857.02        79.89 o                         
  -7  -3   1       1019.86        994.03       124.10 o                         
  -6  -3   1       1274.10       1418.26       135.06 o                         
  -6  -3   1       1186.42       1187.84        73.43 o                         
  -5  -3   1       5556.57       5362.78       137.61 o                         
  -5  -3   1       5967.22       5541.43       128.72 o                         
  -4  -3   1       3120.26       2953.39        67.88 o                         
  -4  -3   1       3350.85       3017.62        66.80 o                         
  -3  -3   1       1744.37       1622.01        47.50 o                         
  -3  -3   1       1624.33       1500.52        46.70 o                         
  -2  -3   1       2730.60       2628.75        55.82 o                         
  -2  -3   1       2932.40       2750.70        75.27 o                         
  -1  -3   1       4782.26       4869.47        75.72 o                         
  -1  -3   1       5135.69       5113.63        54.78 o                         
   0  -3   1       3319.53       3258.03        64.42 o                         
   0  -3   1       3091.08       3033.57        57.68 o                         
   1  -3   1        465.92        542.02        36.81 o                         
   1  -3   1        433.86        410.44        24.75 o                         
   2  -3   1        160.05        170.60        17.75 o                         
   2  -3   1        171.88        168.13        21.74 o                         
   3  -3   1        114.13        154.56        27.66 o                         
   3  -3   1        106.28        116.23        13.69 o                         
   4  -3   1       1823.04       1760.15        50.38 o                         
   4  -3   1       1697.58       1644.15        53.54 o                         
   5  -3   1       2093.54       1986.73        77.89 o                         
   5  -3   1       2248.26       2072.94       104.03 o                         
   6  -3   1        849.35        968.36       110.11 o                         
   6  -3   1        912.12        807.69        81.63 o                         
   7  -3   1        902.36        764.05        92.94 o                         
   7  -3   1        840.27        700.43        95.16 o                         
   8  -3   1       1601.25       1375.09       151.42 o                         
   8  -3   1       1719.58       1581.21       118.43 o                         
   9  -3   1       1648.31       1676.15       129.00 o                         
  -8  -2   1       1022.14       1000.35       124.95 o                         
  -8  -2   1        951.80        869.47        86.69 o                         
  -7  -2   1       1703.51       1652.58       127.03 o                         
  -7  -2   1       1586.27       1540.98        93.75 o                         
  -6  -2   1        241.41        240.15        40.74 o                         
  -6  -2   1        259.25        236.09        36.17 o                         
  -5  -2   1        212.67        237.73        28.22 o                         
  -5  -2   1        198.03        224.29        36.82 o                         
  -4  -2   1         15.46         16.34         6.69 o                         
  -4  -2   1         16.61         24.38         8.62 o                         
  -3  -2   1        834.07        752.47        32.96 o                         
  -3  -2   1        776.67        811.14        30.93 o                         
  -2  -2   1       3625.45       3624.45        58.29 o                         
  -2  -2   1       3893.38       3861.33        66.16 o                         
  -1  -2   1       4346.51       4244.95        43.91 o                         
  -1  -2   1       4047.39       3835.33        52.36 o                         
   0  -2   1        758.74        669.30        25.08 o                         
   0  -2   1        706.53        597.57        22.56 o                         
   1  -2   1       4904.52       4769.82        60.39 o                         
   1  -2   1       5266.98       5080.87        72.62 o                         
   2  -2   1      14288.53      14570.95       125.74 o                         
   2  -2   1      13305.22      13480.78       115.03 o                         
   3  -2   1       6353.17       5947.95        79.42 o                         
   3  -2   1       5915.96       5553.76        84.12 o                         
   4  -2   1       4877.97       4848.75        58.80 o                         
   4  -2   1       4542.27       4454.27        84.59 o                         
   5  -2   1       1742.40       1753.03        55.54 o                         
   5  -2   1       1871.17       1746.06        96.42 o                         
   6  -2   1        939.16       1027.48        86.15 o                         
   6  -2   1       1008.57       1085.48        94.43 o                         
   7  -2   1        274.01        210.84        43.97 o                         
   7  -2   1        294.26        271.76        44.34 o                         
   8  -2   1          5.48         20.11        16.34 o                         
   8  -2   1          5.11         10.12        20.79 o                         
   9  -2   1         15.37        -13.68        18.04 o                         
  -8  -1   1       2029.84       2005.97       131.79 o                         
  -7  -1   1       1419.96       1486.32       127.50 o                         
  -7  -1   1       3200.65       3081.61       154.24 o                         
  -7  -1   1       1322.24       1239.49       179.82 o                         
  -6  -1   1        593.09        591.83        73.28 o                         
  -6  -1   1       3260.41       3457.16       184.29 o                         
  -6  -1   1        636.92        572.15        80.13 o                         
  -5  -1   1       4571.63       4407.44       119.95 o                         
  -5  -1   1       4257.02       4317.65       134.69 o                         
  -4  -1   1       7722.36       7737.77        85.68 o                         
  -4  -1   1       8293.07       8395.28       106.76 o                         
  -3  -1   1       8558.52       8635.04        87.95 o                         
  -3  -1   1       9191.03       9376.00       100.77 o                         
  -2  -1   1       3327.01       3340.41        49.99 o                         
  -2  -1   1       3572.89       3441.66        52.82 o                         
  -1  -1   1       1899.31       1903.88        24.93 o                         
  -1  -1   1       2039.67       2059.85        28.83 o                         
   0  -1   1       3985.12       4118.94        28.44 o                         
   0  -1   1       4279.63       4345.42        35.50 o                         
   1  -1   1        525.46        527.38        17.41 o                         
   1  -1   1        564.29        605.53        20.74 o                         
   2  -1   1          0.36          1.77         1.67 o                         
   2  -1   1          0.34         -3.50         3.50 o                         
   3  -1   1         28.08         14.60         6.52 o                         
   3  -1   1       1520.36       1465.49       116.09 o                         
   3  -1   1         30.16         15.07        12.27 o                         
   4  -1   1        252.56        226.26        41.93 o                         
   4  -1   1        235.18        248.22        21.91 o                         
   4  -1   1       1779.93       1821.07       149.07 o                         
   5  -1   1       2149.56       2124.04        54.16 o                         
   5  -1   1       3054.99       3079.95       124.01 o                         
   5  -1   1       2308.42       2516.08       211.09 o                         
   6  -1   1       3944.02       3792.26       223.65 o                         
   6  -1   1       5647.16       5224.40       176.62 o                         
   6  -1   1       4235.50       4144.09       294.84 o                         
   7  -1   1       5152.06       5096.14       189.15 o                         
   7  -1   1       2413.38       2686.21       247.12 o                         
   8  -1   1       4121.68       4229.06       147.71 o                         
   9  -1   1       2258.11       2153.28       101.03 o                         
  -9   0   1       2188.22       2305.97       167.46 o                         
  -8   0   1       1070.11       1049.00        71.59 o                         
  -7   0   1        958.08        945.78        63.72 o                         
  -6   0   1        752.63        786.02        54.15 o                         
  -5   0   1       1248.51       1185.32        63.09 o                         
  -4   0   1         89.67         88.92        11.43 o                         
  -3   0   1       1138.09       1161.18        32.62 o                         
  -2   0   1       3460.88       3357.35        49.68 o                         
  -1   0   1      19126.45      19577.10       101.41 o                         
   1   0   1      30973.48      32628.84       114.84 o                         
   2   0   1      10944.72      11279.31        64.61 o                         
   3   0   1       5995.81       5735.47        44.36 o                         
   4   0   1      15484.21      16855.65       223.29 o                         
   5   0   1       6277.36       5880.80       148.74 o                         
   6   0   1       1569.94       1503.15        82.29 o                         
   7   0   1       1213.86       1223.32        93.13 o                         
   8   0   1         27.39         38.65        24.91 o                         
   9   0   1        380.55        469.44        60.26 o                         
  -9   1   1        239.19        317.37        44.99 o                         
  -8   1   1       2018.59       2220.87       103.58 o                         
  -7   1   1       1780.69       1816.56       140.49 o                         
  -7   1   1       1912.29       1818.80       161.36 o                         
  -7   1   1       3234.53       3171.40       144.07 o                         
  -6   1   1       2623.49       2419.09       138.10 o                         
  -6   1   1       2817.38       2625.74       113.94 o                         
  -6   1   1       3410.47       3314.51       252.41 o                         
  -5   1   1       3633.45       3542.88       108.01 o                         
  -5   1   1       3901.97       3668.24       124.68 o                         
  -5   1   1       8158.99       7987.42       368.65 o                         
  -4   1   1       2680.26       2541.93        28.73 o                         
  -4   1   1       2495.81       2490.16        57.96 o                         
  -4   1   1      10402.62      10205.59       378.48 o                         
  -3   1   1       6853.50       6762.43        70.64 o                         
  -3   1   1       6381.86       6546.62        84.48 o                         
  -2   1   1      10737.53      10996.52        85.39 o                         
  -2   1   1       9998.60      10590.03        99.21 o                         
  -1   1   1       6012.17       6157.07        46.27 o                         
  -1   1   1       5598.42       5762.16        45.38 o                         
   0   1   1       3155.34       3143.93        26.33 o                         
   0   1   1       2938.20       2901.60        30.88 o                         
   1   1   1        329.44        398.17        17.12 o                         
   1   1   1        353.79        390.22        13.45 o                         
   2   1   1          4.67         -0.55         2.96 o                         
   2   1   1          4.35          7.96         1.70 o                         
   3   1   1       1600.34       1630.66        41.89 o                         
   3   1   1       1490.21       1310.60        62.48 o                         
   4   1   1       1527.37       1567.26        77.80 o                         
   4   1   1       1640.25       1585.12        42.43 o                         
   5   1   1        801.74        824.30        31.79 o                         
   5   1   1        746.57        741.17       138.87 o                         
   5   1   1       2951.31       2860.71       213.74 o                         
   6   1   1       1411.66       1497.61       209.14 o                         
   6   1   1       1515.99       1433.18       196.09 o                         
   6   1   1       5460.01       5807.87       194.32 o                         
   7   1   1       5188.38       5401.22       201.30 o                         
   7   1   1       2941.09       2918.68       180.86 o                         
   8   1   1       4242.01       4450.41       198.27 o                         
   9   1   1       2256.68       2299.94       216.58 o                         
  -8   2   1       1759.90       1649.51       102.20 o                         
  -8   2   1       1638.79       1826.52       174.89 o                         
  -7   2   1        673.44        755.29        75.20 o                         
  -7   2   1        627.09        663.08        93.80 o                         
  -6   2   1         21.94         22.58        11.86 o                         
  -6   2   1         23.56         33.93        13.20 o                         
  -5   2   1        124.39        139.43        18.62 o                         
  -5   2   1        133.58        176.50        32.56 o                         
  -4   2   1         49.60         53.02         8.81 o                         
  -4   2   1         46.19         59.16        11.76 o                         
  -3   2   1       1633.36       1590.74        40.90 o                         
  -3   2   1       1520.96       1431.05        50.46 o                         
  -2   2   1       2584.14       2533.32        47.40 o                         
  -2   2   1       2406.31       2224.79        42.38 o                         
  -1   2   1       2006.30       1878.42        49.55 o                         
  -1   2   1       2154.57       2058.87        41.92 o                         
   0   2   1       1229.60       1090.24        29.57 o                         
   0   2   1       1320.47       1175.93        29.12 o                         
   1   2   1      26352.64      28260.00       166.42 o                         
   1   2   1      28300.20      29738.87       124.63 o                         
   2   2   1      12403.40      12450.33       113.47 o                         
   2   2   1      13320.06      13456.80       112.99 o                         
   3   2   1       2776.22       2624.61        57.47 o                         
   3   2   1       2585.16       2453.57        51.19 o                         
   4   2   1       3271.16       3306.97        71.78 o                         
   4   2   1       3046.04       3007.23        33.95 o                         
   5   2   1       2363.78       2459.43        95.32 o                         
   5   2   1       2201.11       2423.49        94.84 o                         
   6   2   1        568.28        616.81        70.84 o                         
   6   2   1        610.28        794.63        97.06 o                         
   7   2   1        168.98        163.81        31.21 o                         
   7   2   1        181.46        227.94        49.13 o                         
   8   2   1          8.77         47.36        20.23 o                         
   8   2   1          9.42         47.58        31.96 o                         
   9   2   1          4.83        -16.95        22.07 o                         
  -8   3   1        951.89        979.39       125.18 o                         
  -8   3   1       1022.24       1136.91       145.81 o                         
  -7   3   1        723.45        737.09        72.60 o                         
  -7   3   1        673.67        697.65       104.89 o                         
  -6   3   1       2074.10       2003.16       134.40 o                         
  -6   3   1       2227.38       2206.30        98.57 o                         
  -5   3   1       5969.11       6080.65       133.42 o                         
  -5   3   1       6410.25       6129.63       148.39 o                         
  -4   3   1       4994.40       5025.14       103.19 o                         
  -4   3   1       5363.51       5140.09        86.05 o                         
  -3   3   1       2616.98       2518.56        58.25 o                         
  -3   3   1       2436.88       2406.68        48.00 o                         
  -2   3   1       1948.50       1868.85        63.50 o                         
  -2   3   1       2092.50       2136.73        51.13 o                         
  -1   3   1       3385.31       3204.51        75.84 o                         
  -1   3   1       3635.49       3615.41        66.42 o                         
   0   3   1       3162.16       2956.87        59.45 o                         
   0   3   1       3395.85       3282.11        58.79 o                         
   1   3   1        108.38        130.57        17.58 o                         
   1   3   1        116.39        127.06        14.56 o                         
   2   3   1         21.47         26.13        10.70 o                         
   2   3   1         23.06         15.92         3.40 o                         
   3   3   1        232.32        197.93        22.64 o                         
   3   3   1        249.48        235.39        18.48 o                         
   4   3   1       2134.56       1978.97        57.04 o                         
   4   3   1       1987.66       1890.08        53.11 o                         
   5   3   1       3479.95       3258.77        93.35 o                         
   5   3   1       3240.47       3242.55       113.53 o                         
   6   3   1       1803.26       1762.20       106.04 o                         
   6   3   1       1936.53       1905.13       127.32 o                         
   7   3   1        845.98        806.36        79.31 o                         
   7   3   1        908.50        802.08       106.80 o                         
   8   3   1       1489.92       1182.50       102.07 o                         
   8   3   1       1600.03       1670.51       167.63 o                         
   9   3   1       1107.37       1209.64       182.09 o                         
  -8   4   1       1105.10       1325.82       150.38 o                         
  -7   4   1        941.23        918.17        93.06 o                         
  -6   4   1        318.54        320.12        34.87 o                         
  -5   4   1         11.64         20.43        14.43 o                         
  -5   4   1        156.76        171.51        47.48 o                         
  -5   4   1         12.50         -1.30        11.21 o                         
  -4   4   1        100.16        116.60        29.01 o                         
  -4   4   1         93.26        106.41        30.90 o                         
  -4   4   1       1074.28       1043.84        52.59 o                         
  -3   4   1        829.29        978.17        69.88 o                         
  -3   4   1        772.22        728.21        75.32 o                         
  -3   4   1       3553.59       3538.76        96.27 o                         
  -2   4   1       3423.67       3453.90       114.19 o                         
  -2   4   1       3676.70       3669.02        83.40 o                         
  -2   4   1       6215.62       6442.41       231.61 o                         
  -1   4   1       5494.36       5560.94       109.15 o                         
  -1   4   1       5116.25       4846.04        48.59 o                         
  -1   4   1       6229.29       6652.15       205.93 o                         
   0   4   1        968.07        928.04        54.41 o                         
   0   4   1       1039.61        976.61        49.09 o                         
   0   4   1      11043.19      11070.88       214.13 o                         
   1   4   1       6805.03       7158.77        91.25 o                         
   1   4   1       6336.72       6441.79       143.32 o                         
   2   4   1       4418.07       4475.90        93.47 o                         
   2   4   1       4744.59       4508.14       123.38 o                         
   2   4   1       9376.62       9682.19       275.19 o                         
   3   4   1       7855.53       7975.64       260.23 o                         
   3   4   1       5013.69       4557.99       129.35 o                         
   3   4   1       4668.66       4463.07       116.10 o                         
   4   4   1       3452.27       3374.87       120.54 o                         
   4   4   1       3214.69       3194.33       139.35 o                         
   4   4   1       4737.76       4691.15       216.11 o                         
   5   4   1       1172.12       1254.07        78.32 o                         
   5   4   1       1091.46       1044.34        82.60 o                         
   5   4   1       1651.05       1853.42       147.79 o                         
   6   4   1        455.91        433.77        65.22 o                         
   7   4   1        181.47        153.09        50.55 o                         
   8   4   1        130.51        250.10        50.25 o                         
  -7   5   1       2343.52       2338.92       143.56 o                         
  -6   5   1       3696.83       3798.23       194.17 o                         
  -5   5   1       2791.01       2930.30       155.35 o                         
  -4   5   1       4740.63       4819.22       126.45 o                         
  -4   5   1       3762.01       3861.69       142.62 o                         
  -3   5   1       4792.54       4800.95       109.53 o                         
  -3   5   1       4462.73       4606.97       150.47 o                         
  -3   5   1       6683.73       6482.87       275.76 o                         
  -2   5   1       1848.50       1773.71        76.75 o                         
  -2   5   1       1985.11       1885.07        63.76 o                         
  -1   5   1        628.74        645.70        46.91 o                         
  -1   5   1        585.48        673.33        61.19 o                         
   0   5   1        722.66        758.64        40.89 o                         
   0   5   1        672.93        670.46        36.34 o                         
   1   5   1         13.93          6.28         7.45 o                         
   1   5   1         14.96         30.06         7.43 o                         
   2   5   1        168.58        182.39        24.81 o                         
   2   5   1        181.04        252.01        36.99 o                         
   3   5   1        383.44        407.79        67.45 o                         
   3   5   1       2309.65       1964.62       123.75 o                         
   3   5   1        357.05        387.71        41.97 o                         
   4   5   1       1964.02       1971.10        85.83 o                         
   4   5   1        254.58        281.57        50.66 o                         
   5   5   1       1958.54       2043.52       125.15 o                         
   6   5   1       3536.34       4062.07       184.98 o                         
   7   5   1       4022.92       4530.45       205.03 o                         
  -7   6   1         68.24         74.05        38.72 o                         
  -6   6   1         77.00         98.03        37.41 o                         
  -6   6   1         82.70         67.78        30.13 o                         
  -5   6   1         29.55        109.81        35.29 o                         
  -5   6   1         31.73         53.44        22.99 o                         
  -4   6   1        106.34         63.16        22.97 o                         
  -4   6   1        114.20        152.13        36.43 o                         
  -3   6   1        517.27        501.19        52.05 o                         
  -3   6   1        481.68        447.77        55.09 o                         
  -2   6   1        844.53        940.10        79.28 o                         
  -2   6   1        906.94        964.34        64.37 o                         
  -1   6   1       2092.05       2064.35        88.21 o                         
  -1   6   1       2246.66       2333.02        73.05 o                         
   0   6   1       2797.76       2867.22       101.38 o                         
   0   6   1       3004.52       3019.96       100.88 o                         
   1   6   1       6615.89       6424.66       148.98 o                         
   1   6   1       6160.60       6016.89       119.08 o                         
   2   6   1       1044.48       1054.41        70.68 o                         
   2   6   1        972.61       1016.60        66.17 o                         
   3   6   1        984.85        980.17        81.35 o                         
   3   6   1        917.07        908.87        60.75 o                         
   4   6   1       1561.90       1551.66        71.81 o                         
   4   6   1       1677.33       1655.75        93.77 o                         
   5   6   1        815.93        760.74        93.83 o                         
   5   6   1        876.23        882.82        80.19 o                         
   6   6   1        191.47        180.15        45.76 o                         
   6   6   1        178.29        198.30        50.22 o                         
   7   6   1         79.08         49.27        30.08 o                         
   7   6   1         84.92        102.97        26.34 o                         
  -6   7   1       1567.70       1520.07       164.51 o                         
  -6   7   1       1683.56       2040.92       128.62 o                         
  -5   7   1       1252.05       1218.86       129.45 o                         
  -5   7   1       1165.88       1274.59       142.62 o                         
  -4   7   1        741.57        948.38       112.33 o                         
  -4   7   1        690.54        677.66        74.98 o                         
  -3   7   1       1025.57       1137.07        75.26 o                         
  -3   7   1        955.00        978.66        90.25 o                         
  -2   7   1       1460.53       1572.68        72.05 o                         
  -2   7   1       1360.02       1264.20        97.50 o                         
  -1   7   1        857.94        761.95        72.66 o                         
  -1   7   1        921.34        984.40        76.55 o                         
   0   7   1        261.82        309.73        41.83 o                         
   0   7   1        243.81        250.01        39.22 o                         
   1   7   1          1.14         13.52        12.74 o                         
   1   7   1          1.06          7.44        12.07 o                         
   2   7   1         66.62         89.78        24.06 o                         
   2   7   1         62.03         85.52        12.17 o                         
   3   7   1        676.80        828.96        81.28 o                         
   3   7   1        630.23        670.43        73.41 o                         
   4   7   1        819.51        890.03       107.44 o                         
   4   7   1        880.08        958.07        88.23 o                         
   5   7   1        451.39        531.30        65.95 o                         
   5   7   1        420.33        434.86        73.67 o                         
   6   7   1        350.03        321.78        47.85 o                         
   6   7   1        375.90        436.01        37.22 o                         
  -5   8   1         11.71         22.75        24.82 o                         
  -5   8   1         10.90         45.59        19.87 o                         
  -4   8   1         65.32         53.96        70.90 o                         
  -4   8   1         60.82         44.73        20.58 o                         
  -3   8   1        522.43        688.17        79.21 o                         
  -3   8   1        486.48        580.77        66.43 o                         
  -2   8   1        961.30        980.68       102.09 o                         
  -2   8   1        895.15        935.08        89.00 o                         
  -1   8   1        484.17        486.13        68.27 o                         
  -1   8   1        450.85        448.96        50.46 o                         
   0   8   1        374.81        369.09        60.82 o                         
   0   8   1        402.51        496.90        68.15 o                         
   1   8   1       3232.73       3352.26       122.74 o                         
   1   8   1       3010.26       3165.30       148.15 o                         
   2   8   1       1426.91       1616.90       115.90 o                         
   2   8   1       1532.36       1660.50       105.23 o                         
   3   8   1        764.52        833.47        90.40 o                         
   3   8   1        821.02        839.55        83.80 o                         
   4   8   1        373.50        426.82        54.17 o                         
   4   8   1        347.80        289.33        52.35 o                         
   5   8   1        231.89        219.93        30.74 o                         
   5   8   1        215.93        173.21        32.11 o                         
  -4   9   1        987.13        890.92        57.33 o                         
  -3   9   1        397.88        417.67        91.74 o                         
  -3   9   1        427.29        424.47        83.17 o                         
  -2   9   1        107.95        120.60        36.49 o                         
  -2   9   1        115.93        126.44        34.12 o                         
  -1   9   1        193.30        279.08        50.68 o                         
  -1   9   1        180.00         79.22        34.45 o                         
   0   9   1        135.12         69.29        30.12 o                         
   0   9   1        145.11         93.93        32.13 o                         
   1   9   1          0.76         45.17        26.99 o                         
   1   9   1          0.71         24.50        25.20 o                         
   2   9   1         27.77         32.04        23.39 o                         
   2   9   1         25.86         52.46        22.90 o                         
   3   9   1         68.96         58.89        36.83 o                         
   3   9   1         74.06         94.67        35.28 o                         
   4   9   1        292.19        298.37        47.22 o                         
  -2  -9   2        847.35        836.20       105.63 o                         
  -2  -9   2        909.97       1213.26       193.91 o                         
  -1  -9   2       1068.93        935.46       104.51 o                         
  -1  -9   2       1147.93       1127.89       119.53 o                         
   0  -9   2        593.86        463.02        65.93 o                         
   0  -9   2        552.99        586.65        81.61 o                         
   1  -9   2        266.09        325.08        60.70 o                         
   1  -9   2        285.76        249.79        38.43 o                         
   2  -9   2        200.62        132.82        44.80 o                         
   2  -9   2        215.44        138.27        35.79 o                         
  -5  -8   2        125.44        245.53        44.36 o                         
  -4  -8   2        116.70         70.60        28.84 o                         
  -4  -8   2        125.32        204.38        39.06 o                         
  -3  -8   2        103.74        134.61        24.88 o                         
  -3  -8   2        111.41        164.78        31.06 o                         
  -2  -8   2         18.00         33.12        15.71 o                         
  -2  -8   2         16.76         14.16        18.29 o                         
  -1  -8   2         34.54         20.94        17.83 o                         
  -1  -8   2         32.16         33.08        21.52 o                         
   0  -8   2         89.99        135.15        37.46 o                         
   0  -8   2         96.64         81.09        18.75 o                         
   1  -8   2        765.94        730.44        80.08 o                         
   1  -8   2        713.23        602.93        85.88 o                         
   2  -8   2       1638.03       1889.90       123.25 o                         
   2  -8   2       1525.31       1497.49       142.91 o                         
   3  -8   2       1123.92       1230.58       105.25 o                         
   3  -8   2       1046.57       1021.17       120.59 o                         
   4  -8   2        552.84        557.06        85.30 o                         
   5  -8   2        757.20        714.99       119.99 o                         
   5  -8   2        813.16        834.25       129.54 o                         
  -6  -7   2        385.68        436.13        93.49 o                         
  -5  -7   2        634.71        666.70        73.18 o                         
  -5  -7   2        591.03        599.73        89.23 o                         
  -4  -7   2       1376.15       1506.44        97.90 o                         
  -4  -7   2       1281.44       1269.44       137.56 o                         
  -3  -7   2       1561.81       1386.89        89.75 o                         
  -3  -7   2       1677.23       1736.55        96.48 o                         
  -2  -7   2        672.08        650.23        68.76 o                         
  -2  -7   2        625.83        543.54        59.86 o                         
  -1  -7   2       1073.99       1029.58       105.35 o                         
  -1  -7   2       1153.37       1102.73        88.30 o                         
   0  -7   2       1874.39       2075.76        96.18 o                         
   0  -7   2       1745.39       1730.91       117.81 o                         
   1  -7   2       1076.11       1102.20        66.88 o                         
   1  -7   2       1002.06        816.95        95.98 o                         
   2  -7   2        435.43        463.29        52.28 o                         
   2  -7   2        405.46        355.93        65.42 o                         
   3  -7   2        179.98        179.98        27.29 o                         
   3  -7   2        193.28        240.83        35.68 o                         
   4  -7   2          4.80         52.83        18.57 o                         
   4  -7   2          5.16          2.55        16.38 o                         
   5  -7   2        259.45        270.20        38.49 o                         
   5  -7   2        278.63        161.17        54.17 o                         
   6  -7   2        453.41        512.91        99.85 o                         
   6  -7   2        422.21        373.42        81.71 o                         
  -6  -6   2       1193.83       1277.80       143.50 o                         
  -6  -6   2       1111.67       1241.49       151.94 o                         
  -5  -6   2        509.02        467.74        80.87 o                         
  -5  -6   2        546.64        599.05        65.27 o                         
  -4  -6   2        132.02        161.78        26.69 o                         
  -4  -6   2        141.77        181.58        33.51 o                         
  -3  -6   2        102.38        109.08        22.74 o                         
  -3  -6   2        109.94         91.27        24.88 o                         
  -2  -6   2         93.27         70.91        24.33 o                         
  -2  -6   2         86.85        118.10        23.28 o                         
  -1  -6   2        790.81        770.96        89.28 o                         
  -1  -6   2        736.38        696.09        63.12 o                         
   0  -6   2        693.78        629.91        45.48 o                         
   0  -6   2        745.06        815.22        87.43 o                         
   1  -6   2        617.03        611.28        58.93 o                         
   1  -6   2        662.63        602.50        60.91 o                         
   2  -6   2        966.72        959.31        77.28 o                         
   2  -6   2       1038.16       1078.84        61.48 o                         
   3  -6   2       2975.58       3088.03       103.07 o                         
   3  -6   2       2770.80       2830.33       105.80 o                         
   4  -6   2       2978.70       3140.78       119.68 o                         
   4  -6   2       2773.71       2681.33       145.21 o                         
   5  -6   2       1820.15       1834.69        94.75 o                         
   5  -6   2       1694.89       1638.09        87.48 o                         
   6  -6   2        470.36        529.15        65.45 o                         
   6  -6   2        437.99        361.87        66.42 o                         
   7  -6   2        656.11        635.45        98.68 o                         
  -7  -5   2        288.97        420.03        59.40 o                         
  -6  -5   2       1178.02       1301.86       111.85 o                         
  -5  -5   2       2024.39       2196.51        92.32 o                         
  -4  -5   2       1438.93       1338.40        77.74 o                         
  -4  -5   2       3046.79       3260.36       154.92 o                         
  -4  -5   2       1545.27       1504.08       115.00 o                         
  -3  -5   2       5595.17       5702.38       172.46 o                         
  -3  -5   2       5210.12       5222.06       139.41 o                         
  -3  -5   2       8940.10       8385.00       327.07 o                         
  -2  -5   2       4239.29       4391.49       147.84 o                         
  -2  -5   2       6700.17       6396.86       260.46 o                         
  -2  -5   2       3947.55       3862.31       116.04 o                         
  -1  -5   2       1810.63       1669.51        56.94 o                         
  -1  -5   2       1944.45       2110.43       116.45 o                         
   0  -5   2       1411.47       1437.47        52.62 o                         
   0  -5   2       1515.78       1437.31        68.54 o                         
   1  -5   2       1406.86       1395.87        68.70 o                         
   1  -5   2       1310.04       1282.63        50.18 o                         
   2  -5   2        675.36        840.98        87.63 o                         
   2  -5   2        725.27        638.58        60.34 o                         
   3  -5   2        677.74        715.86        66.18 o                         
   3  -5   2         67.61        104.12        36.06 o                         
   3  -5   2         72.61         66.66        22.98 o                         
   4  -5   2         33.28         84.19        35.51 o                         
   4  -5   2        144.26        145.00        32.25 o                         
   4  -5   2         35.74         58.92        12.16 o                         
   5  -5   2         49.16         33.59        31.44 o                         
   6  -5   2       1156.46       1218.98        84.23 o                         
   7  -5   2       1511.48       1542.57        99.47 o                         
  -7  -4   2       2925.84       3207.10       179.04 o                         
  -6  -4   2       2357.62       2523.75       153.18 o                         
  -5  -4   2       1511.07       1747.43       114.10 o                         
  -5  -4   2        754.10        855.17       101.31 o                         
  -4  -4   2        637.33        708.17        78.08 o                         
  -4  -4   2       1200.32       1169.40       126.15 o                         
  -3  -4   2        138.45        180.41        40.99 o                         
  -3  -4   2        128.92        132.00        21.02 o                         
  -3  -4   2        857.14        887.15       107.96 o                         
  -2  -4   2        256.96        258.58        72.27 o                         
  -2  -4   2         96.87         58.54        26.28 o                         
  -2  -4   2         90.21         66.25        11.74 o                         
  -1  -4   2        587.33        543.78        32.09 o                         
  -1  -4   2        770.82        544.29        40.09 o                         
  -1  -4   2        630.74        653.78        60.29 o                         
   0  -4   2       2084.51       1943.83        62.49 o                         
   0  -4   2       2238.56       2219.93        75.40 o                         
   1  -4   2       6305.27       5963.15       127.74 o                         
   1  -4   2       5871.36       5591.28        92.77 o                         
   2  -4   2       2853.38       2777.40        74.27 o                         
   2  -4   2       2657.01       2694.62        75.92 o                         
   3  -4   2       1937.51       2010.58        64.56 o                         
   3  -4   2       2080.70       2166.39        89.20 o                         
   3  -4   2       6480.32       7045.26       186.89 o                         
   4  -4   2       5265.20       5511.21       127.96 o                         
   4  -4   2       2523.33       2490.28       125.62 o                         
   4  -4   2       2349.68       2197.71       101.49 o                         
   5  -4   2       3901.96       3771.67       187.65 o                         
   5  -4   2       3633.43       3603.04       130.75 o                         
   5  -4   2       5095.48       5018.55       210.35 o                         
   6  -4   2       3289.86       3242.74       231.64 o                         
   6  -4   2       1236.99       1218.75       106.47 o                         
   7  -4   2       1896.78       2041.74       113.19 o                         
   7  -4   2        955.30        807.04       193.08 o                         
   8  -4   2       1176.87       1308.19        89.27 o                         
  -8  -3   2         74.80        124.23        37.71 o                         
  -8  -3   2         69.65        102.78        33.35 o                         
  -7  -3   2        244.55        218.45        39.11 o                         
  -7  -3   2        262.62        315.38        64.20 o                         
  -6  -3   2       2596.80       2696.81       146.94 o                         
  -6  -3   2       2418.09       2483.62       164.27 o                         
  -5  -3   2       1532.11       1582.64        73.06 o                         
  -5  -3   2       1426.68       1517.53        75.21 o                         
  -4  -3   2       2422.97       2293.64        62.16 o                         
  -4  -3   2       2256.23       2250.41        60.01 o                         
  -3  -3   2       3068.52       2964.61        63.59 o                         
  -3  -3   2       3295.30       3183.58        70.34 o                         
  -2  -3   2       4767.72       4633.01        81.39 o                         
  -2  -3   2       4439.61       4236.34        66.54 o                         
  -1  -3   2       7612.83       7519.13       102.28 o                         
  -1  -3   2       7088.93       7121.02        76.39 o                         
   0  -3   2       5422.81       5207.57        85.06 o                         
   0  -3   2       5049.62       4878.96        73.42 o                         
   1  -3   2       1543.83       1426.22        44.96 o                         
   1  -3   2       1437.59       1336.40        40.18 o                         
   2  -3   2        860.56        977.15        36.12 o                         
   2  -3   2        924.15       1005.78        42.39 o                         
   3  -3   2         54.94         59.58        13.28 o                         
   3  -3   2         51.16         57.58         9.00 o                         
   4  -3   2        212.83        226.81        25.62 o                         
   4  -3   2        228.56        264.66        27.75 o                         
   5  -3   2        450.39        498.26        38.73 o                         
   5  -3   2        483.67        433.13        57.00 o                         
   6  -3   2        256.22        225.66        41.35 o                         
   6  -3   2        238.58        191.36        46.82 o                         
   7  -3   2        402.01        390.65        58.83 o                         
   7  -3   2        374.35        427.69        72.32 o                         
   8  -3   2       1458.30       1539.74       158.03 o                         
   8  -3   2       1566.08       1563.46       143.53 o                         
   9  -3   2       1526.73       1225.00       163.14 o                         
  -8  -2   2       1619.29       1295.28       147.03 o                         
  -8  -2   2       1738.96       1657.11       163.39 o                         
  -7  -2   2       2198.36       2159.03       102.29 o                         
  -7  -2   2       2360.83       2020.29       138.81 o                         
  -6  -2   2       1494.69       1599.63       115.78 o                         
  -6  -2   2       1391.83       1221.50        78.87 o                         
  -5  -2   2        164.18        174.65        30.12 o                         
  -5  -2   2        176.31        169.84        23.39 o                         
  -4  -2   2        348.81        360.95        30.14 o                         
  -4  -2   2        374.59        411.47        36.42 o                         
  -3  -2   2        111.48        120.04        15.96 o                         
  -3  -2   2        119.71        138.39        18.83 o                         
  -2  -2   2        943.56        971.47        35.29 o                         
  -2  -2   2        878.63        791.72        28.81 o                         
  -1  -2   2       1736.78       1699.88        44.49 o                         
  -1  -2   2       1617.25       1594.57        20.76 o                         
   0  -2   2        295.98        306.92        24.22 o                         
   0  -2   2        275.61        265.53         9.33 o                         
   1  -2   2       5112.01       4947.65        70.48 o                         
   1  -2   2       4760.21       4802.55        64.90 o                         
   2  -2   2       8345.39       8339.81        95.66 o                         
   2  -2   2       8962.14       8837.14       101.79 o                         
   3  -2   2       9841.04      10134.69       118.36 o                         
   3  -2   2      10568.33      10052.34       110.86 o                         
   4  -2   2       2613.67       2451.62        63.42 o                         
   4  -2   2       2806.83       2560.28        53.36 o                         
   5  -2   2       2398.72       2355.39        64.67 o                         
   5  -2   2       2575.99       2334.29       104.75 o                         
   6  -2   2       1538.72       1489.51        97.58 o                         
   6  -2   2       1432.83       1540.81        91.10 o                         
   7  -2   2       1253.79       1290.06       112.32 o                         
   7  -2   2       1167.51       1255.82       132.90 o                         
   8  -2   2        263.63        265.04        40.91 o                         
   8  -2   2        245.49        271.64        61.08 o                         
   9  -2   2        182.16        132.12        71.53 o                         
   9  -2   2        195.63        167.84        26.90 o                         
  -8  -1   2        169.41        233.69        54.90 o                         
  -7  -1   2       1247.73       1388.57       189.66 o                         
  -7  -1   2        459.48        501.28        64.69 o                         
  -7  -1   2        427.85        489.30       104.47 o                         
  -6  -1   2       1960.74       2074.88       130.81 o                         
  -6  -1   2       4892.88       4882.55       220.32 o                         
  -6  -1   2       1825.80       1746.93        92.64 o                         
  -5  -1   2       1129.89       1173.22        75.14 o                         
  -5  -1   2       1213.39       1124.34        71.59 o                         
  -4  -1   2       8662.71       8558.46       118.18 o                         
  -4  -1   2       8066.56       7989.02       109.74 o                         
  -3  -1   2       9124.34       9395.58       110.87 o                         
  -3  -1   2       8496.43       8581.00       102.91 o                         
  -2  -1   2       2479.46       2446.12        48.21 o                         
  -2  -1   2       2662.70       2502.44        50.31 o                         
  -1  -1   2       2549.20       2388.37        45.31 o                         
  -1  -1   2       2373.77       2250.31        28.25 o                         
   0  -1   2       7203.74       7609.22        46.01 o                         
   0  -1   2       7736.12       7981.12        56.14 o                         
   1  -1   2       4238.99       4095.38        57.11 o                         
   1  -1   2       3947.27       4123.57        58.29 o                         
   1  -1   2       6279.15       6708.59        97.42 o                         
   2  -1   2       1052.67       1000.50        30.75 o                         
   2  -1   2       1130.47       1062.78        36.41 o                         
   2  -1   2       2055.16       1966.94        96.51 o                         
   3  -1   2        240.55        194.22        15.17 o                         
   3  -1   2        210.48        197.66        19.48 o                         
   3  -1   2        226.03        177.89        32.63 o                         
   4  -1   2         13.90         18.74        16.47 o                         
   4  -1   2         12.94         24.30         5.44 o                         
   4  -1   2         23.82         79.91        49.32 o                         
   5  -1   2       1117.04       1139.95        86.54 o                         
   5  -1   2       1173.24       1129.46       131.40 o                         
   5  -1   2       1040.17       1238.62        87.41 o                         
   6  -1   2       2395.11       2520.05       135.86 o                         
   6  -1   2       2230.28       2039.89       167.03 o                         
   6  -1   2       3162.49       2641.50       219.15 o                         
   7  -1   2        920.04        820.02       176.35 o                         
   7  -1   2       2947.31       3050.35       146.65 o                         
   8  -1   2       2544.28       2842.12       152.25 o                         
   9  -1   2       1817.85       1717.90       102.68 o                         
  -9   0   2       2175.05       2092.30       156.10 o                         
  -8   0   2       1499.80       1413.70        82.22 o                         
  -7   0   2       2221.96       2218.20       100.43 o                         
  -6   0   2       5191.94       5034.34       142.67 o                         
  -5   0   2       1790.50       1770.16        77.77 o                         
  -4   0   2        785.19        713.95        31.07 o                         
  -3   0   2         62.64         73.86        11.44 o                         
  -2   0   2       1371.83       1329.86        36.11 o                         
  -1   0   2      10938.74      11048.66        90.18 o                         
   0   0   2      10439.86      11129.35        72.98 o                         
   1   0   2       7692.86       8276.64        60.35 o                         
   2   0   2       2685.48       2738.03        47.09 o                         
   3   0   2      18923.47      20591.23       134.02 o                         
   4   0   2      12791.92      12336.81        76.37 o                         
   5   0   2       9166.33       9198.99       188.50 o                         
   6   0   2       2702.14       2583.37       109.15 o                         
   7   0   2       2398.95       2349.60       110.53 o                         
   8   0   2        656.37        713.76        72.20 o                         
   9   0   2         27.59         16.68        26.50 o                         
  -9   1   2         30.63        118.53        69.72 o                         
  -8   1   2        166.25        161.11        37.00 o                         
  -7   1   2        846.52        871.42       142.25 o                         
  -7   1   2       1274.37       1318.94        89.55 o                         
  -7   1   2        788.26        779.63        86.51 o                         
  -6   1   2       2932.14       2898.14       138.60 o                         
  -6   1   2       3148.84       3056.56       123.58 o                         
  -6   1   2       4974.64       5411.73       336.19 o                         
  -5   1   2        425.81        410.88        49.02 o                         
  -5   1   2        457.28        451.67        58.25 o                         
  -5   1   2       1587.17       1562.14       161.71 o                         
  -4   1   2       3584.62       3535.27        75.01 o                         
  -4   1   2       3849.54       3850.14        69.21 o                         
  -4   1   2      11916.10      11864.02       421.57 o                         
  -3   1   2       8603.72       8691.35       113.39 o                         
  -3   1   2       9239.57       9320.14        99.78 o                         
  -2   1   2      11623.81      11833.71        99.94 o                         
  -2   1   2      10823.88      11154.54       106.18 o                         
  -1   1   2       5516.77       5622.35        43.67 o                         
  -1   1   2       5137.11       5123.97        62.73 o                         
   0   1   2       2311.31       2296.37        29.69 o                         
   0   1   2       2482.12       2508.29        29.66 o                         
   0   1   2       9685.86       9904.53       178.94 o                         
   1   1   2       2040.16       2078.65        41.03 o                         
   1   1   2       2190.94       2179.82        39.92 o                         
   1   1   2       6138.21       6450.50       169.66 o                         
   2   1   2        924.69        896.39        31.91 o                         
   2   1   2        993.03        964.60        29.28 o                         
   3   1   2         15.59         30.08         8.52 o                         
   3   1   2         14.52         48.03        15.53 o                         
   4   1   2         10.66          8.00         5.96 o                         
   4   1   2         23.60        -52.09        52.09 o                         
   4   1   2          9.92          5.37        11.63 o                         
   5   1   2         56.20         32.55        17.03 o                         
   5   1   2         60.35         39.12        18.01 o                         
   5   1   2       1100.52        911.13       124.12 o                         
   6   1   2       3054.37       3008.13       140.34 o                         
   6   1   2        824.09        732.65       140.78 o                         
   6   1   2        767.37        722.41        85.68 o                         
   7   1   2       2027.26       1744.68       233.03 o                         
   7   1   2       3033.82       2975.63       153.53 o                         
   8   1   2       2641.20       2538.89       142.40 o                         
   9   1   2       1806.23       1921.07       183.27 o                         
  -8   2   2       1854.51       1992.94       182.28 o                         
  -8   2   2       1991.56       1948.22       154.55 o                         
  -7   2   2        952.68        915.50        83.72 o                         
  -7   2   2        887.12       1081.04       128.18 o                         
  -6   2   2        633.80        626.32        71.95 o                         
  -6   2   2        680.65        693.73        70.72 o                         
  -5   2   2        340.98        404.70        36.88 o                         
  -5   2   2        366.18        391.41        46.36 o                         
  -4   2   2        860.26        901.76        32.89 o                         
  -4   2   2        801.06        902.82        40.93 o                         
  -3   2   2          7.34         10.89         4.06 o                         
  -3   2   2          6.84         17.70         7.96 o                         
  -2   2   2        459.88        421.85        20.68 o                         
  -2   2   2        428.23        430.86        24.89 o                         
  -1   2   2        941.87        917.67        20.10 o                         
  -1   2   2        877.05        769.48        26.89 o                         
   0   2   2       3370.24       3302.73        35.75 o                         
   0   2   2       3138.31       3067.27        52.25 o                         
   1   2   2      10597.32      10478.86        91.17 o                         
   1   2   2       9868.04      10173.00       100.10 o                         
   2   2   2       6142.36       6301.74        84.23 o                         
   2   2   2       6596.30       6700.89        83.75 o                         
   3   2   2       4480.70       4571.83        73.14 o                         
   3   2   2       4811.84       4806.30        79.85 o                         
   4   2   2       1652.84       1485.86        47.72 o                         
   4   2   2       1539.10       1461.00        38.18 o                         
   5   2   2       4133.64       4042.03        84.61 o                         
   5   2   2       3849.17       3826.94       123.89 o                         
   6   2   2       1936.46       1979.05       106.07 o                         
   6   2   2       2079.58       2220.41       102.23 o                         
   7   2   2        777.11        808.33        87.04 o                         
   7   2   2        834.55       1059.41       118.79 o                         
   8   2   2        435.56        546.42        89.69 o                         
   8   2   2        405.59        447.22        70.31 o                         
   9   2   2        147.64        127.91        24.99 o                         
   9   2   2        158.55         98.03        52.12 o                         
  -8   3   2        117.18         71.94        28.34 o                         
  -8   3   2        109.12         69.21        40.18 o                         
  -7   3   2        532.58        526.96        90.78 o                         
  -7   3   2        495.93        503.33        88.21 o                         
  -6   3   2       2423.77       2343.48        97.30 o                         
  -6   3   2       2256.97       2374.73       149.35 o                         
  -5   3   2       1947.61       1760.88        80.02 o                         
  -5   3   2       1813.58       1898.35        78.58 o                         
  -4   3   2       4641.29       4402.74        81.37 o                         
  -4   3   2       4321.89       4363.39        84.03 o                         
  -3   3   2       2150.25       2129.49        50.83 o                         
  -3   3   2       2309.16       2388.28        56.04 o                         
  -2   3   2       3516.67       3459.02        62.03 o                         
  -2   3   2       3274.66       3197.56        53.64 o                         
  -1   3   2       6863.38       6828.86        89.82 o                         
  -1   3   2       6391.05       6121.89        60.66 o                         
   0   3   2       4760.13       4585.43        75.67 o                         
   0   3   2       5111.92       4986.05        73.03 o                         
   1   3   2       1801.95       1761.97        49.37 o                         
   1   3   2       1935.13       1922.05        46.11 o                         
   2   3   2        562.45        593.57        35.54 o                         
   2   3   2        604.02        556.46        30.87 o                         
   3   3   2         21.32         30.40         8.44 o                         
   3   3   2         19.85         24.49         7.94 o                         
   4   3   2        372.99        381.12        33.21 o                         
   4   3   2        347.33        327.57        22.48 o                         
   5   3   2       1076.72       1105.71        53.85 o                         
   5   3   2       1002.62        927.93        69.34 o                         
   6   3   2        446.99        415.10        57.39 o                         
   6   3   2        480.02        552.11        80.63 o                         
   7   3   2        338.23        339.26        53.85 o                         
   7   3   2        363.22        322.90        61.98 o                         
   8   3   2       1094.29       1049.80        98.27 o                         
   8   3   2       1175.16       1270.21       142.62 o                         
   9   3   2       1377.03       1380.29       101.51 o                         
  -7   4   2       2222.61       2414.76       156.57 o                         
  -6   4   2       1330.33       1391.47       117.92 o                         
  -5   4   2        374.59        374.97        55.87 o                         
  -5   4   2         61.14         40.57        18.14 o                         
  -4   4   2        160.67        182.16        39.91 o                         
  -4   4   2        172.84        212.59        23.83 o                         
  -4   4   2        172.55        222.78        37.41 o                         
  -3   4   2        491.74        523.40        38.08 o                         
  -3   4   2          2.75         11.11         8.00 o                         
  -3   4   2          2.56        -20.49        46.56 o                         
  -2   4   2        792.04        771.19        36.82 o                         
  -2   4   2        737.53        664.05        68.37 o                         
  -2   4   2       1377.52       1331.60       106.09 o                         
  -1   4   2       1745.67       1820.63        60.59 o                         
  -1   4   2       2469.73       2559.41       131.92 o                         
  -1   4   2       1625.54       1523.13        34.80 o                         
   0   4   2        868.65        847.82        48.32 o                         
   0   4   2        932.85        911.70        45.86 o                         
   0   4   2       4436.95       4409.30       143.14 o                         
   1   4   2       1048.38       1013.41        44.93 o                         
   1   4   2       1125.86       1105.43        38.75 o                         
   2   4   2       5219.94       5471.11       104.00 o                         
   2   4   2       5605.72       5443.67        99.65 o                         
   2   4   2      12128.97      12116.05       288.38 o                         
   3   4   2       7831.58       8026.28       159.94 o                         
   3   4   2       8410.37       8313.71       175.08 o                         
   3   4   2       9606.50       9970.60       279.35 o                         
   4   4   2       1922.43       1807.18        86.36 o                         
   4   4   2       4421.75       4313.96       204.22 o                         
   4   4   2       2064.50       1858.30        94.12 o                         
   5   4   2       3351.56       3289.94       191.17 o                         
   5   4   2       1604.90       1590.40        89.20 o                         
   5   4   2       1494.46       1502.34       106.81 o                         
   6   4   2       1045.61       1072.41        92.61 o                         
   6   4   2       1864.01       1835.51       115.76 o                         
   7   4   2        766.87        879.49        76.69 o                         
   8   4   2        260.50        515.13       100.47 o                         
  -7   5   2       1887.00       1877.55       134.34 o                         
  -6   5   2       1337.43       1455.38       115.75 o                         
  -5   5   2       1892.22       1948.43       128.31 o                         
  -4   5   2       6016.17       5592.82       282.60 o                         
  -4   5   2       4256.12       3722.76       172.72 o                         
  -4   5   2       4570.67       4638.52       136.64 o                         
  -3   5   2       4606.82       4472.15       118.71 o                         
  -3   5   2       4289.79       4239.63       148.60 o                         
  -2   5   2       2216.35       2205.49        79.21 o                         
  -2   5   2       2063.82       2034.12        97.56 o                         
  -2   5   2       5719.73       5504.13       153.69 o                         
  -1   5   2       1169.93       1200.86        53.53 o                         
  -1   5   2       1089.42       1099.87        76.78 o                         
   0   5   2       1551.69       1526.86        52.19 o                         
   0   5   2       1444.90       1473.24        51.14 o                         
   1   5   2       1638.93       1652.22        60.25 o                         
   1   5   2       1760.06       1772.38        53.89 o                         
   2   5   2        244.32        270.46        37.22 o                         
   2   5   2        262.37        330.80        41.29 o                         
   3   5   2         31.46         16.69        12.93 o                         
   3   5   2         29.30         34.26        13.57 o                         
   4   5   2          4.81          7.28        36.80 o                         
   4   5   2        242.49        272.87        36.75 o                         
   5   5   2        677.41        711.14        52.34 o                         
   6   5   2       2168.91       2440.75       142.59 o                         
   7   5   2       2743.46       2925.51       159.30 o                         
  -6   6   2        725.85        843.60       109.77 o                         
  -6   6   2        779.50        731.54        98.39 o                         
  -5   6   2        313.48        454.96        50.99 o                         
  -5   6   2        336.64        403.74        69.48 o                         
  -4   6   2        127.03        145.05        27.62 o                         
  -4   6   2        136.42        164.01        39.50 o                         
  -3   6   2          4.25          3.13        10.26 o                         
  -3   6   2          3.96        -12.88        13.81 o                         
  -2   6   2        182.99        232.57        35.52 o                         
  -2   6   2        170.40        213.92        37.52 o                         
  -1   6   2       1202.59       1297.06        52.95 o                         
  -1   6   2       1119.83       1209.85        89.49 o                         
   0   6   2       2673.84       2708.95        74.29 o                         
   0   6   2       2489.83       2603.20        97.63 o                         
   1   6   2       1018.05       1011.94        53.67 o                         
   1   6   2       1093.29       1118.00        71.14 o                         
   2   6   2       1196.63       1256.21        62.32 o                         
   2   6   2       1285.07       1393.13        78.99 o                         
   3   6   2       1917.90       2062.37        70.87 o                         
   3   6   2       2059.64       2096.98        89.44 o                         
   4   6   2       1829.98       1854.61        89.44 o                         
   4   6   2       1704.04       1580.48        63.15 o                         
   5   6   2       1734.48       1662.16        91.86 o                         
   5   6   2       1862.66       2010.39        96.97 o                         
   6   6   2        695.65        759.68       102.07 o                         
   6   6   2        647.78        674.76       103.59 o                         
   7   6   2        258.32        240.18        37.87 o                         
   7   6   2        277.41        261.35        49.77 o                         
  -6   7   2        923.74        848.14       117.35 o                         
  -5   7   2        418.75        427.21        50.33 o                         
  -5   7   2        449.70        499.11        80.42 o                         
  -4   7   2        914.59        836.70       102.94 o                         
  -4   7   2        851.65        807.72        76.71 o                         
  -3   7   2       1491.22       1482.95       111.36 o                         
  -3   7   2       1601.43       1701.09        84.93 o                         
  -2   7   2       2745.76       2651.52        99.17 o                         
  -2   7   2       2556.81       2583.41       107.94 o                         
  -1   7   2       1556.18       1603.80        97.22 o                         
  -1   7   2       1671.19       1769.83        98.74 o                         
   0   7   2        433.74        445.30        62.92 o                         
   0   7   2        403.89        412.43        53.30 o                         
   1   7   2        439.36        485.95        56.86 o                         
   1   7   2        471.83        514.58        57.62 o                         
   2   7   2         72.95         70.18        17.36 o                         
   2   7   2         78.34         62.26        20.84 o                         
   3   7   2         21.44         77.61        13.75 o                         
   3   7   2         23.02          2.33        15.40 o                         
   4   7   2        101.27         93.20        23.06 o                         
   4   7   2         94.30         94.69        23.64 o                         
   5   7   2         51.12         41.70        24.09 o                         
   5   7   2         54.90         62.24        23.68 o                         
   6   7   2        164.94        152.43        35.30 o                         
   6   7   2        153.58        177.47        33.10 o                         
   7   7   2        592.49        609.49        51.89 o                         
  -5   8   2         30.75          5.26        28.93 o                         
  -5   8   2         28.64         79.28        23.25 o                         
  -4   8   2         92.54         99.03        23.61 o                         
  -4   8   2         99.38        135.29        27.11 o                         
  -3   8   2          7.52        -14.84        19.00 o                         
  -3   8   2          8.08         41.76        16.42 o                         
  -2   8   2        154.97        134.12        33.40 o                         
  -2   8   2        166.42        219.62        44.00 o                         
  -1   8   2        211.37        239.61        49.77 o                         
  -1   8   2        196.82        248.73        41.25 o                         
   0   8   2        567.39        536.63        59.43 o                         
   0   8   2        609.33        652.05        85.49 o                         
   1   8   2       1026.92        986.52       103.85 o                         
   1   8   2        956.25        929.35        75.70 o                         
   2   8   2       2263.69       2477.29       126.47 o                         
   2   8   2       2430.98       2550.44       134.89 o                         
   3   8   2        846.83        872.06        96.31 o                         
   3   8   2        909.42       1005.50        89.76 o                         
   4   8   2        264.76        351.90        46.01 o                         
   4   8   2        246.54        366.59        78.01 o                         
   5   8   2        579.47        622.03        70.86 o                         
   5   8   2        622.30        596.88        66.75 o                         
  -3   9   2        402.25        339.72        50.92 o                         
  -3   9   2        431.98        487.61        92.85 o                         
  -2   9   2        367.60        387.72        44.33 o                         
  -2   9   2        394.77        545.18        74.60 o                         
  -1   9   2        652.81        712.23        90.06 o                         
  -1   9   2        607.89        507.09        78.88 o                         
   0   9   2        489.54        489.52        73.73 o                         
   0   9   2        455.85        489.20        77.28 o                         
   1   9   2        293.07        262.98        52.34 o                         
   1   9   2        314.73        198.84        47.23 o                         
   2   9   2         23.47          0.28        20.16 o                         
   2   9   2         25.20         -0.22        22.82 o                         
   3   9   2          0.55        -18.09        18.09 o                         
   3   9   2          0.51        -13.18        20.23 o                         
  -3  -9   3        176.46        251.97        33.58 o                         
  -2  -9   3       1007.20       1069.79       150.50 o                         
  -1  -9   3        886.03        888.72       164.52 o                         
  -1  -9   3        825.06        817.30       123.71 o                         
   0  -9   3        733.05        814.15        91.03 o                         
   0  -9   3        682.60        511.86        72.15 o                         
   1  -9   3        361.47        388.49        63.10 o                         
   1  -9   3        388.19        498.14        59.66 o                         
   2  -9   3        497.20        484.16        53.24 o                         
  -4  -8   3        607.11        743.70        85.04 o                         
  -4  -8   3        565.33        511.48       101.64 o                         
  -3  -8   3        452.80        406.00        56.44 o                         
  -3  -8   3        486.26        549.98        82.17 o                         
  -2  -8   3        262.75        269.68        50.64 o                         
  -2  -8   3        244.67        188.30        38.99 o                         
  -1  -8   3         57.49         99.18        26.92 o                         
  -1  -8   3         53.54         49.03        22.94 o                         
   0  -8   3         21.50         -6.96        19.42 o                         
   0  -8   3         23.09         57.04        25.27 o                         
   1  -8   3        365.93        451.91        75.63 o                         
   1  -8   3        340.75        358.52        68.77 o                         
   2  -8   3        608.60        596.03        90.04 o                         
   2  -8   3        653.58        687.88        88.80 o                         
   3  -8   3        440.40        404.31        72.30 o                         
   3  -8   3        472.95        534.73        85.95 o                         
   4  -8   3        239.93        219.95        55.63 o                         
   4  -8   3        223.42        225.38        39.71 o                         
   5  -8   3        639.80        723.74       103.65 o                         
   5  -8   3        595.77        750.21       114.88 o                         
  -5  -7   3        233.01        207.09        60.53 o                         
  -5  -7   3        250.23        256.75        32.62 o                         
  -4  -7   3        680.92        599.06        90.09 o                         
  -4  -7   3        731.24        841.67        82.49 o                         
  -3  -7   3        283.90        294.32        43.25 o                         
  -3  -7   3        304.88        329.87        46.30 o                         
  -2  -7   3        732.11        666.92        67.70 o                         
  -2  -7   3        786.21        875.79        82.01 o                         
  -1  -7   3       1425.38       1260.59       118.66 o                         
  -1  -7   3       1530.72       1635.48        85.79 o                         
   0  -7   3       3154.51       3112.04       111.60 o                         
   0  -7   3       2937.42       2875.30       143.84 o                         
   1  -7   3       1674.63       1659.54       119.69 o                         
   1  -7   3       1798.39       1944.06       126.69 o                         
   2  -7   3        912.79        912.59       107.52 o                         
   2  -7   3        980.25        980.38       102.12 o                         
   3  -7   3        607.62        622.20        90.92 o                         
   3  -7   3        652.52        680.75        65.53 o                         
   4  -7   3        359.97        308.80        65.90 o                         
   4  -7   3        335.20        269.50        56.02 o                         
   5  -7   3         13.49          5.11        24.76 o                         
   5  -7   3         12.56         47.57        17.22 o                         
   6  -7   3          8.21        -10.57        34.48 o                         
  -6  -6   3       1588.71       1529.48       170.96 o                         
  -6  -6   3       1706.12       1935.95       183.60 o                         
  -5  -6   3        931.35        898.83       122.48 o                         
  -5  -6   3       1000.18       1052.37        90.80 o                         
  -4  -6   3        607.67        797.71        77.01 o                         
  -4  -6   3        565.85        508.45        84.90 o                         
  -3  -6   3        455.57        420.11        50.38 o                         
  -3  -6   3        489.24        463.36        56.73 o                         
  -2  -6   3        457.99        522.29        60.40 o                         
  -2  -6   3        426.47        525.41        57.72 o                         
  -1  -6   3          7.01         -9.98        11.45 o                         
  -1  -6   3          7.53          4.96        12.52 o                         
   0  -6   3          1.91         -9.24         9.24 o                         
   0  -6   3          2.05         23.43        12.45 o                         
   1  -6   3         79.33         75.48        15.22 o                         
   1  -6   3         73.87         58.86        21.55 o                         
   2  -6   3        472.68        465.69        50.90 o                         
   2  -6   3        507.61        574.30        51.25 o                         
   3  -6   3       2343.83       2356.33        96.83 o                         
   3  -6   3       2517.05       2454.08        87.48 o                         
   4  -6   3       2103.68       2161.65       115.92 o                         
   4  -6   3       1958.91       1908.29        94.43 o                         
   5  -6   3       1155.67       1050.92        85.55 o                         
   5  -6   3       1241.08       1145.12       128.32 o                         
   6  -6   3       1339.85       1303.14       142.99 o                         
   6  -6   3       1247.65       1157.95       128.62 o                         
   7  -6   3        818.37        806.17       120.63 o                         
   7  -6   3        878.85        919.90       127.44 o                         
  -7  -5   3         52.61        183.60        89.34 o                         
  -6  -5   3         84.88        255.54        56.94 o                         
  -5  -5   3        199.20        236.60        61.33 o                         
  -5  -5   3        290.33        375.21        58.95 o                         
  -4  -5   3       2545.38       2610.19       135.07 o                         
  -4  -5   3       1204.53       1247.29       105.75 o                         
  -4  -5   3       1121.64        912.27       174.53 o                         
  -3  -5   3       2344.07       2208.26       111.58 o                         
  -3  -5   3       2182.76       2182.53       144.94 o                         
  -3  -5   3       3623.02       3739.69       214.95 o                         
  -2  -5   3       4006.71       3959.06       122.21 o                         
  -2  -5   3       4302.82       4231.93       153.59 o                         
  -2  -5   3       4844.35       5025.50       230.75 o                         
  -1  -5   3       1747.11       1700.00        85.54 o                         
  -1  -5   3       1876.23       1863.72       109.04 o                         
  -1  -5   3       5077.48       5372.67       215.04 o                         
   0  -5   3       2559.72       2462.00        92.69 o                         
   0  -5   3       2383.56       2299.65        76.12 o                         
   0  -5   3       7856.86       8065.24       237.34 o                         
   1  -5   3       8626.18       9135.40       193.77 o                         
   1  -5   3       3357.02       3200.26        79.23 o                         
   1  -5   3       3605.12       3569.08       138.80 o                         
   2  -5   3       2786.22       2742.45        84.87 o                         
   2  -5   3       2992.13       2994.61        89.55 o                         
   2  -5   3       5660.58       5830.06       300.91 o                         
   3  -5   3       1139.01       1193.35       175.04 o                         
   3  -5   3       2642.68       2643.72       219.57 o                         
   3  -5   3       1223.18       1200.22        63.17 o                         
   4  -5   3        843.31        947.03        58.05 o                         
   4  -5   3       1717.99       1688.43       102.88 o                         
   4  -5   3        785.28        890.09       121.72 o                         
   5  -5   3        471.67        464.16        43.45 o                         
   6  -5   3        105.61        157.22        49.95 o                         
   7  -5   3        449.70        349.36        75.97 o                         
   8  -5   3        280.50        394.40        56.84 o                         
  -7  -4   3       2804.94       2970.67       169.93 o                         
  -6  -4   3       3046.12       3406.62       179.31 o                         
  -5  -4   3       2585.61       2565.13       141.47 o                         
  -5  -4   3       3992.69       4030.02       176.75 o                         
  -4  -4   3       2454.54       2357.74       107.75 o                         
  -4  -4   3       4655.17       5240.36       264.16 o                         
  -3  -4   3        848.65        972.24        85.86 o                         
  -3  -4   3       3953.47       3793.92       217.22 o                         
  -2  -4   3        646.76        661.73        37.53 o                         
  -2  -4   3       2249.88       2150.74       161.91 o                         
  -1  -4   3         21.08         21.44        12.15 o                         
  -1  -4   3        802.49        856.91       107.11 o                         
  -1  -4   3         19.63         32.16        14.55 o                         
   0  -4   3        411.85        404.87        26.95 o                         
   0  -4   3        442.29        523.41        41.29 o                         
   1  -4   3       1814.96       1825.13        58.49 o                         
   1  -4   3       1690.06       1619.17        51.43 o                         
   2  -4   3        836.68        819.58        51.43 o                         
   2  -4   3        779.10        814.80        61.37 o                         
   2  -4   3       2666.72       2488.50       121.37 o                         
   3  -4   3       1182.19       1261.50        57.45 o                         
   3  -4   3       3213.51       3624.02       138.56 o                         
   3  -4   3       1269.56       1280.09        70.86 o                         
   4  -4   3       3718.10       3734.02       105.58 o                         
   4  -4   3       2510.17       2495.47       108.96 o                         
   4  -4   3       2695.68       2690.66       139.11 o                         
   5  -4   3       4537.97       4209.94       141.58 o                         
   5  -4   3       4225.67       4291.02       146.51 o                         
   6  -4   3       5795.08       5797.92       173.44 o                         
   7  -4   3       3883.16       4192.16       150.92 o                         
   8  -4   3       1592.48       1668.95       132.86 o                         
  -8  -3   3         63.71         83.24        37.02 o                         
  -8  -3   3         68.42         82.84        27.73 o                         
  -7  -3   3          5.52         36.25        25.41 o                         
  -7  -3   3          5.14         54.89        25.33 o                         
  -6  -3   3        259.96        251.54        56.56 o                         
  -6  -3   3        242.07        212.18        45.67 o                         
  -5  -3   3       1126.00       1027.37        65.07 o                         
  -5  -3   3       1048.51        881.00       113.26 o                         
  -4  -3   3        999.49        969.85        55.44 o                         
  -4  -3   3        930.71        904.49        37.78 o                         
  -3  -3   3       1160.54       1183.25        51.53 o                         
  -3  -3   3       1080.68       1078.64        37.98 o                         
  -2  -3   3       9515.53       9523.78       130.50 o                         
  -2  -3   3       8860.69       9077.71        85.24 o                         
  -1  -3   3      10480.85      10376.14       132.65 o                         
  -1  -3   3       9759.58       9559.84       154.61 o                         
   0  -3   3       6205.68       6078.92        54.57 o                         
   0  -3   3       6664.30       6701.48       100.47 o                         
   1  -3   3       3534.06       3482.09        70.05 o                         
   1  -3   3       3290.86       3155.87        62.88 o                         
   2  -3   3       3210.71       3135.62        72.06 o                         
   2  -3   3       2989.76       2896.44        65.89 o                         
   3  -3   3       1653.47       1614.45        53.38 o                         
   3  -3   3       1775.66       1820.47        55.19 o                         
   4  -3   3        499.49        493.96        30.63 o                         
   4  -3   3        465.12        567.25        43.43 o                         
   5  -3   3        122.26        121.28        17.62 o                         
   5  -3   3        131.30        156.00        32.78 o                         
   6  -3   3         31.95         67.06        18.75 o                         
   6  -3   3         29.75         64.59        24.99 o                         
   7  -3   3        164.82        176.63        37.79 o                         
   7  -3   3        177.00        189.02        41.33 o                         
   8  -3   3       1010.83       1078.71       128.53 o                         
   8  -3   3       1085.54       1102.78       105.72 o                         
  -8  -2   3       1895.66       1528.23       168.20 o                         
  -8  -2   3       2035.75       1930.51       143.79 o                         
  -7  -2   3       2862.44       3233.50       168.98 o                         
  -7  -2   3       2665.45       2335.22       177.07 o                         
  -6  -2   3       1863.17       1787.82        88.54 o                         
  -6  -2   3       2000.87       2098.97       135.37 o                         
  -5  -2   3       1329.33       1436.04        59.48 o                         
  -5  -2   3       1237.85       1342.68        71.57 o                         
  -4  -2   3       2222.13       2169.14        65.14 o                         
  -4  -2   3       2069.21       2088.12        59.94 o                         
  -3  -2   3       1837.98       1730.10        54.07 o                         
  -3  -2   3       1711.50       1653.15        49.77 o                         
  -2  -2   3        918.31        914.30        31.09 o                         
  -2  -2   3        986.17        962.69        43.82 o                         
  -1  -2   3         12.06         19.71         8.44 o                         
  -1  -2   3         12.95         30.95        10.27 o                         
   0  -2   3         63.19         69.23         7.55 o                         
   0  -2   3         67.86         73.68        13.56 o                         
   1  -2   3       2094.44       2083.51        46.09 o                         
   1  -2   3       2249.22       2202.00        44.42 o                         
   2  -2   3       7263.32       7139.98        99.14 o                         
   2  -2   3       6763.47       6948.81        93.88 o                         
   3  -2   3       5882.61       6129.79        96.38 o                         
   3  -2   3       6317.36       6012.82        96.47 o                         
   4  -2   3       2084.50       2129.43        61.67 o                         
   4  -2   3       2238.55       2181.56        57.62 o                         
   5  -2   3       2659.61       2786.67        73.90 o                         
   5  -2   3       2856.16       2695.04       108.30 o                         
   6  -2   3       4809.95       4143.12       145.21 o                         
   6  -2   3       4478.94       4285.67       138.78 o                         
   7  -2   3       1708.54       1661.64       108.68 o                         
   7  -2   3       1590.96       1526.36       120.08 o                         
   8  -2   3       1037.64        870.28        90.76 o                         
   8  -2   3        966.23       1086.50       127.82 o                         
   9  -2   3        953.56        760.52        79.56 o                         
   9  -2   3        887.94        773.15       138.17 o                         
  -8  -1   3        164.95        185.18        52.73 o                         
  -7  -1   3         42.14         73.00        41.98 o                         
  -7  -1   3         13.44         23.05        27.00 o                         
  -6  -1   3        153.61        124.13        31.02 o                         
  -6  -1   3        495.30        337.79       104.68 o                         
  -6  -1   3        164.96        210.94        39.65 o                         
  -5  -1   3       2120.71       2080.60        89.52 o                         
  -5  -1   3       2277.43       2232.21        87.80 o                         
  -5  -1   3       3920.18       3753.76       132.47 o                         
  -4  -1   3       5550.35       5353.35       160.87 o                         
  -4  -1   3       4037.21       4040.14       107.63 o                         
  -4  -1   3       3759.38       3695.94       104.56 o                         
  -3  -1   3       3280.52       3092.04        68.92 o                         
  -3  -1   3       3054.76       3019.45        82.22 o                         
  -2  -1   3       6203.55       6746.93       104.21 o                         
  -2  -1   3       6662.02       6988.62        96.31 o                         
  -1  -1   3       6152.23       6086.49        70.95 o                         
  -1  -1   3       6606.90       6531.58        88.09 o                         
   0  -1   3      13282.15      13402.83        86.55 o                         
   0  -1   3      12368.10      12785.79       139.24 o                         
   0  -1   3      16271.30      15922.76       324.27 o                         
   1  -1   3      11059.36      12016.76       131.47 o                         
   1  -1   3      11876.68      12408.83       172.16 o                         
   1  -1   3      19184.56      21821.11       382.33 o                         
   2  -1   3       4108.23       4145.96        99.60 o                         
   2  -1   3       3825.51       3946.85        74.61 o                         
   2  -1   3       8834.11       9012.49       142.54 o                         
   3  -1   3       1834.42       1917.92        55.63 o                         
   3  -1   3       3615.43       3536.97        80.43 o                         
   3  -1   3       1969.99       2040.88       102.21 o                         
   4  -1   3        735.93        793.07        85.91 o                         
   4  -1   3       1280.50       1258.30        40.52 o                         
   4  -1   3        685.28        724.82        36.50 o                         
   5  -1   3         21.62         30.46        22.65 o                         
   5  -1   3         20.13         31.04         5.94 o                         
   5  -1   3        213.05        283.21        71.40 o                         
   6  -1   3        409.33        362.65        86.91 o                         
   6  -1   3        439.59        393.77        66.02 o                         
   6  -1   3        676.39        599.76       102.83 o                         
   7  -1   3        206.29        185.07        39.69 o                         
   7  -1   3       1622.55       1264.29       160.41 o                         
   8  -1   3       1117.11        512.17       107.75 o                         
   9  -1   3       1171.96        710.99       119.06 o                         
  -8   0   3       2005.96       2074.75        98.08 o                         
  -7   0   3       4441.39       4466.79       146.06 o                         
  -6   0   3       8781.36       8854.07       193.75 o                         
  -5   0   3       6700.15       7040.43       158.06 o                         
  -4   0   3       2632.49       2642.21        66.74 o                         
  -3   0   3       1436.44       1487.31        47.01 o                         
  -2   0   3       1781.03       1687.28        45.23 o                         
  -1   0   3        748.47        766.39        28.05 o                         
   0   0   3       3934.16       4080.80        59.71 o                         
   1   0   3        966.75        922.39        22.15 o                         
   2   0   3       4690.73       4759.67        70.39 o                         
   3   0   3      15965.08      16758.52       142.24 o                         
   4   0   3      17866.86      18563.19       148.26 o                         
   5   0   3       9184.70       9475.42       193.78 o                         
   6   0   3       5997.05       5627.27       164.45 o                         
   7   0   3       2369.89       2355.14       111.27 o                         
   8   0   3       2500.82       2635.41       126.42 o                         
   9   0   3        892.39        996.13        74.34 o                         
  -8   1   3        167.54        250.98        50.27 o                         
  -7   1   3         29.76         27.45        24.37 o                         
  -7   1   3         43.20        142.30        33.01 o                         
  -6   1   3        330.35        443.01        65.49 o                         
  -6   1   3        508.37        518.83       104.24 o                         
  -6   1   3        354.76        377.65        55.42 o                         
  -5   1   3       1764.15       1766.57        77.31 o                         
  -5   1   3       1642.75       1725.47        83.45 o                         
  -4   1   3       1624.97       1657.27        65.84 o                         
  -4   1   3       1513.14       1628.70        73.44 o                         
  -4   1   3       5384.35       5115.33       141.19 o                         
  -3   1   3       7192.39       7417.16       123.97 o                         
  -3   1   3       6697.42       6681.48       102.13 o                         
  -3   1   3      10247.15      10211.43       196.12 o                         
  -2   1   3      16672.13      17793.76       174.70 o                         
  -2   1   3      17904.26      19342.23       166.64 o                         
  -2   1   3      24107.81      24406.95       300.13 o                         
  -1   1   3       5851.12       5669.14        76.87 o                         
  -1   1   3       6283.54       6329.05        56.58 o                         
   0   1   3       3210.06       3196.30        61.87 o                         
   0   1   3       2989.15       3017.65        40.28 o                         
   0   1   3      15578.16      15496.66       150.65 o                         
   1   1   3       7847.96       7894.95        99.26 o                         
   1   1   3       7307.88       7888.81        51.36 o                         
   1   1   3      18907.31      19782.82       208.31 o                         
   2   1   3       4725.88       4845.03       105.77 o                         
   2   1   3       5075.15       5265.22        83.32 o                         
   2   1   3       8900.65       9641.05       219.87 o                         
   3   1   3       3601.47       3183.02       162.29 o                         
   3   1   3       1645.44       1591.49        75.55 o                         
   3   1   3       1767.05       1763.92        50.56 o                         
   4   1   3        544.57        486.36        60.34 o                         
   4   1   3        584.81        496.82        29.36 o                         
   4   1   3       1270.10       1275.70       128.35 o                         
   5   1   3        205.58        209.65        16.15 o                         
   5   1   3        225.71        235.42        45.43 o                         
   5   1   3        191.43        179.76        38.20 o                         
   6   1   3        236.80        271.53        54.03 o                         
   6   1   3        254.31        244.17        78.62 o                         
   6   1   3        663.64        717.41        73.57 o                         
   7   1   3       1416.25       1426.60       129.59 o                         
   7   1   3       1713.02       1827.38        97.89 o                         
   8   1   3       1170.23       1312.55       102.70 o                         
   9   1   3       1145.59       1562.31       160.96 o                         
  -8   2   3       1834.00       1788.10       142.14 o                         
  -8   2   3       1969.54       2004.26       156.27 o                         
  -7   2   3       1352.18       1107.81       131.51 o                         
  -7   2   3       1259.13       1229.70       132.93 o                         
  -6   2   3       1430.92       1426.47       132.12 o                         
  -6   2   3       1536.67       1375.66        76.43 o                         
  -5   2   3       2958.42       3093.13       100.29 o                         
  -5   2   3       2754.83       2865.01        78.57 o                         
  -4   2   3       2648.54       2631.67        62.09 o                         
  -4   2   3       2466.27       2470.32        78.08 o                         
  -3   2   3        819.47        773.57        37.94 o                         
  -3   2   3        880.03        877.74        33.51 o                         
  -2   2   3        381.98        416.07        31.58 o                         
  -2   2   3        410.21        384.70        20.99 o                         
  -1   2   3         57.93         59.27        12.30 o                         
  -1   2   3         62.21         82.72        13.89 o                         
   0   2   3       2599.00       2609.25        50.69 o                         
   0   2   3       2791.08       2735.00        27.66 o                         
   1   2   3       4783.95       4745.84        65.34 o                         
   1   2   3       4454.73       4353.44        87.30 o                         
   2   2   3       4377.45       4520.96        77.04 o                         
   2   2   3       4700.96       4644.39        73.74 o                         
   3   2   3       1737.21       1717.32        49.86 o                         
   3   2   3       1617.66       1634.04        47.50 o                         
   4   2   3       3622.29       3579.62        73.57 o                         
   4   2   3       3889.99       3930.15        81.25 o                         
   5   2   3       5505.91       5404.19       100.06 o                         
   5   2   3       5127.01       4970.42       142.36 o                         
   6   2   3       4512.29       4429.79       143.89 o                         
   6   2   3       4201.76       4257.51       141.87 o                         
   7   2   3        930.79        908.39        90.25 o                         
   7   2   3        999.58        884.29       108.44 o                         
   8   2   3       1124.05       1088.07       128.48 o                         
   8   2   3       1046.70       1115.90       110.20 o                         
   9   2   3        437.21        438.78        69.64 o                         
   9   2   3        469.53        462.50       113.77 o                         
  -8   3   3          0.69         -4.42        22.58 o                         
  -8   3   3          0.65         24.71        26.49 o                         
  -7   3   3         24.54         31.09        20.11 o                         
  -7   3   3         22.85         15.48        22.17 o                         
  -6   3   3        367.51        430.24        76.82 o                         
  -6   3   3        394.67        318.60        63.57 o                         
  -5   3   3       3167.67       3103.89       101.99 o                         
  -5   3   3       3401.77       3262.85        99.87 o                         
  -4   3   3        956.31       1101.26        48.37 o                         
  -4   3   3       1026.99       1046.17        40.12 o                         
  -3   3   3       1963.45       1815.22        48.25 o                         
  -3   3   3       1828.33       1817.36        54.23 o                         
  -2   3   3       8120.70       8071.86        88.91 o                         
  -2   3   3       7561.85       7313.11        99.98 o                         
  -1   3   3       9677.49       9754.37       113.71 o                         
  -1   3   3      10392.70      10336.73        64.95 o                         
   0   3   3       6241.12       6022.47        90.11 o                         
   0   3   3       6702.37       6743.51        90.78 o                         
   1   3   3       3446.09       3312.74        68.25 o                         
   1   3   3       3700.77       3650.65        65.36 o                         
   2   3   3       1647.75       1564.79        46.67 o                         
   2   3   3       1534.36       1501.85        48.91 o                         
   3   3   3       1076.00       1121.26        47.00 o                         
   3   3   3       1155.52       1214.01        45.01 o                         
   4   3   3         35.72         49.73        10.33 o                         
   4   3   3         38.36         36.20        10.08 o                         
   5   3   3          7.52          0.49         8.36 o                         
   5   3   3          7.00         -1.95        12.51 o                         
   6   3   3         11.31         17.66        21.42 o                         
   6   3   3         10.53          3.18        12.50 o                         
   7   3   3        184.21        253.50        50.95 o                         
   7   3   3        171.53        234.07        38.95 o                         
   8   3   3        835.10        708.41        80.54 o                         
   8   3   3        896.82        961.21       121.54 o                         
   9   3   3       1159.40       1032.69       140.32 o                         
  -7   4   3       3057.82       3093.48       181.01 o                         
  -6   4   3       2434.01       2364.01       151.12 o                         
  -5   4   3        756.97        833.13        99.76 o                         
  -5   4   3       1515.12       1495.87       112.70 o                         
  -4   4   3       1198.06       1254.96        58.61 o                         
  -4   4   3        562.99        528.86        65.76 o                         
  -3   4   3        900.73        888.74        52.60 o                         
  -3   4   3        718.69        754.21        78.04 o                         
  -3   4   3        771.81        678.51        51.53 o                         
  -2   4   3        262.12        305.11        35.11 o                         
  -2   4   3        171.91        176.32        22.59 o                         
  -2   4   3        160.08        135.28        33.99 o                         
  -1   4   3        140.08        143.37        31.00 o                         
  -1   4   3        737.76        779.66        73.42 o                         
  -1   4   3        150.43        209.77        24.69 o                         
   0   4   3        402.45        485.83        41.17 o                         
   0   4   3       2486.96       2506.53       119.10 o                         
   0   4   3        374.76        393.13        33.47 o                         
   1   4   3        845.89        929.44        42.24 o                         
   1   4   3        908.41        961.20        40.06 o                         
   2   4   3       5529.19       5526.74       112.76 o                         
   2   4   3       5148.68       5237.36       101.28 o                         
   2   4   3       8186.20       8152.49       223.05 o                         
   3   4   3       4724.77       4543.28       104.82 o                         
   3   4   3       4399.62       4382.68       121.88 o                         
   3   4   3       6662.28       6859.89       225.30 o                         
   4   4   3       2741.87       2779.58       123.47 o                         
   4   4   3       2944.50       3070.75       113.78 o                         
   4   4   3       5294.18       5346.57       219.86 o                         
   5   4   3       1281.73       1202.38        77.47 o                         
   5   4   3       1193.52       1278.05       103.07 o                         
   5   4   3       4915.16       4731.22       225.89 o                         
   6   4   3       3356.45       3434.42       161.19 o                         
   6   4   3       2052.87       2267.62       146.20 o                         
   7   4   3       1900.62       2256.59       127.88 o                         
   7   4   3        941.48        944.15       207.03 o                         
   8   4   3       1191.31       1147.70        83.61 o                         
  -7   5   3        278.88        165.60        57.13 o                         
  -6   5   3       1119.30       1159.19       104.01 o                         
  -5   5   3       2132.59       2062.05       138.72 o                         
  -4   5   3       1612.48       1539.47        75.97 o                         
  -4   5   3       1501.52       1452.43       111.35 o                         
  -3   5   3       3592.13       3631.56       110.45 o                         
  -3   5   3       3344.93       3096.20       124.96 o                         
  -2   5   3       2642.75       2576.47        88.84 o                         
  -2   5   3       2460.88       2340.28       105.74 o                         
  -1   5   3       1874.84       1903.49        57.11 o                         
  -1   5   3       1745.82       1541.29       100.14 o                         
   0   5   3       3425.11       3479.25        80.27 o                         
   0   5   3       3189.40       3166.36        81.27 o                         
   1   5   3       3714.43       3805.44        93.20 o                         
   1   5   3       3988.94       4007.41        87.15 o                         
   2   5   3       1213.08       1262.55       113.22 o                         
   2   5   3       1978.09       1877.76       121.51 o                         
   2   5   3       1302.73       1266.35        85.84 o                         
   3   5   3        649.85        669.04        80.92 o                         
   3   5   3        605.13        633.68        83.73 o                         
   3   5   3        717.46        801.07        79.18 o                         
   4   5   3        108.52        141.75        29.50 o                         
   4   5   3        116.54         72.85        47.11 o                         
   4   5   3        149.82        150.30        35.63 o                         
   5   5   3         51.10         48.33        23.22 o                         
   6   5   3       1149.31       1291.63        97.30 o                         
   7   5   3       1454.84       1722.51       120.38 o                         
  -6   6   3       1554.40       1441.21       157.50 o                         
  -6   6   3       1447.43       1491.38       153.96 o                         
  -5   6   3       1347.88       1291.16        84.06 o                         
  -5   6   3       1447.50       1656.21       165.08 o                         
  -4   6   3        286.12        348.96        68.21 o                         
  -4   6   3        266.43        256.05        41.15 o                         
  -3   6   3        129.03        107.24        26.32 o                         
  -3   6   3        138.57        157.48        28.69 o                         
  -2   6   3         64.99         95.24        18.31 o                         
  -2   6   3         60.52         91.67        38.70 o                         
  -1   6   3        216.80        249.40        36.41 o                         
  -1   6   3        201.88        199.37        38.26 o                         
   0   6   3       1033.26       1029.17        53.48 o                         
   0   6   3        962.15        982.21        78.66 o                         
   1   6   3        450.19        446.20        42.43 o                         
   1   6   3        483.46        512.91        52.69 o                         
   2   6   3        617.49        626.35        58.34 o                         
   2   6   3        574.99        527.67        47.82 o                         
   3   6   3       1355.45       1494.04        76.88 o                         
   3   6   3       1455.62       1560.86        86.92 o                         
   4   6   3       3506.78       3585.55       104.64 o                         
   4   6   3       3765.95       3910.67       125.42 o                         
   5   6   3       1659.73       1585.11        92.12 o                         
   5   6   3       1545.51       1555.20        92.19 o                         
   6   6   3        961.30        992.33       120.02 o                         
   6   6   3        895.15        846.08        88.54 o                         
   7   6   3        375.39        310.87        39.44 o                         
   7   6   3        403.14        505.48        58.30 o                         
  -5   7   3        815.49        859.63        78.61 o                         
  -5   7   3        875.75        923.26       116.56 o                         
  -4   7   3        171.94        194.92        33.22 o                         
  -4   7   3        184.65        197.16        38.53 o                         
  -3   7   3       1894.61       1928.81       107.20 o                         
  -3   7   3       2034.63       2294.70        94.98 o                         
  -2   7   3       3169.04       3214.60       157.32 o                         
  -2   7   3       3403.25       3625.20       119.36 o                         
  -1   7   3       1676.39       1644.12        91.64 o                         
  -1   7   3       1800.28       1944.29       106.56 o                         
   0   7   3        651.46        668.64        66.30 o                         
   0   7   3        699.61        831.98        91.34 o                         
   1   7   3        769.39        787.48        71.64 o                         
   1   7   3        826.25        895.27        92.94 o                         
   2   7   3        668.02        743.99        86.14 o                         
   2   7   3        717.38        761.79        67.31 o                         
   3   7   3        285.85        334.63        48.49 o                         
   3   7   3        266.18        217.21        28.75 o                         
   4   7   3         23.57         31.33        16.87 o                         
   4   7   3         21.95         26.07        14.66 o                         
   5   7   3         29.34         16.02        17.45 o                         
   5   7   3         27.32         15.80        20.53 o                         
   6   7   3         54.77         45.64        26.86 o                         
   6   7   3         51.00         22.65        37.07 o                         
  -5   8   3        398.65        216.43        22.68 o                         
  -4   8   3        304.12        305.44        38.55 o                         
  -4   8   3        326.60        440.61        67.34 o                         
  -3   8   3        161.55        197.37        33.86 o                         
  -3   8   3        150.43        150.65        32.67 o                         
  -2   8   3         10.98         33.83        18.15 o                         
  -2   8   3         10.23         20.42        15.48 o                         
  -1   8   3         20.52         25.10        23.32 o                         
  -1   8   3         22.03         19.40        16.87 o                         
   0   8   3        310.46        352.96        47.33 o                         
   0   8   3        333.41        381.96        61.90 o                         
   1   8   3        984.24        846.16        99.71 o                         
   1   8   3        916.50        890.24       100.61 o                         
   2   8   3        892.73        986.37       104.86 o                         
   2   8   3        958.71        975.68       106.26 o                         
   3   8   3        360.37        457.94        76.62 o                         
   3   8   3        335.57        446.86        56.34 o                         
   4   8   3        693.19        662.44        92.52 o                         
   5   8   3        621.68        738.45       119.60 o                         
   5   8   3        667.62        955.03        65.76 o                         
  -3   9   3        398.33        448.39        61.74 o                         
  -2   9   3        633.36        652.70        81.80 o                         
  -2   9   3        589.78        579.00        59.64 o                         
  -1   9   3       1099.21       1068.55        90.81 o                         
  -1   9   3       1180.44       1198.46       119.02 o                         
   0   9   3       1013.70       1070.72       117.33 o                         
   0   9   3        943.94        945.90        90.41 o                         
   1   9   3        367.52        393.79        61.05 o                         
   1   9   3        342.23        203.70        59.96 o                         
   2   9   3        192.62        171.63        45.32 o                         
   2   9   3        179.37        211.30        53.59 o                         
   3   9   3        105.53         83.77       104.92 o                         
   3   9   3         98.27         70.99        25.41 o                         
  -1  -9   4        508.46        497.74        90.54 o                         
   0  -9   4        146.26        293.13        60.52 o                         
   1  -9   4        497.14        379.10        61.46 o                         
   2  -9   4        827.57        811.55        77.50 o                         
  -4  -8   4        820.91        667.22       102.40 o                         
  -3  -8   4        761.03        599.27        65.04 o                         
  -3  -8   4        817.27        838.22       101.81 o                         
  -2  -8   4        483.27        513.08        76.91 o                         
  -2  -8   4        450.02        413.57        64.34 o                         
  -1  -8   4        289.68        333.11        61.21 o                         
  -1  -8   4        311.09        277.14        54.73 o                         
   0  -8   4         90.85         93.96        31.74 o                         
   0  -8   4         84.59         82.88        31.14 o                         
   1  -8   4          8.11          2.02        31.36 o                         
   1  -8   4          7.56         -6.95        17.86 o                         
   2  -8   4         52.83         51.59        25.46 o                         
   2  -8   4         56.73         71.38        28.63 o                         
   3  -8   4         76.58         53.98        38.57 o                         
   3  -8   4         71.31         49.06        26.95 o                         
   4  -8   4         22.04        -24.66        33.01 o                         
   4  -8   4         20.52         40.71        23.85 o                         
   5  -8   4        379.48        315.27        67.38 o                         
  -5  -7   4          1.21         43.51        28.21 o                         
  -5  -7   4          1.12        -31.79        31.79 o                         
  -4  -7   4         57.85         24.31        24.89 o                         
  -4  -7   4         62.12         80.40        25.28 o                         
  -3  -7   4         53.75         44.44        27.26 o                         
  -3  -7   4         50.05         27.45        18.31 o                         
  -2  -7   4        226.51        212.91        35.48 o                         
  -2  -7   4        243.25        238.99        53.58 o                         
  -1  -7   4       1261.87       1278.13        79.43 o                         
  -1  -7   4       1355.13       1413.54       132.81 o                         
   0  -7   4       1559.01       1416.01       110.39 o                         
   0  -7   4       1674.22       1774.98       127.13 o                         
   1  -7   4       1933.55       2000.09       129.42 o                         
   1  -7   4       1800.49       1822.60       125.62 o                         
   2  -7   4        943.10        857.11       107.10 o                         
   2  -7   4        878.20        883.33       108.55 o                         
   3  -7   4        715.99        747.44        95.81 o                         
   3  -7   4        768.90        805.49        78.33 o                         
   4  -7   4        740.27        654.56        91.20 o                         
   4  -7   4        794.98        946.53       118.10 o                         
   5  -7   4        406.92        389.30        67.96 o                         
   5  -7   4        436.99        368.02        62.84 o                         
   6  -7   4        245.87        244.96        41.00 o                         
  -6  -6   4       1208.71       1154.87       186.87 o                         
  -5  -6   4        857.73        861.13        83.56 o                         
  -5  -6   4        798.70        789.96       116.58 o                         
  -4  -6   4        621.34        708.87       109.08 o                         
  -4  -6   4        667.26        716.29        73.39 o                         
  -3  -6   4       1053.66        997.94        89.37 o                         
  -3  -6   4       1131.53       1231.23        97.84 o                         
  -2  -6   4       1388.26       1480.74        80.49 o                         
  -2  -6   4       1292.72       1240.30        86.52 o                         
  -1  -6   4        762.84        810.63        74.83 o                         
  -1  -6   4        710.34        695.29        67.79 o                         
   0  -6   4        238.62        230.60        33.17 o                         
   0  -6   4        256.25        350.04        63.13 o                         
   1  -6   4        344.28        400.18        44.21 o                         
   1  -6   4        320.59        268.01        50.10 o                         
   2  -6   4         90.31        118.76        29.60 o                         
   2  -6   4         84.10         92.12        32.79 o                         
   3  -6   4       1046.56        945.57        73.02 o                         
   3  -6   4        974.54        992.23       108.12 o                         
   4  -6   4        624.25        615.50        62.91 o                         
   4  -6   4        670.39        488.56        75.23 o                         
   5  -6   4        308.46        335.56        44.50 o                         
   5  -6   4        331.26        343.74        63.03 o                         
   6  -6   4        522.67        505.90        74.34 o                         
   6  -6   4        561.29        520.73        82.43 o                         
   7  -6   4       1121.18       1159.64       101.37 o                         
   7  -6   4       1204.03       1108.38       152.36 o                         
  -6  -5   4        399.48        367.50        65.14 o                         
  -5  -5   4          0.08         15.36        20.34 o                         
  -5  -5   4        227.53        465.81        64.20 o                         
  -4  -5   4        168.98         82.73        59.71 o                         
  -4  -5   4        233.99        255.57        48.32 o                         
  -4  -5   4        181.47        158.14        51.19 o                         
  -3  -5   4       1166.95       1556.17       130.02 o                         
  -3  -5   4       1072.04       1193.35       110.26 o                         
  -3  -5   4        998.27       1028.98        95.64 o                         
  -2  -5   4        918.15        914.56        93.45 o                         
  -2  -5   4       1204.77       1231.99       107.35 o                         
  -2  -5   4        854.96        854.92        83.44 o                         
  -1  -5   4        820.47        788.71        89.22 o                         
  -1  -5   4       1677.72       1835.89       123.06 o                         
  -1  -5   4        764.00        796.92        81.41 o                         
   0  -5   4       5762.20       5874.63       152.01 o                         
   0  -5   4       1347.44       1214.13        93.61 o                         
   0  -5   4       1254.72       1209.40        89.63 o                         
   1  -5   4       5125.39       5032.25       130.48 o                         
   1  -5   4       5504.18       5648.12       179.96 o                         
   1  -5   4       8671.60       9150.90       191.22 o                         
   2  -5   4       3532.22       3601.80       101.80 o                         
   2  -5   4       3793.26       3748.24        99.28 o                         
   2  -5   4       6339.05       6289.54       329.16 o                         
   3  -5   4       1762.50       1552.27       206.89 o                         
   3  -5   4       3337.55       3174.33       249.28 o                         
   3  -5   4       1892.75       1762.35       104.28 o                         
   4  -5   4       1360.64       1444.30        76.52 o                         
   4  -5   4       1267.00       1488.88       206.96 o                         
   4  -5   4       3285.87       3082.01       260.89 o                         
   5  -5   4       1905.73       2114.27       216.61 o                         
   5  -5   4        986.33       1174.58       165.98 o                         
   6  -5   4        696.20        722.27        75.43 o                         
   7  -5   4        431.72        595.00        70.37 o                         
  -7  -4   4       1211.05       1118.56        92.41 o                         
  -6  -4   4       2249.32       2623.28       155.52 o                         
  -5  -4   4       4327.27       4340.85       133.70 o                         
  -4  -4   4       5617.78       5496.24       198.05 o                         
  -4  -4   4       2787.96       2811.10       155.21 o                         
  -3  -4   4       1588.83       1614.73        89.02 o                         
  -3  -4   4       5912.45       5558.69       272.11 o                         
  -2  -4   4       1343.50       1315.93        98.65 o                         
  -2  -4   4       1442.79       1372.67        76.59 o                         
  -2  -4   4       4136.33       4371.55       242.11 o                         
  -1  -4   4       1236.06       1234.30        55.31 o                         
  -1  -4   4       1151.00       1283.49        83.05 o                         
   0  -4   4        133.49        121.67        21.18 o                         
   0  -4   4        124.30        134.89        30.88 o                         
   1  -4   4        159.31        207.45        23.43 o                         
   1  -4   4        148.34        198.96        24.45 o                         
   2  -4   4          4.26          2.32         6.67 o                         
   2  -4   4          5.71          0.28        34.06 o                         
   2  -4   4          3.96         11.56        11.95 o                         
   3  -4   4        144.85        209.10        30.25 o                         
   3  -4   4        155.56        130.23        29.38 o                         
   3  -4   4        274.71        349.85        47.39 o                         
   4  -4   4       1589.51       1701.44        97.83 o                         
   4  -4   4       1706.98       1864.57       150.97 o                         
   4  -4   4       1739.12       1697.54        71.64 o                         
   5  -4   4       2695.07       2629.22       158.31 o                         
   5  -4   4       2509.60       2414.24       134.29 o                         
   5  -4   4       3131.92       2926.31       166.67 o                         
   6  -4   4       3219.23       3545.06       289.89 o                         
   6  -4   4       1618.32       1617.22       187.17 o                         
   7  -4   4       2941.95       2938.55       154.48 o                         
   8  -4   4       2525.76       2865.10       186.76 o                         
  -7  -3   4        447.43        344.06        67.82 o                         
  -7  -3   4        416.64        365.28        70.62 o                         
  -6  -3   4        205.70        206.16        51.03 o                         
  -6  -3   4        220.91        209.37        47.11 o                         
  -5  -3   4         29.20         43.69        14.09 o                         
  -5  -3   4         27.19         41.74        23.62 o                         
  -4  -3   4         29.91         25.14        13.46 o                         
  -4  -3   4         27.85         39.08        14.05 o                         
  -3  -3   4        831.00        857.31        59.13 o                         
  -3  -3   4        773.81        868.49        69.32 o                         
  -2  -3   4       2926.94       2712.95        92.10 o                         
  -2  -3   4       3143.25       3004.99        80.73 o                         
  -1  -3   4       6002.84       6004.98       131.45 o                         
  -1  -3   4       6446.48       6299.66       111.32 o                         
   0  -3   4       2618.82       2424.36        93.57 o                         
   0  -3   4       2812.36       2548.37        65.94 o                         
   1  -3   4       4015.19       3910.44        72.06 o                         
   1  -3   4       4311.92       4495.54        82.83 o                         
   2  -3   4       4408.20       4122.76        79.52 o                         
   2  -3   4       4104.83       3889.88        79.65 o                         
   3  -3   4       4652.49       4399.02        88.73 o                         
   3  -3   4       4332.32       4223.64        89.92 o                         
   4  -3   4       2186.57       2223.13        66.66 o                         
   4  -3   4       2036.10       2077.44        67.19 o                         
   5  -3   4       1531.20       1598.71        61.46 o                         
   5  -3   4       1644.36       1550.94        88.60 o                         
   6  -3   4        854.04        736.95        78.42 o                         
   6  -3   4        795.27        779.31        94.33 o                         
   7  -3   4          8.68         15.19        20.48 o                         
   7  -3   4          8.08         33.13        18.26 o                         
   8  -3   4        202.24        169.84        45.41 o                         
   8  -3   4        188.32        189.97        44.24 o                         
  -8  -2   4        829.24        829.15       132.18 o                         
  -8  -2   4        890.53        999.22       120.89 o                         
  -7  -2   4       1596.01       1463.26       168.61 o                         
  -7  -2   4       1713.96       1839.20       168.53 o                         
  -6  -2   4       1418.62       1691.55       150.34 o                         
  -6  -2   4       1320.99       1139.49       137.58 o                         
  -5  -2   4       1728.45       1641.88       100.59 o                         
  -5  -2   4       1856.19       2002.92        69.44 o                         
  -4  -2   4       3985.32       3965.62        94.78 o                         
  -4  -2   4       3711.05       3639.88        83.55 o                         
  -3  -2   4       4822.17       5051.86        90.07 o                         
  -3  -2   4       5178.55       5168.35       103.10 o                         
  -2  -2   4       3085.16       2997.81        75.63 o                         
  -2  -2   4       2872.84       2806.16        56.05 o                         
  -1  -2   4       1831.12       1761.73        54.71 o                         
  -1  -2   4       1705.11       1718.66        65.68 o                         
   0  -2   4        579.18        518.83        28.00 o                         
   0  -2   4        539.33        518.55        14.10 o                         
   1  -2   4         59.62         89.76        12.51 o                         
   1  -2   4         64.03         67.60        21.56 o                         
   2  -2   4       1591.75       1668.68        49.18 o                         
   2  -2   4       1709.39       1802.39        48.27 o                         
   3  -2   4        870.98        861.76        39.05 o                         
   3  -2   4        811.04        817.69        41.01 o                         
   4  -2   4        559.39        591.85        37.90 o                         
   4  -2   4        600.73        655.72        36.16 o                         
   5  -2   4       1352.06       1330.64        58.35 o                         
   5  -2   4       1451.99       1463.82        94.20 o                         
   6  -2   4       3532.57       3584.67       137.21 o                         
   6  -2   4       3289.46       3246.96       122.52 o                         
   7  -2   4       3655.39       3442.25       141.30 o                         
   7  -2   4       3403.84       3384.76       135.75 o                         
   8  -2   4       1521.15       1503.10       149.24 o                         
   8  -2   4       1633.57       1729.93       139.40 o                         
   9  -2   4        508.06        400.99        76.80 o                         
   9  -2   4        545.61        484.79        80.68 o                         
  -8  -1   4        798.41        952.69        89.90 o                         
  -7  -1   4        568.93        630.12        77.14 o                         
  -7  -1   4        205.18        237.85        64.55 o                         
  -6  -1   4        227.03        202.48        33.30 o                         
  -6  -1   4        243.81        242.30        39.73 o                         
  -6  -1   4        326.82        416.93       103.29 o                         
  -5  -1   4        116.21        121.00        23.40 o                         
  -5  -1   4        124.80        134.71        32.64 o                         
  -5  -1   4        162.04        195.96        29.13 o                         
  -4  -1   4        628.33        680.20        58.36 o                         
  -4  -1   4        674.76        747.73        64.30 o                         
  -4  -1   4       1227.30       1159.77        87.36 o                         
  -3  -1   4       1348.63       1346.91        49.87 o                         
  -3  -1   4       1255.82       1362.57        60.16 o                         
  -2  -1   4        532.10        608.67        42.34 o                         
  -2  -1   4        495.49        540.89        33.39 o                         
  -1  -1   4       6891.84       6705.59        98.54 o                         
  -1  -1   4       6417.56       6610.54        97.28 o                         
   0  -1   4      11435.82      11281.30       183.70 o                         
   0  -1   4      12280.97      11935.35       116.92 o                         
   0  -1   4      16199.06      15597.19       362.84 o                         
   1  -1   4      12998.84      14046.21       268.66 o                         
   1  -1   4      13959.50      14446.11       245.87 o                         
   1  -1   4      25733.51      26145.64       335.29 o                         
   2  -1   4       4739.01       4869.44       123.40 o                         
   2  -1   4      14483.67      15077.61       180.10 o                         
   2  -1   4       4412.88       4474.82       134.55 o                         
   3  -1   4       9824.31       9540.00       129.28 o                         
   3  -1   4       4380.96       4020.14       264.82 o                         
   3  -1   4       4079.47       4350.57       115.01 o                         
   4  -1   4       2600.76       2418.03       216.65 o                         
   4  -1   4       4812.91       4648.18        91.62 o                         
   4  -1   4       2421.78       2636.17        87.00 o                         
   5  -1   4       1218.90       1111.08       108.62 o                         
   5  -1   4       1135.02       1144.66        53.86 o                         
   5  -1   4       2872.64       2255.08       172.39 o                         
   6  -1   4        305.75        325.57        87.66 o                         
   6  -1   4        475.21        424.50        43.87 o                         
   7  -1   4        162.42        191.09        75.81 o                         
   7  -1   4        302.90        482.83        80.90 o                         
   8  -1   4         76.82        154.68        42.03 o                         
   9  -1   4        455.56        339.73        73.20 o                         
  -8   0   4        918.66       1017.51        86.43 o                         
  -7   0   4       4048.81       3968.03       139.73 o                         
  -6   0   4       8323.86       8416.49       192.79 o                         
  -5   0   4       7322.02       7502.39       168.86 o                         
  -4   0   4       4404.95       4476.71        93.73 o                         
  -3   0   4       6309.15       6044.24       101.95 o                         
  -2   0   4       7911.35       7717.77       106.97 o                         
  -1   0   4       4664.48       4751.02        78.80 o                         
   0   0   4        866.57        843.83        30.54 o                         
   1   0   4       1863.11       2030.21        49.58 o                         
   2   0   4        847.88        770.36        31.30 o                         
   3   0   4       6552.45       6587.41        98.79 o                         
   4   0   4      10387.47      10830.31       128.41 o                         
   5   0   4       3614.64       3491.55       119.89 o                         
   6   0   4       3092.38       3185.97       123.55 o                         
   7   0   4       6624.87       5829.25       181.67 o                         
   8   0   4       4023.01       4127.85       159.67 o                         
   9   0   4       1190.93       1224.54        95.13 o                         
  -8   1   4        823.81        780.24        82.40 o                         
  -7   1   4        579.53        797.82       142.97 o                         
  -7   1   4        374.35        439.85       105.55 o                         
  -6   1   4         89.15         84.12        21.42 o                         
  -6   1   4         83.02        101.31        25.08 o                         
  -5   1   4         37.24         27.63        15.52 o                         
  -5   1   4         40.00         38.55        12.70 o                         
  -4   1   4        552.54        506.71        55.15 o                         
  -4   1   4        593.37        566.89        52.66 o                         
  -4   1   4       1221.70       1122.42        75.40 o                         
  -3   1   4       5738.34       6012.85       172.42 o                         
  -3   1   4       4174.04       4113.98        87.63 o                         
  -3   1   4       4482.52       4512.90       100.67 o                         
  -2   1   4       3256.64       3040.71        72.57 o                         
  -2   1   4       3032.53       2799.57        65.94 o                         
  -2   1   4       3752.13       3522.22       132.05 o                         
  -1   1   4       5140.67       5142.77        86.70 o                         
  -1   1   4       4786.90       4797.13        79.81 o                         
  -1   1   4      11558.23      11514.01       240.52 o                         
   0   1   4       4207.65       4097.96       100.95 o                         
   0   1   4       3918.09       3748.37        66.59 o                         
   0   1   4      15643.47      15749.43       280.17 o                         
   1   1   4      25642.99      26441.62       190.54 o                         
   1   1   4      12644.15      13408.51       224.99 o                         
   1   1   4      11774.01      12006.71       230.57 o                         
   2   1   4      14877.71      15124.23       163.55 o                         
   2   1   4      10464.82      10468.06       207.47 o                         
   2   1   4       9744.66       9674.30       173.39 o                         
   3   1   4       9925.10       9980.91       179.13 o                         
   3   1   4       5845.63       5983.48       126.20 o                         
   3   1   4       5443.34       5854.34       273.87 o                         
   4   1   4       2212.15       2239.35       181.68 o                         
   4   1   4       2375.64       2314.49        76.23 o                         
   4   1   4       4797.42       4824.93       144.66 o                         
   5   1   4       1653.74       1695.11       104.83 o                         
   5   1   4       2910.97       2789.90       121.62 o                         
   5   1   4       1775.95       1852.03        65.08 o                         
   6   1   4        463.47        417.44        56.55 o                         
   6   1   4        157.72        139.72        55.44 o                         
   7   1   4        302.11        305.79        42.67 o                         
   7   1   4        140.48         92.81        36.19 o                         
   8   1   4         80.71         80.82        35.55 o                         
   9   1   4        430.58        375.49        79.20 o                         
  -8   2   4        962.13       1015.18       132.35 o                         
  -8   2   4        895.92        971.40       115.45 o                         
  -7   2   4       1001.89       1124.34       126.66 o                         
  -7   2   4       1075.93       1230.93       145.28 o                         
  -6   2   4       1869.07       1933.04       133.79 o                         
  -6   2   4       2007.20       1862.38       142.53 o                         
  -5   2   4       4664.77       4845.49       108.82 o                         
  -5   2   4       5009.52       5020.02       128.94 o                         
  -4   2   4       4921.72       5074.44       106.12 o                         
  -4   2   4       5285.45       5272.66        93.53 o                         
  -3   2   4       2835.62       2956.34        74.89 o                         
  -3   2   4       3045.18       3018.59        63.67 o                         
  -2   2   4       1762.78       1694.38        40.30 o                         
  -2   2   4       1641.47       1684.88        52.55 o                         
  -1   2   4       1771.60       1768.23        58.28 o                         
  -1   2   4       1649.68       1617.95        47.94 o                         
   0   2   4         50.32         54.26        11.17 o                         
   0   2   4         54.04         66.54        14.53 o                         
   1   2   4        134.61        134.56         7.05 o                         
   1   2   4        144.56        172.02        16.56 o                         
   2   2   4        361.08        369.28        24.82 o                         
   2   2   4        387.77        385.49        30.07 o                         
   3   2   4        288.77        332.78        30.03 o                         
   3   2   4        268.90        289.27        28.88 o                         
   4   2   4       2844.69       2869.26        72.71 o                         
   4   2   4       3054.93       2924.70        72.39 o                         
   5   2   4       4738.22       4645.57        95.93 o                         
   5   2   4       4412.15       4482.75       136.73 o                         
   6   2   4       3354.43       3181.38       125.39 o                         
   6   2   4       3602.33       3569.86       131.09 o                         
   7   2   4       2595.25       2515.77       128.19 o                         
   7   2   4       2416.65       2229.07       115.52 o                         
   8   2   4       1128.19       1154.37       131.89 o                         
   8   2   4       1050.55       1085.28       104.24 o                         
   9   2   4        654.16        559.82        59.51 o                         
   9   2   4        702.51        870.51       161.37 o                         
  -7   3   4        307.16        297.72        62.52 o                         
  -7   3   4        286.02        345.76        75.40 o                         
  -6   3   4         58.68         66.14        30.06 o                         
  -6   3   4         63.02         20.75        22.41 o                         
  -5   3   4        194.95        166.16        40.22 o                         
  -5   3   4        181.54        169.78        29.85 o                         
  -4   3   4        465.34        496.69        55.18 o                         
  -4   3   4        499.73        543.84        52.15 o                         
  -3   3   4       1139.33       1150.70        37.41 o                         
  -3   3   4       1060.93        954.46        46.90 o                         
  -2   3   4       2873.72       2695.76        37.47 o                         
  -2   3   4       2675.95       2491.72        65.31 o                         
  -1   3   4      12329.38      12210.41       163.50 o                         
  -1   3   4      11480.90      11479.69       134.19 o                         
   0   3   4       6426.60       6339.23        94.96 o                         
   0   3   4       6901.55       6993.28        53.15 o                         
   1   3   4       3921.15       3793.63        68.43 o                         
   1   3   4       3651.30       3551.55        70.04 o                         
   2   3   4       3875.40       3972.34        79.24 o                         
   2   3   4       4161.80       4062.23        78.14 o                         
   3   3   4       4104.41       4224.07        87.40 o                         
   3   3   4       4407.74       4293.86        87.49 o                         
   4   3   4       1685.87       1615.74        58.99 o                         
   4   3   4       1569.85       1560.71        55.31 o                         
   5   3   4        885.73        800.08        76.02 o                         
   5   3   4        951.19        957.31        50.21 o                         
   6   3   4        483.66        507.10        64.00 o                         
   6   3   4        519.41        557.12        83.49 o                         
   7   3   4          1.89          1.71        15.48 o                         
   7   3   4          2.03         37.92        20.65 o                         
   8   3   4        389.67        415.06        70.90 o                         
   8   3   4        362.86        287.39        42.72 o                         
  -7   4   4       2899.17       2898.92       172.97 o                         
  -6   4   4       3060.78       3144.20       173.43 o                         
  -5   4   4       1407.07       1466.56       104.62 o                         
  -5   4   4       3918.74       4275.56       200.21 o                         
  -4   4   4       4648.89       5056.59       128.30 o                         
  -4   4   4       2200.63       2180.10       105.36 o                         
  -3   4   4       4124.53       4201.39       114.60 o                         
  -3   4   4       3104.83       3141.70       121.68 o                         
  -2   4   4       1603.13       1506.16        53.92 o                         
  -2   4   4       2323.85       2268.50        80.05 o                         
  -1   4   4        858.78        987.88        92.50 o                         
  -1   4   4        839.15        785.76        58.34 o                         
  -1   4   4        781.41        854.70        50.03 o                         
   0   4   4        599.22        661.69        70.45 o                         
   0   4   4        174.47        212.74        25.47 o                         
   0   4   4        187.37        187.95        22.70 o                         
   1   4   4         85.19        108.63        16.87 o                         
   1   4   4         91.49        121.58        19.12 o                         
   2   4   4       1965.28       1930.64        72.92 o                         
   2   4   4       1830.04       1871.50       105.91 o                         
   2   4   4       2744.39       2663.11       124.02 o                         
   3   4   4       2087.62       2084.79        75.73 o                         
   3   4   4       3269.81       3214.94       151.11 o                         
   3   4   4       1943.96       1786.82        94.88 o                         
   4   4   4       3608.15       3748.63       184.52 o                         
   4   4   4       1022.41       1020.10       102.99 o                         
   4   4   4       1097.97       1085.65        72.01 o                         
   5   4   4       1019.83       1078.45        73.27 o                         
   5   4   4        949.65        988.36        83.70 o                         
   5   4   4       5245.51       4804.18       228.46 o                         
   6   4   4       5722.81       5562.34       204.68 o                         
   7   4   4       4034.11       4138.09       183.42 o                         
   8   4   4       1595.52       1840.94       109.29 o                         
  -6   5   4         80.98         54.31        53.38 o                         
  -5   5   4        283.36        394.14        61.25 o                         
  -5   5   4         91.13        103.20        36.27 o                         
  -4   5   4       1439.94       1697.76       226.49 o                         
  -4   5   4       1340.85       1382.43       110.66 o                         
  -4   5   4       2561.58       2414.72       186.74 o                         
  -3   5   4       1278.95       1177.50        86.02 o                         
  -3   5   4       1373.46       1488.90       135.88 o                         
  -3   5   4       3556.22       3481.50       162.21 o                         
  -2   5   4        581.55        524.39        53.44 o                         
  -2   5   4        541.53        639.36        77.01 o                         
  -1   5   4       3437.83       3487.86       102.41 o                         
  -1   5   4       3201.25       3135.04       123.87 o                         
   0   5   4       5297.14       5191.38       123.96 o                         
   0   5   4       5688.62       5518.46       124.29 o                         
   0   5   4       8072.19       8604.36       264.28 o                         
   1   5   4       5392.14       5349.57       104.15 o                         
   1   5   4       5021.07       4963.34       152.35 o                         
   2   5   4       2865.66       2812.15        89.72 o                         
   2   5   4       2668.45       2757.57        89.17 o                         
   2   5   4       5651.88       5806.50       216.61 o                         
   3   5   4       2663.41       2653.37       104.63 o                         
   3   5   4       1419.49       1450.23        68.02 o                         
   3   5   4       1524.40       1234.77       167.40 o                         
   4   5   4       1724.59       1572.19        94.90 o                         
   4   5   4        939.32        952.07       127.41 o                         
   4   5   4        874.67        913.36        61.79 o                         
   5   5   4        473.68        450.20        42.34 o                         
   6   5   4         99.28        220.25        47.31 o                         
   7   5   4        418.79        442.04        63.70 o                         
  -6   6   4       2000.33       1993.02       184.29 o                         
  -6   6   4       1862.67       1855.19       138.86 o                         
  -5   6   4       2169.46       2372.30       150.17 o                         
  -5   6   4       2020.17       1909.84       105.71 o                         
  -4   6   4        906.75        799.95       103.04 o                         
  -4   6   4        844.35        900.41        79.61 o                         
  -3   6   4        694.45        725.65        68.88 o                         
  -3   6   4        646.66        695.52        67.31 o                         
  -2   6   4        754.74        790.62        69.59 o                         
  -2   6   4        702.80        671.85        67.54 o                         
  -1   6   4        357.94        380.34        46.47 o                         
  -1   6   4        384.40        367.04        45.48 o                         
   0   6   4          0.41         17.37        10.44 o                         
   0   6   4          0.38          0.82        11.76 o                         
   1   6   4         10.20         25.19        13.93 o                         
   1   6   4          9.49          8.88        10.19 o                         
   2   6   4        126.00        133.08        22.75 o                         
   2   6   4        117.32        103.39        16.69 o                         
   3   6   4       1283.52       1345.33        64.64 o                         
   3   6   4       1378.37       1527.83        77.80 o                         
   4   6   4       2471.44       2454.80        98.84 o                         
   4   6   4       2301.36       2259.53        83.95 o                         
   5   6   4       1424.82       1501.54        87.96 o                         
   5   6   4       1326.77       1358.10        93.57 o                         
   6   6   4        656.31        472.51        72.75 o                         
   6   6   4        704.81        563.33        91.43 o                         
   7   6   4       1147.28       1028.79       116.85 o                         
   7   6   4       1068.32       1082.53        90.83 o                         
  -5   7   4         30.24         -1.97        18.28 o                         
  -5   7   4         32.48         34.97        23.65 o                         
  -4   7   4        509.13        393.22        48.56 o                         
  -4   7   4        546.76        501.24        80.49 o                         
  -3   7   4       1041.82       1157.02        91.35 o                         
  -3   7   4        970.12       1070.38        89.22 o                         
  -2   7   4       1590.80       1571.45        96.32 o                         
  -2   7   4       1708.37       1791.05        89.68 o                         
  -1   7   4       1941.29       1885.51        91.98 o                         
  -1   7   4       1807.70       1728.48        89.94 o                         
   0   7   4        889.41        836.15        74.31 o                         
   0   7   4        955.14        911.44        97.46 o                         
   1   7   4       1378.46       1303.11        80.65 o                         
   1   7   4       1480.34       1499.86       105.16 o                         
   2   7   4       2192.88       2307.30       124.32 o                         
   2   7   4       2041.97       2104.48        86.44 o                         
   3   7   4        955.50       1055.14        83.21 o                         
   3   7   4       1026.11       1034.91       108.57 o                         
   4   7   4        486.48        459.02        51.88 o                         
   4   7   4        453.00        457.30        59.51 o                         
   5   7   4        251.47        248.58        40.72 o                         
   5   7   4        234.16        286.43        71.88 o                         
   6   7   4         15.11         38.49        39.72 o                         
   6   7   4         16.23        -20.57        23.48 o                         
  -4   8   4       1100.94       1230.54       125.98 o                         
  -4   8   4       1025.18        903.85        77.04 o                         
  -3   8   4        477.05        515.44        59.14 o                         
  -3   8   4        512.31        528.70        59.84 o                         
  -2   8   4        173.99        134.03        37.71 o                         
  -2   8   4        162.02        156.42        27.54 o                         
  -1   8   4        144.62        172.51        41.43 o                         
  -1   8   4        134.67         88.63        24.25 o                         
   0   8   4          4.27          1.68        15.04 o                         
   0   8   4          4.58        -15.51        15.51 o                         
   1   8   4        268.02        264.68        48.90 o                         
   1   8   4        287.83        263.27        54.88 o                         
   2   8   4        246.59        281.99        57.65 o                         
   2   8   4        229.62        201.85        35.86 o                         
   3   8   4        154.03        156.97        46.94 o                         
   3   8   4        165.41        101.65        33.01 o                         
   4   8   4        353.74        323.90        62.82 o                         
   5   8   4       1046.24       1348.60       119.04 o                         
   5   8   4       1123.56       1107.33       145.40 o                         
  -2   9   4        450.25        698.43       105.44 o                         
  -2   9   4        483.52        695.41       113.12 o                         
  -1   9   4       1736.81       1784.83       242.75 o                         
  -1   9   4       1617.29       1758.20       109.04 o                         
   0   9   4       1215.02       1193.52       124.69 o                         
   0   9   4       1131.40       1056.15       106.36 o                         
   1   9   4        458.61        424.30        69.89 o                         
   1   9   4        427.05        372.48        43.46 o                         
   2   9   4        430.53        434.95        70.66 o                         
   2   9   4        400.90        514.29        94.02 o                         
   3   9   4        307.16        338.08        55.93 o                         
  -3  -8   5        870.97        695.09       104.49 o                         
  -2  -8   5        516.54        561.89        79.74 o                         
  -2  -8   5        480.99        416.35        53.57 o                         
  -1  -8   5        425.92        472.66        73.12 o                         
  -1  -8   5        396.61        388.14        62.03 o                         
   0  -8   5        380.00        362.70        64.62 o                         
   0  -8   5        408.08        499.64        74.54 o                         
   1  -8   5        164.66        157.01        37.90 o                         
   1  -8   5        176.83        167.35        45.04 o                         
   2  -8   5         52.02         80.95        25.77 o                         
   2  -8   5         48.44         19.68        22.36 o                         
   3  -8   5        149.67         91.76        33.96 o                         
   3  -8   5        160.73        164.94        33.83 o                         
   4  -8   5         31.32         22.13        43.50 o                         
  -4  -7   5         84.21        105.03        38.47 o                         
  -4  -7   5         90.43         84.31        24.33 o                         
  -3  -7   5          1.28        -16.23        16.23 o                         
  -3  -7   5          1.38        -17.21        17.21 o                         
  -2  -7   5         48.80         60.77        23.19 o                         
  -2  -7   5         45.44         63.52        17.55 o                         
  -1  -7   5        794.23        811.17        72.39 o                         
  -1  -7   5        852.92        841.61       104.65 o                         
   0  -7   5       1324.71       1114.35       119.76 o                         
   0  -7   5       1233.55       1176.78       123.94 o                         
   1  -7   5        457.61        505.76        74.88 o                         
   1  -7   5        426.12        452.16        71.55 o                         
   2  -7   5        566.19        684.36        94.93 o                         
   2  -7   5        527.22        445.53        73.40 o                         
   3  -7   5       1767.63       1602.07       118.25 o                         
   3  -7   5       1645.98       1378.03       136.45 o                         
   4  -7   5        715.28        826.29       104.68 o                         
   4  -7   5        768.14        791.58       108.82 o                         
   5  -7   5        726.47        818.87        95.42 o                         
   5  -7   5        780.16        681.95        96.74 o                         
  -5  -6   5        420.07        405.22        63.14 o                         
  -5  -6   5        391.16        370.57        79.49 o                         
  -4  -6   5        716.36        746.67        99.57 o                         
  -4  -6   5        667.06        600.56        99.15 o                         
  -3  -6   5       1551.49       1632.80       100.43 o                         
  -3  -6   5       1666.15       1843.41       124.90 o                         
  -2  -6   5       2059.42       1998.25       133.19 o                         
  -2  -6   5       1917.69       2015.78       104.57 o                         
  -1  -6   5       1212.04       1277.34        86.51 o                         
  -1  -6   5       1301.61       1294.29       108.91 o                         
   0  -6   5        766.48        775.28        71.85 o                         
   0  -6   5        823.12        814.01        99.86 o                         
   1  -6   5        408.66        353.00        46.67 o                         
   1  -6   5        438.86        468.18        74.05 o                         
   2  -6   5         33.60         21.31        19.76 o                         
   2  -6   5         36.08         63.70        17.96 o                         
   3  -6   5         16.50         64.09        17.48 o                         
   3  -6   5         15.36         18.89        18.32 o                         
   4  -6   5        256.28        242.73        60.38 o                         
   4  -6   5        238.65        221.13        47.17 o                         
   5  -6   5         11.21         18.77        25.14 o                         
   5  -6   5         12.04         34.99        23.71 o                         
   6  -6   5        219.48        245.40        28.84 o                         
   6  -6   5        235.70        182.36        37.02 o                         
   7  -6   5        901.64       1047.38        76.85 o                         
  -6  -5   5        877.47        972.92        88.11 o                         
  -5  -5   5        822.88        949.51        88.42 o                         
  -5  -5   5        128.89        129.92        32.76 o                         
  -4  -5   5        251.85        307.39        48.65 o                         
  -4  -5   5         50.70         28.37        21.49 o                         
  -3  -5   5        219.47        218.14        38.96 o                         
  -3  -5   5        142.97        152.54        35.90 o                         
  -3  -5   5        153.54        139.12        47.97 o                         
  -2  -5   5         55.98         59.75        16.16 o                         
  -2  -5   5         60.11         92.10        32.33 o                         
  -2  -5   5         61.74        281.86        41.20 o                         
  -1  -5   5        288.81        285.17        59.31 o                         
  -1  -5   5        268.93        313.43        53.47 o                         
   0  -5   5       1609.98       1473.27        83.52 o                         
   0  -5   5       1499.19       1530.61       105.94 o                         
   1  -5   5       2399.08       2389.59        95.28 o                         
   1  -5   5       4693.76       4837.59       273.18 o                         
   1  -5   5       2576.39       2745.22       143.91 o                         
   2  -5   5       3079.61       3173.17       138.23 o                         
   2  -5   5       3307.21       3474.00       148.19 o                         
   2  -5   5       3709.53       3542.09       255.79 o                         
   3  -5   5       2496.59       2558.78       125.97 o                         
   3  -5   5       2324.78       2356.29       194.29 o                         
   3  -5   5       4202.15       4652.52       309.91 o                         
   4  -5   5       3699.36       4216.07       310.87 o                         
   4  -5   5        828.79        859.92        60.02 o                         
   4  -5   5        771.76        797.65       151.97 o                         
   5  -5   5       2689.13       2727.58       151.64 o                         
   6  -5   5       1646.61       1551.94       117.70 o                         
   7  -5   5       1019.44       1268.80        95.87 o                         
  -7  -4   5        650.31        919.44       107.86 o                         
  -6  -4   5       1295.81       1472.94       118.04 o                         
  -5  -4   5       3066.19       3386.35       121.54 o                         
  -4  -4   5       4887.85       5305.98       149.50 o                         
  -3  -4   5       1370.30       1440.13       114.81 o                         
  -3  -4   5       5454.22       5789.73       194.58 o                         
  -2  -4   5       4336.61       4394.62       151.45 o                         
  -2  -4   5       1822.73       1879.84       129.29 o                         
  -1  -4   5       4304.27       4266.00       218.79 o                         
  -1  -4   5       2477.67       2626.47        88.19 o                         
  -1  -4   5       2307.16       2260.21       182.13 o                         
   0  -4   5       1605.06       1699.37        59.30 o                         
   0  -4   5       1494.61       1491.34        86.71 o                         
   1  -4   5        536.25        565.39        32.55 o                         
   1  -4   5        575.88        663.81        70.43 o                         
   2  -4   5        564.47        564.95        57.63 o                         
   2  -4   5        960.34        937.93        86.70 o                         
   2  -4   5        606.19        569.44        98.30 o                         
   3  -4   5         67.21         53.16        15.57 o                         
   3  -4   5        400.15        388.46        51.83 o                         
   3  -4   5         72.17         78.51        61.85 o                         
   4  -4   5       1181.41       1117.64        63.38 o                         
   4  -4   5       1526.47       1612.32        93.39 o                         
   4  -4   5       1268.72       1093.51       119.85 o                         
   5  -4   5        856.52        927.28        82.15 o                         
   5  -4   5        919.82        970.37       145.48 o                         
   5  -4   5       1186.29       1023.06       150.11 o                         
   6  -4   5       1396.46       1467.74       110.60 o                         
   7  -4   5       1381.35       1551.12       113.09 o                         
  -7  -3   5        762.18        811.42       108.71 o                         
  -7  -3   5        709.73        556.29        93.74 o                         
  -6  -3   5        593.36        706.15       108.79 o                         
  -6  -3   5        637.21        704.88       101.60 o                         
  -5  -3   5        195.95        220.14        36.02 o                         
  -5  -3   5        182.47        240.68        62.47 o                         
  -4  -3   5        113.48        125.26        25.98 o                         
  -4  -3   5        121.86         88.36        17.58 o                         
  -3  -3   5        145.43        134.21        24.06 o                         
  -3  -3   5        135.42        180.72        28.24 o                         
  -2  -3   5       1069.77       1103.87        57.00 o                         
  -2  -3   5        996.15        915.70        75.33 o                         
  -1  -3   5       2305.61       2188.32        85.55 o                         
  -1  -3   5       2476.01       2462.00        74.06 o                         
   0  -3   5       1364.33       1388.14        50.57 o                         
   0  -3   5       1270.44       1277.47        75.66 o                         
   1  -3   5        661.72        633.33        32.97 o                         
   1  -3   5        710.63        715.69        27.69 o                         
   2  -3   5       5166.52       5178.89        97.39 o                         
   2  -3   5       5548.35       5517.35        81.42 o                         
   3  -3   5       6563.23       6393.63       103.42 o                         
   3  -3   5       6111.56       6134.62       113.74 o                         
   4  -3   5       1930.02       1948.96        67.66 o                         
   4  -3   5       2072.65       1903.15        63.18 o                         
   5  -3   5       1805.15       1728.91        67.73 o                         
   5  -3   5       1938.56       1868.28       115.05 o                         
   6  -3   5       1311.78       1579.15       141.63 o                         
   6  -3   5       1408.72       1286.14       135.10 o                         
   7  -3   5        346.02        267.58        58.82 o                         
   7  -3   5        322.21        474.21        78.72 o                         
   8  -3   5          5.37         33.35        20.14 o                         
   8  -3   5          5.76         -8.39        25.47 o                         
  -8  -2   5        578.92        617.66       104.74 o                         
  -7  -2   5        534.29        437.13        82.66 o                         
  -7  -2   5        497.52        502.32        81.07 o                         
  -6  -2   5        608.20        660.81        96.57 o                         
  -6  -2   5        566.35        617.12       105.37 o                         
  -5  -2   5       1569.45       1698.33        66.91 o                         
  -5  -2   5       1461.44       1641.61       163.45 o                         
  -4  -2   5       4044.75       3892.62       121.88 o                         
  -4  -2   5       4343.67       4372.14       105.61 o                         
  -3  -2   5       5219.89       5099.93       111.11 o                         
  -3  -2   5       4860.67       4747.47        91.85 o                         
  -2  -2   5       2913.99       2748.72        59.08 o                         
  -2  -2   5       3129.35       3051.87        82.97 o                         
  -1  -2   5       2282.23       2207.91        66.62 o                         
  -1  -2   5       2125.18       1961.42        76.69 o                         
   0  -2   5       1961.52       2027.03        43.13 o                         
   0  -2   5       2106.49       1961.12        50.42 o                         
   1  -2   5        316.12        292.85        42.73 o                         
   1  -2   5        294.37        329.35        28.07 o                         
   2  -2   5         91.17        114.58        19.43 o                         
   2  -2   5         97.91        158.29        30.86 o                         
   3  -2   5         94.36        134.75        17.81 o                         
   3  -2   5         87.87         95.53        19.96 o                         
   4  -2   5         61.39         62.82        15.51 o                         
   4  -2   5         65.93         64.63        13.17 o                         
   5  -2   5        567.12        613.88        67.11 o                         
   5  -2   5        528.10        578.68        46.44 o                         
   6  -2   5       2314.72       2311.19       112.27 o                         
   6  -2   5       2155.43       2195.71       102.06 o                         
   7  -2   5       1686.50       1808.43        99.87 o                         
   7  -2   5       1811.14       1605.60       112.79 o                         
   8  -2   5        896.87        804.15       113.88 o                         
   8  -2   5        835.15        818.03       105.13 o                         
   9  -2   5       1210.69       1202.08       164.12 o                         
  -7  -1   5        850.83        922.37        87.28 o                         
  -7  -1   5        310.95        301.45        69.25 o                         
  -6  -1   5       1033.48       1098.04        66.68 o                         
  -6  -1   5        661.68        654.95        96.96 o                         
  -5  -1   5        399.33        454.82        64.25 o                         
  -5  -1   5        371.85        319.08        42.86 o                         
  -5  -1   5        791.40        762.59        53.88 o                         
  -4  -1   5          5.20          9.60         9.58 o                         
  -4  -1   5          5.59         25.67        11.44 o                         
  -4  -1   5          5.73         -2.85        37.92 o                         
  -3  -1   5         28.20         54.60        15.48 o                         
  -3  -1   5         26.26         64.87        11.93 o                         
  -3  -1   5        557.42        524.58        72.82 o                         
  -2  -1   5        135.71        169.05        24.95 o                         
  -2  -1   5        126.37        166.84        22.45 o                         
  -1  -1   5       3531.06       3385.90        77.20 o                         
  -1  -1   5       3288.06       3243.46        75.97 o                         
   0  -1   5       7530.53       7523.43       163.59 o                         
   0  -1   5       8087.07       8256.41       102.22 o                         
   0  -1   5      10552.51       9924.69       332.81 o                         
   1  -1   5       7745.68       7055.50       287.01 o                         
   1  -1   5       2718.24       2744.42       100.82 o                         
   2  -1   5       4196.27       4113.39        66.02 o                         
   2  -1   5      15510.16      15852.58       149.05 o                         
   2  -1   5       3907.49       3770.40       131.69 o                         
   3  -1   5       4016.11       4043.37       126.78 o                         
   3  -1   5       8730.88       8396.49       158.26 o                         
   3  -1   5       4312.92       4644.82       305.54 o                         
   4  -1   5       3097.51       3365.99       109.11 o                         
   4  -1   5       5721.92       5534.05       110.15 o                         
   4  -1   5       3326.43       3289.54       271.17 o                         
   5  -1   5       4529.87       4006.37       146.97 o                         
   5  -1   5       2272.94       2117.86        90.90 o                         
   5  -1   5       2440.92       2530.47       337.66 o                         
   6  -1   5       2493.30       2508.32       108.34 o                         
   7  -1   5       1351.52       1341.26        83.73 o                         
   8  -1   5        334.69        405.02        72.27 o                         
   8  -1   5        179.92        300.95        75.26 o                         
   9  -1   5        144.89        278.17       109.49 o                         
  -7   0   5       1712.74       1902.00       132.47 o                         
  -6   0   5       4430.39       4612.09       145.44 o                         
  -5   0   5       4235.95       4297.22       129.82 o                         
  -4   0   5       3523.06       3685.82        91.97 o                         
  -3   0   5       7452.95       7440.69       122.68 o                         
  -2   0   5      11892.04      12006.94       145.04 o                         
  -1   0   5       8880.61       9178.04       121.46 o                         
   0   0   5       4776.26       4938.54        82.61 o                         
   1   0   5       1796.30       1691.73        45.01 o                         
   2   0   5        834.94        885.10        35.56 o                         
   3   0   5       1089.11       1052.16        41.99 o                         
   4   0   5       2552.97       2522.26        68.39 o                         
   5   0   5        395.22        422.76        47.28 o                         
   6   0   5       1016.90        925.36        70.77 o                         
   7   0   5       3544.21       3194.51       133.72 o                         
   8   0   5       4174.20       4128.27       161.40 o                         
   9   0   5       3237.66       3092.95       183.67 o                         
  -8   1   5       2355.11       2475.70       173.93 o                         
  -7   1   5        866.05       1117.46       168.41 o                         
  -7   1   5        555.10        398.58        87.62 o                         
  -6   1   5        346.76        250.44        55.04 o                         
  -5   1   5        421.04        394.31        45.31 o                         
  -5   1   5        392.07        494.99        67.74 o                         
  -4   1   5          0.15          5.88         8.64 o                         
  -4   1   5          0.14          7.53        10.52 o                         
  -4   1   5          5.35        -25.42        25.42 o                         
  -3   1   5        568.32        625.96        42.61 o                         
  -3   1   5        594.59        489.15        59.35 o                         
  -3   1   5        529.21        659.46        59.47 o                         
  -2   1   5        889.72        969.64        56.49 o                         
  -2   1   5        955.47       1012.57        43.77 o                         
  -2   1   5       1081.84       1064.28        83.84 o                         
  -1   1   5        644.36        726.25        41.55 o                         
  -1   1   5        600.01        618.60        42.84 o                         
  -1   1   5       3932.41       3405.05       151.05 o                         
   0   1   5       2647.65       2667.76        88.67 o                         
   0   1   5       2465.45       2428.91        59.00 o                         
   0   1   5      10178.18      10078.08       253.00 o                         
   1   1   5       5027.44       4871.78       125.75 o                         
   1   1   5       7930.17       7555.31        98.82 o                         
   2   1   5      11313.89      11761.37       122.14 o                         
   2   1   5      16057.52      16123.56       184.54 o                         
   2   1   5      12150.03      12375.41       244.92 o                         
   3   1   5       4744.47       4667.17       142.73 o                         
   3   1   5       8760.58       8986.64       161.30 o                         
   3   1   5       4417.96       4928.04       263.66 o                         
   4   1   5       5670.04       5803.08       161.18 o                         
   4   1   5       2572.52       2634.08        90.37 o                         
   4   1   5       2395.49       2591.19       207.68 o                         
   5   1   5       4516.27       4410.31       160.92 o                         
   5   1   5       2088.95       2302.29       206.01 o                         
   5   1   5       2243.33       2215.42        82.87 o                         
   6   1   5       2465.53       2470.27       129.42 o                         
   7   1   5       1297.94       1248.59        97.41 o                         
   8   1   5        154.77        167.55        54.21 o                         
   8   1   5        333.75        167.60        40.45 o                         
   9   1   5        146.39        101.72        68.49 o                         
  -8   2   5        427.64        416.41        74.51 o                         
  -7   2   5        298.49        349.42        63.41 o                         
  -7   2   5        277.95        352.57        71.53 o                         
  -6   2   5       1254.75       1328.36       136.10 o                         
  -6   2   5       1347.48       1324.89       143.70 o                         
  -5   2   5       3971.50       3951.52       103.48 o                         
  -5   2   5       4265.00       4403.92       188.34 o                         
  -4   2   5       4449.23       4381.24       115.79 o                         
  -4   2   5       4143.04       3946.69        99.12 o                         
  -3   2   5       2685.66       2721.65        63.56 o                         
  -3   2   5       2500.83       2424.02        73.11 o                         
  -2   2   5       2465.22       2296.11        52.25 o                         
  -2   2   5       2295.57       2177.29        65.03 o                         
  -1   2   5       3664.12       3628.43        90.33 o                         
  -1   2   5       3411.96       3395.46        75.43 o                         
   0   2   5       2129.82       2182.25        52.21 o                         
   0   2   5       2287.22       2299.18        33.63 o                         
   1   2   5        350.61        363.87        40.80 o                         
   1   2   5        376.52        368.87        28.63 o                         
   2   2   5        953.35       1042.11        23.21 o                         
   2   2   5       1023.81       1048.66        40.31 o                         
   3   2   5         36.99         36.73        11.07 o                         
   3   2   5         39.72         56.54        13.77 o                         
   4   2   5       1113.87       1144.73        50.76 o                         
   4   2   5       1037.22       1060.22        50.59 o                         
   5   2   5       2513.63       2486.33        71.59 o                         
   5   2   5       2340.65       2384.00       100.40 o                         
   6   2   5       1314.91       1428.82       109.98 o                         
   6   2   5       1412.09       1528.79       115.96 o                         
   7   2   5        698.35        853.73        85.48 o                         
   7   2   5        650.29        734.84        81.96 o                         
   8   2   5       1179.27       1378.80       117.31 o                         
   8   2   5       1266.43       1297.80       138.48 o                         
   9   2   5       1680.08       1440.71       216.82 o                         
  -7   3   5        638.68        638.42        93.73 o                         
  -7   3   5        685.88        744.55       109.26 o                         
  -6   3   5        550.44        458.09        73.33 o                         
  -6   3   5        591.12        669.05       100.81 o                         
  -5   3   5        259.22        286.44        60.32 o                         
  -5   3   5        241.39        253.22        39.19 o                         
  -4   3   5          2.22         35.07        13.51 o                         
  -4   3   5          2.39         20.76         8.32 o                         
  -3   3   5         51.86         57.55        17.10 o                         
  -3   3   5         55.70         73.26        18.09 o                         
  -2   3   5       1969.29       1876.68        71.67 o                         
  -2   3   5       1833.76       1765.61        59.43 o                         
  -1   3   5       3179.93       2944.93        73.19 o                         
  -1   3   5       3414.94       3388.38        92.48 o                         
   0   3   5       2614.45       2491.49        62.26 o                         
   0   3   5       2807.67       2811.24       101.15 o                         
   1   3   5        978.68        983.63        35.79 o                         
   1   3   5       1051.01       1008.57        36.70 o                         
   2   3   5       5393.15       5511.21        90.34 o                         
   2   3   5       5791.73       5748.75        97.44 o                         
   3   3   5       5114.89       5058.39        97.17 o                         
   3   3   5       5492.90       5196.12       100.11 o                         
   4   3   5       3259.43       3294.64        84.34 o                         
   4   3   5       3500.31       3408.80        85.79 o                         
   5   3   5       1680.27       1644.07        66.21 o                         
   5   3   5       1564.64       1517.16        84.22 o                         
   6   3   5       1401.42       1559.65       138.39 o                         
   6   3   5       1304.98       1292.96       102.61 o                         
   7   3   5        401.48        387.88        67.90 o                         
   7   3   5        373.85        381.48        52.99 o                         
   8   3   5         16.96         12.13        22.93 o                         
   8   3   5         15.80         66.13        21.63 o                         
  -7   4   5       1233.13       1041.48       147.00 o                         
  -6   4   5       2203.53       2375.15       151.01 o                         
  -5   4   5       4194.96       4373.83       206.22 o                         
  -4   4   5       5635.05       5891.11       145.49 o                         
  -4   4   5       2829.82       3200.30       165.12 o                         
  -3   4   5       4323.62       4138.84       142.19 o                         
  -3   4   5       6122.64       6281.35       146.32 o                         
  -2   4   5       4236.10       4515.38       164.82 o                         
  -2   4   5       2693.54       2819.11       109.49 o                         
  -2   4   5       2892.60       2978.12       141.79 o                         
  -1   4   5       2843.96       2932.17       169.49 o                         
  -1   4   5       1576.46       1488.55        55.81 o                         
  -1   4   5       1692.97       1782.70        83.84 o                         
   0   4   5       1283.86       1363.66        51.64 o                         
   0   4   5       1503.04       1643.27       128.56 o                         
   0   4   5       1378.74       1346.18        81.91 o                         
   1   4   5        223.13        274.78        27.42 o                         
   1   4   5        207.78        253.42        27.36 o                         
   2   4   5          5.53        -32.30        32.30 o                         
   2   4   5          1.46         14.31         7.70 o                         
   2   4   5          1.56         20.79        11.67 o                         
   3   4   5        127.96        172.39        26.05 o                         
   3   4   5        119.15        122.40        24.39 o                         
   3   4   5        272.81        322.77        59.93 o                         
   4   4   5         34.51         53.82        15.75 o                         
   4   4   5         32.13         32.34        21.35 o                         
   4   4   5       1624.02       1755.92       126.84 o                         
   5   4   5        436.85        486.66        72.05 o                         
   5   4   5       2978.74       3219.31       148.14 o                         
   5   4   5        469.14        486.31        71.05 o                         
   6   4   5       1600.91       1633.08       137.79 o                         
   6   4   5       3226.17       3396.47       156.88 o                         
   7   4   5       2973.32       3352.45       160.69 o                         
   8   4   5       2515.09       2937.88       142.57 o                         
  -6   5   5        411.92        456.57        72.97 o                         
  -5   5   5        227.45        246.59        54.63 o                         
  -5   5   5        244.34        318.65        64.23 o                         
  -4   5   5        225.39        357.76        80.30 o                         
  -4   5   5         52.53         50.24        28.04 o                         
  -4   5   5         56.41         45.29        35.28 o                         
  -3   5   5       1100.19       1169.99       136.88 o                         
  -3   5   5        101.93        191.38        56.36 o                         
  -3   5   5         94.91         76.55        29.33 o                         
  -2   5   5       1162.76       1177.99       129.36 o                         
  -2   5   5        307.80        348.63        50.25 o                         
  -2   5   5        286.62        334.59        55.40 o                         
  -1   5   5        920.61        947.76        74.22 o                         
  -1   5   5        857.25        648.00        76.27 o                         
   0   5   5       4414.76       4473.65       150.85 o                         
   0   5   5       4741.02       4525.04       158.89 o                         
   0   5   5       5995.74       6149.30       228.10 o                         
   1   5   5       3167.42       3116.03       125.33 o                         
   1   5   5       3401.51       3468.45       109.26 o                         
   2   5   5       2733.93       2746.06        92.03 o                         
   2   5   5       2545.79       2601.14        82.16 o                         
   2   5   5       6266.15       6439.18       241.99 o                         
   3   5   5       1551.57       1789.55       209.84 o                         
   3   5   5       1444.80       1455.38        90.11 o                         
   3   5   5       3314.07       3320.77       116.64 o                         
   4   5   5       3334.52       3293.43       121.04 o                         
   4   5   5       1925.23       1992.60        90.10 o                         
   4   5   5       2067.51       2052.90       240.33 o                         
   5   5   5       1905.80       1973.98        85.38 o                         
   5   5   5        919.40        941.51       133.14 o                         
   6   5   5        727.05        748.95        74.83 o                         
   7   5   5        463.14        735.50        69.25 o                         
  -6   6   5       1337.64       1277.25       190.00 o                         
  -5   6   5       1531.03       1338.99       149.97 o                         
  -5   6   5       1425.67       1342.20        88.37 o                         
  -4   6   5        882.01        927.05        82.26 o                         
  -4   6   5        947.19       1103.14       128.22 o                         
  -3   6   5       1283.95       1222.05        77.59 o                         
  -3   6   5       1195.60       1165.65        90.77 o                         
  -2   6   5       1851.05       1780.94        87.31 o                         
  -2   6   5       1987.85       1899.92        85.33 o                         
  -1   6   5       1401.44       1215.29        77.08 o                         
  -1   6   5       1505.02       1592.36        80.15 o                         
   0   6   5        641.13        552.38        53.60 o                         
   0   6   5        688.51        739.92        68.59 o                         
   1   6   5        263.67        236.22        31.32 o                         
   1   6   5        283.16        303.19        53.06 o                         
   2   6   5        101.06         96.92        29.97 o                         
   2   6   5         94.10        115.05        23.85 o                         
   3   6   5        433.98        362.70        43.08 o                         
   3   6   5        404.11        416.80        52.23 o                         
   4   6   5        849.07        849.40        73.54 o                         
   4   6   5        790.63        708.29        69.18 o                         
   5   6   5        423.17        421.97        66.43 o                         
   5   6   5        454.45        467.26        54.52 o                         
   6   6   5        209.28        141.25        42.75 o                         
   6   6   5        224.75        279.62        50.80 o                         
   7   6   5        583.75        551.95        58.58 o                         
   7   6   5        626.89        582.13        98.56 o                         
  -5   7   5         85.98         32.20        33.80 o                         
  -5   7   5         80.06         99.03        21.02 o                         
  -4   7   5          6.13         25.37        24.28 o                         
  -4   7   5          5.71         75.51        21.49 o                         
  -3   7   5        302.46        372.36        35.81 o                         
  -3   7   5        324.81        367.21        46.31 o                         
  -2   7   5        835.28        832.67        76.48 o                         
  -2   7   5        897.01       1026.98        88.17 o                         
  -1   7   5        233.36        258.82        39.39 o                         
  -1   7   5        217.30        164.10        42.42 o                         
   0   7   5        754.45        744.23        87.30 o                         
   0   7   5        810.20        878.01       101.83 o                         
   1   7   5       1640.46       1592.77       110.66 o                         
   1   7   5       1527.57       1552.65       112.59 o                         
   2   7   5       2997.98       2838.98       140.55 o                         
   2   7   5       2791.67       2802.04       133.93 o                         
   3   7   5       1338.59       1502.94        82.80 o                         
   3   7   5       1437.52       1528.40       113.89 o                         
   4   7   5        887.00        903.71       106.82 o                         
   4   7   5        825.96        923.17       110.11 o                         
   5   7   5        456.02        410.62        60.05 o                         
   5   7   5        489.72        441.04        73.23 o                         
   6   7   5        247.74        277.98        35.88 o                         
   6   7   5        266.05        273.04        51.46 o                         
  -4   8   5       1461.26       1426.74       200.85 o                         
  -3   8   5        781.80        785.47        58.93 o                         
  -3   8   5        728.00        696.92        85.57 o                         
  -2   8   5        393.25        425.76        62.58 o                         
  -2   8   5        422.31        526.63        78.00 o                         
  -1   8   5        487.62        489.94        76.67 o                         
  -1   8   5        454.06        481.18        69.95 o                         
   0   8   5        300.31        257.76        48.91 o                         
   0   8   5        322.51        294.02        54.95 o                         
   1   8   5         18.09         10.43        21.71 o                         
   1   8   5         19.43         42.32        18.52 o                         
   2   8   5         20.65          8.78        17.01 o                         
   2   8   5         22.17         36.43        19.99 o                         
   3   8   5          3.40         24.57        27.28 o                         
   3   8   5          3.16         52.05        21.29 o                         
   4   8   5        174.53        154.57        43.34 o                         
   4   8   5        162.52        194.02        53.95 o                         
   5   8   5        803.96        970.09       131.96 o                         
  -1   9   5        581.94        741.63       126.14 o                         
  -1   9   5        624.95        670.54       103.45 o                         
   0   9   5        940.70        911.59       112.90 o                         
   0   9   5        875.96        866.76       100.76 o                         
   1   9   5        337.49        320.56        56.42 o                         
   1   9   5        314.26        338.86        46.73 o                         
   2   9   5        522.23        548.86        68.98 o                         
   3   9   5        698.71        903.89       124.49 o                         
  -3  -8   6        445.32        537.84        35.95 o                         
  -1  -8   6        603.12        520.30        66.44 o                         
  -1  -8   6        647.69        658.38        90.41 o                         
   0  -8   6        760.67        735.78        89.88 o                         
   0  -8   6        816.88        745.77        90.94 o                         
   1  -8   6        613.96        621.49        85.47 o                         
   1  -8   6        571.71        421.66        70.47 o                         
   2  -8   6        482.11        464.24        72.70 o                         
   2  -8   6        517.74        514.82        69.75 o                         
   3  -8   6        310.58        299.89        35.89 o                         
  -4  -7   6        185.85         81.23        23.33 o                         
  -4  -7   6        173.06         88.60        40.10 o                         
  -3  -7   6        145.06        195.90        26.07 o                         
  -3  -7   6        155.78        174.73        43.89 o                         
  -2  -7   6         91.27         99.66        30.17 o                         
  -2  -7   6         84.99         92.97        25.08 o                         
  -1  -7   6        170.39        160.42        29.66 o                         
  -1  -7   6        182.98        173.71        43.31 o                         
   0  -7   6        313.68        278.07        55.81 o                         
   0  -7   6        292.10        289.43        55.44 o                         
   1  -7   6        128.81        109.04        33.69 o                         
   1  -7   6        138.33         92.91        36.32 o                         
   2  -7   6        283.76        234.59        45.01 o                         
   2  -7   6        264.23        251.72        53.83 o                         
   3  -7   6        689.61        629.99        89.48 o                         
   3  -7   6        740.57        763.45        99.80 o                         
   4  -7   6       2152.90       2073.21       145.56 o                         
   4  -7   6       2312.01       2146.90       160.57 o                         
   5  -7   6        737.70        744.67        90.82 o                         
   5  -7   6        792.21        843.33       144.88 o                         
  -5  -6   6        256.71        242.92        55.85 o                         
  -4  -6   6        405.95        456.62        77.18 o                         
  -4  -6   6        378.01        331.77        74.99 o                         
  -3  -6   6       1638.93       1497.76       116.23 o                         
  -3  -6   6       1526.15       1472.01        98.38 o                         
  -2  -6   6       2534.31       2602.88       156.79 o                         
  -2  -6   6       2359.90       2472.05       119.78 o                         
  -1  -6   6       1635.99       1573.53       147.35 o                         
  -1  -6   6       1523.41       1489.78        88.13 o                         
   0  -6   6       1136.62       1093.32       123.00 o                         
   0  -6   6       1058.40       1001.62        88.31 o                         
   1  -6   6       1037.15       1185.78       127.54 o                         
   1  -6   6        965.78        990.54        84.40 o                         
   2  -6   6        625.74        580.13        80.38 o                         
   2  -6   6        671.98        653.87        70.24 o                         
   3  -6   6        134.92         86.08        27.85 o                         
   3  -6   6        125.64        112.36        34.31 o                         
   4  -6   6        274.88        259.40        51.81 o                         
   4  -6   6        467.17        441.79       117.89 o                         
   4  -6   6        295.19        223.50        89.52 o                         
   5  -6   6         33.26         67.78        40.43 o                         
   5  -6   6         30.97         56.12        23.69 o                         
   6  -6   6        117.80        176.70        41.37 o                         
   6  -6   6        109.70        197.70        52.29 o                         
  -5  -5   6       2306.78       1025.96        94.07 o                         
  -4  -5   6        322.30        377.28        82.78 o                         
  -4  -5   6       1368.48       1537.10       180.67 o                         
  -3  -5   6        215.98        201.81        51.94 o                         
  -3  -5   6        231.94        221.26        62.53 o                         
  -3  -5   6        588.97        859.26       126.20 o                         
  -2  -5   6        182.94        239.32        48.67 o                         
  -2  -5   6        196.45        268.26        56.37 o                         
  -1  -5   6          2.13        -16.62        16.62 o                         
  -1  -5   6          1.98        -21.89        21.89 o                         
   0  -5   6        797.99        783.83        95.82 o                         
   0  -5   6       1123.56       1403.90       112.64 o                         
   0  -5   6        743.07        770.32        94.04 o                         
   1  -5   6       2234.50       2255.77       129.68 o                         
   1  -5   6       2080.73       2106.23        92.66 o                         
   1  -5   6       2633.41       2860.71       212.26 o                         
   2  -5   6       1855.68       2015.90       194.95 o                         
   2  -5   6       1378.08       1207.60        96.24 o                         
   2  -5   6       1479.93       1650.79       110.47 o                         
   3  -5   6        601.28        600.11        81.34 o                         
   3  -5   6        559.90        701.35       139.38 o                         
   3  -5   6       1506.01       1755.31       192.38 o                         
   4  -5   6       4664.50       5531.41       378.35 o                         
   4  -5   6       2588.84       2600.26       213.58 o                         
   4  -5   6       2780.17       2824.63       117.70 o                         
   5  -5   6       4940.34       5313.45       224.21 o                         
   6  -5   6       1907.00       2048.40       136.50 o                         
   7  -5   6       1835.15       1747.81       157.02 o                         
  -6  -4   6        483.80        729.38        74.54 o                         
  -5  -4   6       1730.54       2029.44        93.34 o                         
  -4  -4   6       2903.46       2858.39       109.21 o                         
  -3  -4   6       3368.56       3531.16       117.27 o                         
  -2  -4   6       4681.94       4773.86       169.35 o                         
  -1  -4   6       6226.00       6470.92       216.51 o                         
  -1  -4   6       4311.61       4207.40       198.97 o                         
   0  -4   6       6796.17       6859.70       325.28 o                         
   0  -4   6       3178.79       3224.49       140.72 o                         
   1  -4   6       1906.16       1653.44       169.36 o                         
   1  -4   6       1774.98       1680.72        96.16 o                         
   1  -4   6       5452.88       5215.82       213.68 o                         
   2  -4   6       1447.56       1558.97       112.23 o                         
   2  -4   6       1554.54       1390.17       162.67 o                         
   2  -4   6       3450.08       3623.76       177.56 o                         
   3  -4   6        253.85        240.68        37.82 o                         
   3  -4   6        272.61        274.52       103.47 o                         
   3  -4   6       1679.01       1642.64       113.32 o                         
   4  -4   6        710.60        687.92        51.88 o                         
   4  -4   6          4.68         44.63        24.23 o                         
   5  -4   6        338.33        391.36        64.59 o                         
   5  -4   6        247.09        302.55        67.96 o                         
   6  -4   6        420.72        513.70        71.22 o                         
   7  -4   6         76.55         73.07        34.41 o                         
   7  -4   6        288.22        251.79        57.87 o                         
  -7  -3   6       1708.04       1860.55       143.07 o                         
  -6  -3   6       1030.19        986.42       118.73 o                         
  -6  -3   6        959.29       1156.46       151.97 o                         
  -5  -3   6       1029.55       1099.27        90.26 o                         
  -5  -3   6        958.70        929.28       126.00 o                         
  -4  -3   6        345.47        384.62        47.36 o                         
  -4  -3   6        321.69        403.95        53.88 o                         
  -3  -3   6        318.35        306.37        36.98 o                         
  -3  -3   6        296.44        311.74        46.50 o                         
  -2  -3   6         31.60         25.35        16.36 o                         
  -2  -3   6         33.93         48.36        13.14 o                         
  -1  -3   6        161.07        125.33        29.75 o                         
  -1  -3   6        172.97        170.94        22.89 o                         
   0  -3   6        232.96        241.23        45.60 o                         
   0  -3   6        216.93        207.85        36.51 o                         
   1  -3   6       1269.56       1243.55        43.41 o                         
   1  -3   6       1363.38       1480.68        90.98 o                         
   2  -3   6       3402.25       3374.90        82.73 o                         
   2  -3   6       3653.69       3610.22       125.63 o                         
   3  -3   6       3684.49       3794.71        94.61 o                         
   3  -3   6       3956.79       3822.90       116.38 o                         
   4  -3   6       4863.29       4851.88       111.45 o                         
   4  -3   6       5222.71       5002.40       130.84 o                         
   5  -3   6       1115.32       1261.26        67.45 o                         
   5  -3   6       1197.75       1233.27       136.80 o                         
   6  -3   6       1565.38       1682.05       142.67 o                         
   6  -3   6       1681.07       1651.40       166.04 o                         
   7  -3   6       1082.62       1074.68       128.33 o                         
   7  -3   6       1008.12       1160.44       122.15 o                         
   8  -3   6        331.68        340.29        48.07 o                         
   8  -3   6        356.19        367.54        63.64 o                         
  -7  -2   6        181.24        256.48        58.76 o                         
  -7  -2   6        168.77        191.23        35.47 o                         
  -6  -2   6        179.29        142.44        42.28 o                         
  -6  -2   6        192.54        162.73        39.59 o                         
  -5  -2   6       1248.06       1124.35       131.05 o                         
  -5  -2   6       1340.29       1349.91        76.83 o                         
  -4  -2   6       3052.15       3091.12       115.52 o                         
  -4  -2   6       3277.72       3322.47        97.35 o                         
  -3  -2   6       4785.18       4817.26       114.31 o                         
  -3  -2   6       4455.88       4537.96       137.66 o                         
  -2  -2   6       3063.56       2917.01        85.74 o                         
  -2  -2   6       2852.74       2674.49       102.15 o                         
  -1  -2   6       3173.62       2964.11        80.48 o                         
  -1  -2   6       2955.22       2747.63        53.20 o                         
   0  -2   6       3675.41       3554.59        66.79 o                         
   0  -2   6       3947.03       3763.09        67.70 o                         
   1  -2   6       2805.63       2830.75       105.40 o                         
   1  -2   6       2612.56       2531.65        63.44 o                         
   2  -2   6       1326.61       1278.14        50.53 o                         
   2  -2   6       1424.65       1527.44        83.28 o                         
   3  -2   6        789.86        699.40        54.65 o                         
   3  -2   6        735.51        839.28        56.24 o                         
   4  -2   6        645.44        582.34        45.02 o                         
   4  -2   6        601.03        683.58        54.09 o                         
   5  -2   6        566.46        599.02        90.43 o                         
   5  -2   6        527.48        533.09        47.06 o                         
   6  -2   6       1163.06       1104.79       122.11 o                         
   6  -2   6       1083.02       1179.76       100.02 o                         
   7  -2   6        558.05        480.50        61.60 o                         
   7  -2   6        599.30        554.96        92.57 o                         
   8  -2   6        428.54        517.05        73.71 o                         
   8  -2   6        460.21        284.60        66.23 o                         
   9  -2   6        612.83        473.77        50.80 o                         
  -7  -1   6       1110.38        869.71       184.53 o                         
  -7  -1   6       2493.09       2961.82       254.11 o                         
  -6  -1   6       2131.69       2149.57        95.19 o                         
  -6  -1   6       1420.02       1258.67       140.32 o                         
  -5  -1   6       1821.77       1963.81       143.79 o                         
  -5  -1   6       2995.81       2826.27       142.22 o                         
  -5  -1   6       1696.40       1487.86       150.31 o                         
  -4  -1   6        341.83        399.74        53.17 o                         
  -4  -1   6        821.44        937.93        88.80 o                         
  -4  -1   6        367.09        400.13        49.99 o                         
  -3  -1   6        556.44        630.52        63.71 o                         
  -3  -1   6        518.14        532.76        43.52 o                         
  -3  -1   6        702.29        705.96        81.82 o                         
  -2  -1   6          0.22         -8.87        10.07 o                         
  -2  -1   6          0.20          0.18         7.09 o                         
  -2  -1   6         30.94         59.71        37.67 o                         
  -1  -1   6        828.78        851.13        46.23 o                         
  -1  -1   6        890.03        874.70        50.19 o                         
  -1  -1   6        897.59        864.04       135.28 o                         
   0  -1   6       3456.83       3287.49       115.14 o                         
   0  -1   6       3712.31       3763.54        72.91 o                         
   0  -1   6       5569.77       5161.82       268.37 o                         
   1  -1   6       2719.38       2725.07       130.82 o                         
   1  -1   6       9886.59       9974.48       236.24 o                         
   2  -1   6       4677.43       4400.69       117.09 o                         
   3  -1   6       5807.64       5570.47       100.28 o                         
   4  -1   6      13371.99      13332.74       181.84 o                         
   4  -1   6       9003.34       9447.23       492.21 o                         
   5  -1   6       4042.40       3943.17       130.21 o                         
   6  -1   6       4098.36       3988.55       139.79 o                         
   7  -1   6       2811.10       2790.98       157.74 o                         
   8  -1   6       1341.42       1507.93       118.71 o                         
  -7   0   6       1003.03       1064.40        93.24 o                         
  -6   0   6       1746.96       2067.84       128.68 o                         
  -5   0   6       2087.92       2082.18        92.71 o                         
  -4   0   6       2582.85       2743.37        82.46 o                         
  -3   0   6       9691.18       9795.87       149.84 o                         
  -2   0   6      14567.80      14753.44       175.67 o                         
  -1   0   6      11385.39      11617.35       148.39 o                         
   0   0   6       6413.11       6425.05       102.89 o                         
   1   0   6       5350.19       5284.25        85.83 o                         
   2   0   6       2121.31       2069.46        57.67 o                         
   3   0   6         78.91        122.07        18.20 o                         
   4   0   6        249.55        265.35        25.23 o                         
   5   0   6         31.46         19.74        17.18 o                         
   6   0   6        267.49        323.09        44.61 o                         
   7   0   6       2498.08       2304.15       112.30 o                         
   8   0   6       3329.56       3299.76       143.97 o                         
   9   0   6       1483.84       1231.51       159.29 o                         
  -7   1   6       2507.16       2858.56       215.87 o                         
  -7   1   6       1396.77       1372.56       238.37 o                         
  -6   1   6        651.56        759.28       108.96 o                         
  -5   1   6       1260.81       1393.87       138.38 o                         
  -5   1   6       1174.04       1351.92       161.62 o                         
  -4   1   6        454.35        525.95        58.71 o                         
  -4   1   6        487.93        562.00        58.33 o                         
  -4   1   6        829.75        989.73        66.97 o                         
  -3   1   6        156.63        141.07        26.06 o                         
  -3   1   6        674.77        732.22        59.14 o                         
  -3   1   6        145.85        176.94        32.06 o                         
  -2   1   6         30.72         42.50        13.64 o                         
  -2   1   6         33.00         50.19        14.55 o                         
  -2   1   6         33.20         79.51        32.28 o                         
  -1   1   6          8.12         25.97         8.15 o                         
  -1   1   6        836.90        704.40        79.45 o                         
  -1   1   6          7.56          9.37         7.85 o                         
   0   1   6       5451.57       5436.20       202.38 o                         
   0   1   6       1994.74       1948.56        87.64 o                         
   0   1   6       1857.46       1750.73        53.64 o                         
   1   1   6      10229.13      10119.03       124.59 o                         
   1   1   6       7167.20       7170.36       235.11 o                         
   2   1   6       4896.19       4725.22        89.64 o                         
   3   1   6       5784.81       5790.48       107.54 o                         
   4   1   6      13075.26      12890.17       190.38 o                         
   4   1   6       4368.66       4693.89       299.44 o                         
   5   1   6       4017.85       3984.12       101.69 o                         
   6   1   6       4099.41       4062.62       171.57 o                         
   7   1   6       2772.06       2720.40       143.41 o                         
   8   1   6       1358.42       1321.22       104.88 o                         
  -7   2   6        229.60        237.66        48.31 o                         
  -7   2   6        246.56        247.93        50.55 o                         
  -6   2   6        723.50        813.84       101.53 o                         
  -6   2   6        673.71        729.23        99.46 o                         
  -5   2   6       2524.21       2454.60        85.37 o                         
  -5   2   6       2710.76       2721.44       148.49 o                         
  -4   2   6       2814.84       2838.59        96.88 o                         
  -4   2   6       2621.13       2680.69        84.92 o                         
  -3   2   6       2230.82       2172.81        81.51 o                         
  -3   2   6       2077.30       2066.75        71.69 o                         
  -2   2   6       2790.43       2897.27        80.52 o                         
  -2   2   6       2996.65       2899.51        91.21 o                         
  -1   2   6       5818.22       5614.35        48.89 o                         
  -1   2   6       5417.83       5382.72       101.35 o                         
   0   2   6       4618.01       4471.85        67.81 o                         
   0   2   6       4300.21       4189.94        74.47 o                         
   1   2   6       2380.68       2300.31        57.22 o                         
   1   2   6       2216.84       2164.20        81.42 o                         
   2   2   6       1270.03       1468.38        77.45 o                         
   2   2   6       1363.89       1313.61        48.40 o                         
   3   2   6        472.49        491.57        40.70 o                         
   3   2   6        439.97        478.18        29.39 o                         
   4   2   6         30.45          1.94        11.29 o                         
   4   2   6         28.36         28.67         9.53 o                         
   5   2   6       1288.96       1193.53        55.04 o                         
   5   2   6       1200.26       1169.89        92.62 o                         
   6   2   6        217.88        212.97        38.17 o                         
   6   2   6        202.88        187.18        44.83 o                         
   7   2   6        173.22        217.97        35.29 o                         
   7   2   6        161.30        158.00        48.78 o                         
   8   2   6        789.07        795.78       108.06 o                         
   8   2   6        847.38        935.43       112.23 o                         
   9   2   6       1108.38       1303.60       183.45 o                         
  -7   3   6       1820.94       2098.96       170.77 o                         
  -7   3   6       1955.51       1978.27       150.02 o                         
  -6   3   6        989.61       1163.51       132.14 o                         
  -6   3   6       1062.75       1099.32       129.89 o                         
  -5   3   6        674.25        647.86        94.40 o                         
  -5   3   6        627.85        646.97        67.12 o                         
  -4   3   6        311.09        298.72        40.42 o                         
  -4   3   6        334.08        363.67        45.12 o                         
  -3   3   6        158.32        208.75        27.89 o                         
  -3   3   6        170.02        220.92        35.33 o                         
  -2   3   6        395.55        400.13        46.38 o                         
  -2   3   6        368.33        378.47        39.00 o                         
  -1   3   6        655.87        688.80        48.70 o                         
  -1   3   6        704.34        829.77        64.62 o                         
   0   3   6        735.66        756.50        36.50 o                         
   0   3   6        790.02        821.82        78.02 o                         
   1   3   6       1391.81       1369.46        43.31 o                         
   1   3   6       1296.03       1385.67        70.76 o                         
   2   3   6       2357.24       2172.91        63.08 o                         
   2   3   6       2195.02       2135.25        85.78 o                         
   3   3   6       5743.08       5616.67       131.77 o                         
   3   3   6       6167.52       5954.90       111.75 o                         
   4   3   6       4969.77       4858.67       107.17 o                         
   4   3   6       4627.76       4574.63       123.82 o                         
   5   3   6       1237.17       1294.86        64.46 o                         
   5   3   6       1152.03       1058.36       116.80 o                         
   6   3   6       1620.02       1812.68       122.19 o                         
   6   3   6       1508.53       1550.09       147.31 o                         
   7   3   6        820.57        926.63       108.24 o                         
   7   3   6        764.10        781.73       103.13 o                         
   8   3   6        167.88        131.78        38.94 o                         
   8   3   6        180.29        172.36        32.12 o                         
  -6   4   6       1241.58       1252.08       109.59 o                         
  -5   4   6       2958.50       3248.98       182.12 o                         
  -4   4   6       4936.94       5055.75       139.68 o                         
  -3   4   6       5661.74       5681.34       147.19 o                         
  -3   4   6       4083.92       4210.14       195.61 o                         
  -2   4   6       4396.96       4500.37       127.46 o                         
  -2   4   6       2513.88       2409.56       143.00 o                         
  -1   4   6       1961.60       1989.29       140.98 o                         
  -1   4   6       4268.76       4409.96       146.15 o                         
  -1   4   6       1826.61       1694.21        68.47 o                         
   0   4   6       2092.23       1934.88        60.60 o                         
   0   4   6       3741.46       3792.42       212.21 o                         
   0   4   6       2246.85       2068.70        97.90 o                         
   1   4   6       1593.45       1686.16        87.43 o                         
   1   4   6       2129.69       2037.31       177.79 o                         
   1   4   6       1483.79       1559.30        84.85 o                         
   2   4   6        380.32        384.36        49.62 o                         
   2   4   6        354.15        326.14        61.09 o                         
   2   4   6        944.79        911.57        67.23 o                         
   3   4   6        419.43        490.97        63.64 o                         
   3   4   6        352.22        462.80        54.77 o                         
   3   4   6        327.98        369.62        69.82 o                         
   4   4   6        276.80        384.14        42.19 o                         
   4   4   6       1458.21       1501.86       115.72 o                         
   4   4   6        257.75        324.03        63.58 o                         
   5   4   6        286.17        430.98        71.02 o                         
   5   4   6       1142.68       1087.43        89.82 o                         
   5   4   6        266.47        344.63        85.91 o                         
   6   4   6       1432.60       1411.40        99.25 o                         
   7   4   6       1413.41       1406.89        98.42 o                         
   8   4   6       1253.52       1755.78       138.26 o                         
  -6   5   6        901.46       1187.28       158.39 o                         
  -5   5   6        865.30        956.27        98.40 o                         
  -5   5   6        693.99        759.32       106.15 o                         
  -4   5   6        263.23        260.15        64.06 o                         
  -4   5   6        201.15        246.04        63.06 o                         
  -3   5   6         65.94         61.89        34.85 o                         
  -3   5   6        213.78        388.23        83.71 o                         
  -3   5   6         70.81        109.15        26.66 o                         
  -2   5   6          1.63         10.41        20.91 o                         
  -2   5   6          1.75          0.71        11.11 o                         
  -2   5   6         57.73         96.76        57.16 o                         
  -1   5   6        414.37        391.17        61.30 o                         
  -1   5   6        444.99        501.99        52.96 o                         
   0   5   6       2407.81       2302.11       121.93 o                         
   0   5   6       3907.00       3818.65       188.47 o                         
   0   5   6       2242.11       2192.69        88.08 o                         
   1   5   6       2273.86       2169.66        90.63 o                         
   1   5   6       2117.38       2010.51       103.82 o                         
   2   5   6       3511.67       3938.30       195.24 o                         
   2   5   6        402.33        423.28        60.81 o                         
   2   5   6        432.06        446.74        74.26 o                         
   3   5   6       1831.61       1940.59       168.47 o                         
   3   5   6       1705.56       1647.01        98.82 o                         
   3   5   6       4156.38       4353.57       128.01 o                         
   4   5   6       2870.56       2797.38       112.61 o                         
   4   5   6       3854.47       4029.50       133.08 o                         
   4   5   6       3082.71       2618.22       208.76 o                         
   5   5   6       2699.36       2546.30        97.87 o                         
   6   5   6       1672.14       1810.35       109.11 o                         
   7   5   6       1051.42       1426.60        99.58 o                         
  -6   6   6        582.78        715.26       104.20 o                         
  -5   6   6        633.02        599.44        60.26 o                         
  -5   6   6        679.81        739.83       109.87 o                         
  -4   6   6        636.32        667.14        57.98 o                         
  -4   6   6        683.35        655.66        95.00 o                         
  -3   6   6       1367.05       1273.53       119.01 o                         
  -3   6   6       1468.08       1629.06        96.26 o                         
  -2   6   6       2811.45       3101.84       113.37 o                         
  -2   6   6       2617.97       2520.04       126.52 o                         
  -1   6   6       2249.70       2385.82        99.64 o                         
  -1   6   6       2094.88       2182.46       116.95 o                         
   0   6   6       1149.30       1238.97        94.55 o                         
   0   6   6       1070.21       1113.50       107.71 o                         
   1   6   6        755.18        717.77        87.36 o                         
   1   6   6        810.99        872.09        76.95 o                         
   2   6   6        269.59        309.61        41.73 o                         
   2   6   6        289.52        288.65        55.64 o                         
   3   6   6          7.13         27.71        14.41 o                         
   3   6   6          7.65         35.81        21.56 o                         
   4   6   6         35.05         37.69        13.78 o                         
   4   6   6         37.64         62.69        24.36 o                         
   5   6   6         34.53         21.13        15.59 o                         
   5   6   6         32.15         32.19        26.14 o                         
   6   6   6         33.76         19.80        22.39 o                         
   6   6   6         31.44         82.95        33.19 o                         
   7   6   6        469.07        629.93        85.36 o                         
   7   6   6        436.79        388.27        78.12 o                         
  -5   7   6        216.96        232.44        27.45 o                         
  -4   7   6        198.35        216.07        36.87 o                         
  -4   7   6        184.70        127.70        29.71 o                         
  -3   7   6          0.54         -7.30        20.90 o                         
  -3   7   6          0.58         -4.08        14.58 o                         
  -2   7   6         60.11         79.88        18.15 o                         
  -2   7   6         64.56         83.39        21.12 o                         
  -1   7   6         40.90         36.64        22.10 o                         
  -1   7   6         43.92         30.19        14.21 o                         
   0   7   6        246.59        314.41        56.79 o                         
   0   7   6        264.82        275.55        50.62 o                         
   1   7   6       1738.10       1560.84       111.89 o                         
   1   7   6       1618.49       1669.02       119.73 o                         
   2   7   6       1343.13       1442.84       107.65 o                         
   2   7   6       1442.39       1356.96       127.03 o                         
   3   7   6       1463.40       1576.61       117.58 o                         
   3   7   6       1362.69       1416.87       105.20 o                         
   4   7   6        797.39        852.89       102.44 o                         
   4   7   6        742.52        549.83        77.30 o                         
   5   7   6        597.17        489.36        75.37 o                         
   5   7   6        641.30        721.83        89.91 o                         
   6   7   6        480.67        475.56        47.58 o                         
  -3   8   6        555.96        410.90        48.60 o                         
  -3   8   6        597.05        724.64        55.37 o                         
  -2   8   6        573.61        563.32        96.34 o                         
  -2   8   6        534.14        504.14        71.19 o                         
  -1   8   6        832.93        809.37        97.79 o                         
  -1   8   6        894.48       1016.64       118.81 o                         
   0   8   6        849.00        791.39       100.98 o                         
   0   8   6        790.58        854.22       101.82 o                         
   1   8   6        382.37        407.98        72.00 o                         
   1   8   6        356.06        424.95        65.60 o                         
   2   8   6        177.74        201.95        43.93 o                         
   2   8   6        190.88        130.00        38.33 o                         
   3   8   6        152.69        103.13        34.32 o                         
   3   8   6        142.18        164.78        33.37 o                         
   4   8   6         24.13         16.66        37.05 o                         
   4   8   6         25.91         -2.26        27.43 o                         
   5   8   6        355.37        364.61        74.35 o                         
   0   9   6        166.79        151.31        40.48 o                         
   1   9   6        201.02        305.03        68.13 o                         
   2   9   6        262.26        306.02        31.18 o                         
   3   9   6       1086.91       1182.23        93.86 o                         
   2  -8   7        591.17        562.87        97.20 o                         
   3  -8   7        549.37        528.04        86.62 o                         
  -3  -7   7        496.24        506.48        63.49 o                         
  -2  -7   7         65.41        146.56        34.48 o                         
  -2  -7   7         60.91         81.63        24.73 o                         
  -1  -7   7        267.66        222.25        47.77 o                         
  -1  -7   7        249.24        209.06        29.46 o                         
   0  -7   7         24.49        -22.52        24.31 o                         
   0  -7   7         22.80         42.66        22.61 o                         
   1  -7   7          8.37         26.44        24.71 o                         
   1  -7   7          7.80          7.98        21.26 o                         
   2  -7   7         29.37         19.74        20.14 o                         
   2  -7   7         31.55         52.48        26.95 o                         
   3  -7   7        550.55        594.36        86.69 o                         
   3  -7   7        512.66        566.37        87.06 o                         
   4  -7   7        779.54        624.97        69.37 o                         
   4  -7   7        725.89        608.26        79.24 o                         
   5  -7   7        593.09        589.19       103.13 o                         
  -4  -6   7        243.76        301.90        64.42 o                         
  -4  -6   7        261.77        364.34       113.83 o                         
  -3  -6   7        935.29        874.20        88.81 o                         
  -3  -6   7       1004.41        975.25       117.29 o                         
  -2  -6   7        765.72        837.76       106.70 o                         
  -2  -6   7        713.03        694.40        93.50 o                         
  -1  -6   7       1042.74       1001.67        89.83 o                         
  -1  -6   7       1119.81       1065.15       126.52 o                         
   0  -6   7        991.60       1021.87        89.13 o                         
   0  -6   7       1064.88        969.33       114.38 o                         
   1  -6   7       1335.42       1248.30        92.90 o                         
   1  -6   7       1434.12       1352.38       140.55 o                         
   2  -6   7       1275.96       1369.87       114.19 o                         
   2  -6   7       1188.15       1135.24       121.09 o                         
   3  -6   7        997.69        907.24        91.25 o                         
   3  -6   7        929.03        998.63       108.12 o                         
   4  -6   7        806.37        773.73        95.74 o                         
   4  -6   7       1696.81       1756.51       185.91 o                         
   4  -6   7        865.97        887.80       160.73 o                         
   5  -6   7        364.96        430.03        69.80 o                         
   5  -6   7        391.94        341.77        69.36 o                         
   6  -6   7         22.94         64.09        41.11 o                         
   6  -6   7         24.63         27.09        98.96 o                         
  -5  -5   7       2710.45       1045.76        97.12 o                         
  -4  -5   7       2430.47        957.52       103.41 o                         
  -3  -5   7        886.21        953.40       131.36 o                         
  -3  -5   7        951.70       1032.53       148.61 o                         
  -3  -5   7       2215.47       2215.07       207.52 o                         
  -2  -5   7       1342.71       1661.00       134.69 o                         
  -2  -5   7        279.82        133.37        67.66 o                         
  -2  -5   7        260.56        349.12       100.00 o                         
  -1  -5   7        779.65        675.28       127.72 o                         
  -1  -5   7        837.27        759.20        99.88 o                         
   0  -5   7         23.62         31.60        18.68 o                         
   0  -5   7        317.63        255.39        62.00 o                         
   0  -5   7         25.36        -10.62        39.56 o                         
   1  -5   7        415.33        410.62        51.59 o                         
   1  -5   7        560.63        520.44        95.63 o                         
   1  -5   7        446.02        469.02        80.13 o                         
   2  -5   7        145.28        113.64        33.58 o                         
   2  -5   7        135.28        111.82        35.61 o                         
   2  -5   7        151.59         78.92        82.15 o                         
   3  -5   7        622.65        774.61       134.50 o                         
   3  -5   7        162.53        151.46        28.49 o                         
   3  -5   7        174.54        146.36        30.89 o                         
   4  -5   7        631.36        721.24        61.96 o                         
   4  -5   7       2315.87       2089.47       150.21 o                         
   5  -5   7       2813.89       3247.31       180.97 o                         
   6  -5   7       2797.26       3077.14       175.31 o                         
  -5  -4   7        111.45        128.14        37.20 o                         
  -4  -4   7        525.95        627.08        62.46 o                         
  -3  -4   7       1343.07       1412.47        96.92 o                         
  -2  -4   7       1809.48       1942.15       113.26 o                         
  -1  -4   7       5180.44       5300.17       156.63 o                         
   0  -4   7       3126.09       3225.93       195.31 o                         
   0  -4   7       3357.12       3441.04       155.88 o                         
   0  -4   7       7111.54       7315.98       359.94 o                         
   1  -4   7       6284.73       6084.37       169.50 o                         
   1  -4   7       2093.76       2146.48       155.65 o                         
   2  -4   7       2021.26       1504.50       253.48 o                         
   2  -4   7       4600.29       4571.34       168.62 o                         
   3  -4   7       1518.89       1910.66       312.80 o                         
   3  -4   7       3427.68       3498.86       174.79 o                         
   3  -4   7       1414.36       1424.83       112.26 o                         
   4  -4   7        445.33        507.62        74.17 o                         
   4  -4   7        478.24        487.81       109.97 o                         
   4  -4   7       1974.34       1823.65        99.88 o                         
   5  -4   7        775.75        732.07        85.01 o                         
   6  -4   7        459.77        575.55        68.52 o                         
   7  -4   7         98.46         71.75        48.27 o                         
  -7  -3   7       1505.59       1847.15       263.16 o                         
  -6  -3   7       1138.42       1151.08       146.58 o                         
  -6  -3   7       1222.55       1250.41       143.99 o                         
  -5  -3   7        932.15       1037.31        87.58 o                         
  -5  -3   7        868.00        856.34       121.98 o                         
  -4  -3   7       1869.96       1955.15        88.73 o                         
  -4  -3   7       1741.27       1637.62        99.04 o                         
  -3  -3   7       1352.47       1378.14        89.48 o                         
  -3  -3   7       1259.39       1234.25        86.63 o                         
  -2  -3   7        296.47        207.25        38.53 o                         
  -2  -3   7        318.38        302.40        47.37 o                         
  -1  -3   7       1099.63       1345.33       100.44 o                         
  -1  -3   7       1180.89       1173.19        99.29 o                         
   0  -3   7        192.48        202.14        35.23 o                         
   0  -3   7        206.71        233.13        44.03 o                         
   1  -3   7        212.90        220.76        37.11 o                         
   1  -3   7        228.63        211.37        41.67 o                         
   2  -3   7       1764.34       1924.52       102.78 o                         
   2  -3   7       1642.92       1647.68        60.05 o                         
   3  -3   7       2271.12       2174.17        96.34 o                         
   3  -3   7       2114.83       2093.52        72.46 o                         
   4  -3   7        693.68        724.10        65.87 o                         
   4  -3   7        645.94        760.38        60.59 o                         
   5  -3   7       1985.90       2028.23        80.05 o                         
   5  -3   7       2132.67       2145.88       151.28 o                         
   6  -3   7       1920.99       2126.01       100.09 o                         
   6  -3   7       2062.96       2019.06       153.72 o                         
   7  -3   7       1139.14        969.82       103.30 o                         
   7  -3   7       1223.33       1266.97       144.18 o                         
   8  -3   7       1102.91       1166.04       109.43 o                         
  -7  -2   7         38.24         40.89        31.89 o                         
  -6  -2   7          6.28         26.88        25.56 o                         
  -6  -2   7          5.84        -14.53        26.34 o                         
  -5  -2   7        158.91        141.98        38.80 o                         
  -5  -2   7        170.66        210.26        28.92 o                         
  -4  -2   7       1883.30       2107.31       109.37 o                         
  -4  -2   7       2022.49       2134.58        81.05 o                         
  -3  -2   7       1509.72       1595.95        97.04 o                         
  -3  -2   7       1621.29       1703.08        78.35 o                         
  -2  -2   7        988.36       1111.12        91.24 o                         
  -2  -2   7       1061.40       1159.53        62.65 o                         
  -1  -2   7       3414.45       3502.55        99.93 o                         
  -1  -2   7       3179.47       3042.88       108.53 o                         
   0  -2   7       5307.29       4984.78        93.96 o                         
   0  -2   7       5699.52       5460.28       154.83 o                         
   1  -2   7       4971.53       4866.37        93.12 o                         
   1  -2   7       5338.95       5048.08       150.35 o                         
   2  -2   7       3065.20       3009.33        79.10 o                         
   2  -2   7       3291.73       3075.54       123.29 o                         
   3  -2   7       2757.94       2627.57        79.56 o                         
   3  -2   7       2961.76       2682.11       101.20 o                         
   4  -2   7       1193.16       1182.95        58.97 o                         
   4  -2   7       1281.33       1157.91        69.99 o                         
   5  -2   7        102.80        110.46        17.69 o                         
   5  -2   7        110.39        128.65        43.97 o                         
   6  -2   7         32.96         69.56        19.51 o                         
   6  -2   7         35.39         22.99        26.62 o                         
   7  -2   7         25.91         28.52        20.22 o                         
   7  -2   7         27.82         27.98        29.03 o                         
   8  -2   7         10.26         14.93        26.86 o                         
   8  -2   7         11.02         48.91        26.49 o                         
  -7  -1   7       2415.62       2788.80       238.37 o                         
  -6  -1   7       2375.59       2084.04       185.10 o                         
  -6  -1   7       3804.09       3851.45       290.26 o                         
  -5  -1   7       4150.43       4349.04       180.79 o                         
  -5  -1   7       2242.84       2531.90       165.22 o                         
  -5  -1   7       2088.49       2480.93       203.42 o                         
  -4  -1   7       2262.46       2473.74       102.89 o                         
  -4  -1   7       5305.44       4694.90       206.41 o                         
  -4  -1   7       2106.76       2085.76       179.66 o                         
  -3  -1   7       2295.62       2035.05       108.88 o                         
  -3  -1   7       1268.70       1423.00       117.43 o                         
  -3  -1   7       1181.39       1535.34       198.02 o                         
  -2  -1   7       1474.08       1361.37        93.14 o                         
  -2  -1   7        662.18        675.78        72.64 o                         
  -2  -1   7        616.61        682.14        42.39 o                         
  -1  -1   7       1204.63       1171.26        88.07 o                         
  -1  -1   7        366.57        433.52        52.55 o                         
  -1  -1   7        341.34        453.31       104.16 o                         
   0  -1   7        106.02        113.51        42.10 o                         
   0  -1   7        229.55        262.80        17.67 o                         
   1  -1   7       2248.64       2258.48        94.60 o                         
   2  -1   7       2196.22       2203.13        92.04 o                         
   3  -1   7       3639.14       3805.90       116.26 o                         
   4  -1   7       4033.96       4047.61       129.98 o                         
   4  -1   7       3120.05       3476.05       312.04 o                         
   5  -1   7      11172.70      11253.14       298.16 o                         
   6  -1   7       4333.35       4232.10       190.73 o                         
   7  -1   7       2951.85       2880.23       164.55 o                         
   8  -1   7       2961.13       3264.36       178.05 o                         
  -7   0   7         16.66         38.57        31.81 o                         
  -6   0   7        105.26         65.45        28.15 o                         
  -5   0   7         97.17         63.96        28.95 o                         
  -4   0   7       1876.59       1881.48        74.93 o                         
  -3   0   7       5439.43       5734.07       122.83 o                         
  -2   0   7      10568.76      10916.22       161.80 o                         
  -1   0   7      10058.89      10024.86       146.82 o                         
   0   0   7       7542.74       7867.83       121.38 o                         
   1   0   7       9197.54       9124.08       121.25 o                         
   2   0   7       7221.97       7190.69       109.23 o                         
   3   0   7       4373.94       4319.64        94.28 o                         
   4   0   7       2493.29       2580.21        77.91 o                         
   5   0   7       2293.62       2388.89        76.88 o                         
   6   0   7         12.19         45.26        23.91 o                         
   7   0   7       1274.39       1153.75       100.99 o                         
   8   0   7        967.34        915.93        91.27 o                         
  -7   1   7       2407.01       2376.34       138.76 o                         
  -6   1   7       1345.53       1398.04       190.09 o                         
  -6   1   7       3721.12       3593.16       291.44 o                         
  -5   1   7       1907.59       1941.85       145.00 o                         
  -5   1   7       4137.06       4390.77       292.87 o                         
  -5   1   7       2048.56       2341.69       188.33 o                         
  -4   1   7       3267.87       3308.01       215.25 o                         
  -4   1   7       5374.63       5560.81       176.19 o                         
  -4   1   7       3042.98       3014.61       111.29 o                         
  -3   1   7       2284.20       2277.59       107.64 o                         
  -3   1   7       1026.91        968.59        95.02 o                         
  -3   1   7       1102.81        942.73       145.06 o                         
  -2   1   7        811.91        927.09        85.00 o                         
  -2   1   7        871.91       1024.39        68.06 o                         
  -2   1   7       1488.52       1409.30        81.37 o                         
  -1   1   7        838.06        946.19        60.56 o                         
  -1   1   7       1241.34       1263.45        52.08 o                         
  -1   1   7        900.00        924.13       160.43 o                         
   0   1   7        231.38        268.20        45.94 o                         
   0   1   7        123.53        149.43        43.65 o                         
   1   1   7       2403.34       2323.80        65.56 o                         
   2   1   7       2320.61       2365.79        69.42 o                         
   3   1   7       3525.08       3577.79        90.19 o                         
   4   1   7       3886.79       3757.15        96.33 o                         
   4   1   7        913.91       1078.95       191.17 o                         
   5   1   7      11253.41      11228.12       171.08 o                         
   6   1   7       4379.41       4400.98       147.80 o                         
   7   1   7       2959.52       2903.40       152.71 o                         
   8   1   7       2983.59       3020.59       164.16 o                         
  -7   2   7         40.32        -10.63        23.84 o                         
  -7   2   7         37.55         72.72        28.90 o                         
  -6   2   7        123.79        141.97        38.21 o                         
  -6   2   7        132.94        125.17        34.02 o                         
  -5   2   7        676.31        765.80       105.66 o                         
  -5   2   7        629.77        713.43        68.09 o                         
  -4   2   7       1298.43       1360.31        75.78 o                         
  -4   2   7       1394.39       1403.66        78.83 o                         
  -3   2   7        723.78        883.41        65.07 o                         
  -3   2   7        777.27        879.44        72.53 o                         
  -2   2   7       2965.31       2986.29        85.50 o                         
  -2   2   7       3184.46       3053.73       100.14 o                         
  -1   2   7       7270.54       7202.69       148.04 o                         
  -1   2   7       6770.20       6271.20       114.77 o                         
   0   2   7       6766.21       6575.31        92.88 o                         
   0   2   7       6300.58       6169.50       142.61 o                         
   1   2   7       4095.61       3781.91        78.74 o                         
   1   2   7       3813.76       3763.25       114.87 o                         
   2   2   7       2771.29       2990.19       105.75 o                         
   2   2   7       2976.10       2808.06        73.95 o                         
   3   2   7       1890.10       1918.28        90.00 o                         
   3   2   7       2029.78       2048.43        68.69 o                         
   4   2   7        255.61        293.10        33.38 o                         
   4   2   7        238.02        254.16        41.84 o                         
   5   2   7        108.26        107.16        37.37 o                         
   5   2   7        116.26        139.14        22.22 o                         
   6   2   7         42.23         48.68        19.34 o                         
   6   2   7         39.32         35.19        22.80 o                         
   7   2   7          4.53         16.67        19.37 o                         
   7   2   7          4.22         14.32        22.07 o                         
   8   2   7        364.10        395.77        57.06 o                         
   8   2   7        339.04        359.22        66.47 o                         
  -7   3   7       1897.85       1923.08       146.50 o                         
  -6   3   7       1786.07       1790.35       173.97 o                         
  -6   3   7       1918.07       2022.94       152.13 o                         
  -5   3   7        951.92        987.12        83.76 o                         
  -5   3   7       1022.27        802.51       103.93 o                         
  -4   3   7       1667.46       1793.61        90.58 o                         
  -4   3   7       1790.69       1803.10        81.35 o                         
  -3   3   7        811.64        873.37        62.74 o                         
  -3   3   7        871.62       1028.17        79.38 o                         
  -2   3   7        376.74        433.64        51.25 o                         
  -2   3   7        350.81        420.82        41.28 o                         
  -1   3   7         76.79         74.15        14.57 o                         
  -1   3   7         82.47        112.18        22.08 o                         
   0   3   7         42.28         37.87        20.15 o                         
   0   3   7         45.40         82.56        25.31 o                         
   1   3   7        264.87        298.74        42.86 o                         
   1   3   7        284.44        288.02        29.72 o                         
   2   3   7       2981.88       2825.33        74.56 o                         
   2   3   7       2776.68       2670.77       101.85 o                         
   3   3   7       3835.64       3484.57        89.67 o                         
   3   3   7       3571.68       3318.62       114.42 o                         
   4   3   7       1433.91       1511.95        65.09 o                         
   4   3   7       1335.23       1275.42        77.44 o                         
   5   3   7       3181.84       3169.45       164.95 o                         
   5   3   7       3416.99       3167.66        92.85 o                         
   6   3   7       1334.82       1567.78       118.58 o                         
   6   3   7       1242.96       1203.49       128.72 o                         
   7   3   7       1331.66       1429.62       137.44 o                         
   7   3   7       1240.02       1457.67       147.12 o                         
   8   3   7        918.11       1119.03       122.77 o                         
   8   3   7        854.92        590.41        90.52 o                         
  -6   4   7        456.39        548.90        72.42 o                         
  -5   4   7       1642.09       1866.83       140.09 o                         
  -4   4   7       2988.43       3032.17       112.21 o                         
  -3   4   7       3449.00       3589.24       121.34 o                         
  -2   4   7       4633.98       4734.29       137.11 o                         
  -1   4   7       1914.40       1992.60       137.04 o                         
  -1   4   7       6070.77       6141.60       184.24 o                         
   0   4   7       6844.75       6680.21       159.13 o                         
   0   4   7       3617.38       3517.69       135.77 o                         
   1   4   7       3808.84       3625.72       133.59 o                         
   1   4   7       5583.82       5407.97       293.97 o                         
   1   4   7       3546.72       3736.79       164.16 o                         
   2   4   7       1895.54       1823.21       156.54 o                         
   2   4   7       2035.63       2159.49       136.07 o                         
   2   4   7       3483.19       3335.88       172.22 o                         
   3   4   7       1764.19       1818.04       104.94 o                         
   3   4   7       1510.34       1431.87        84.46 o                         
   3   4   7       1406.40       1711.16       247.66 o                         
   4   4   7        762.40        726.39        51.90 o                         
   4   4   7        757.72        876.45       158.44 o                         
   5   4   7        325.47        256.95        53.95 o                         
   5   4   7         78.38        105.36        27.70 o                         
   6   4   7        447.75        433.41        61.58 o                         
   7   4   7        297.78        380.62        66.75 o                         
   7   4   7        221.23        216.02        47.42 o                         
   8   4   7        796.43       1568.55       113.42 o                         
  -5   5   7       2331.48       2386.88       155.64 o                         
  -4   5   7       1046.19       1188.20       147.84 o                         
  -4   5   7       1423.62       1519.18       122.70 o                         
  -3   5   7        599.40        703.03        79.42 o                         
  -3   5   7        357.03        344.26        78.81 o                         
  -3   5   7        383.42        390.78        78.95 o                         
  -2   5   7        433.36        451.94        65.32 o                         
  -2   5   7        403.53        397.53        63.10 o                         
  -1   5   7          4.43        -13.26        13.26 o                         
  -1   5   7          4.76         -9.94        24.56 o                         
  -1   5   7          6.75         47.66        32.28 o                         
   0   5   7        349.63        351.27        65.98 o                         
   0   5   7        325.57        313.46        57.58 o                         
   0   5   7       1092.70       1074.27       106.55 o                         
   1   5   7        428.39        557.01        62.55 o                         
   1   5   7        398.91        447.92        64.17 o                         
   2   5   7        403.52        470.89        77.49 o                         
   2   5   7        375.75        335.28        57.45 o                         
   2   5   7       1781.61       1888.80       136.82 o                         
   3   5   7        971.59        953.98       155.13 o                         
   3   5   7        904.73        974.57        80.16 o                         
   3   5   7       1531.50       1473.12       117.71 o                         
   4   5   7       4612.43       4743.72       217.88 o                         
   4   5   7       2023.59       1778.90       226.45 o                         
   4   5   7       1884.33       1693.56        96.80 o                         
   5   5   7       5110.74       5214.65       140.66 o                         
   6   5   7       1881.65       2074.58       114.62 o                         
   7   5   7       1830.08       2494.19       118.35 o                         
  -5   6   7        145.09        125.35        33.74 o                         
  -4   6   7        385.46        423.91        68.39 o                         
  -4   6   7        413.95        441.30        76.11 o                         
  -3   6   7       1180.89       1166.39        80.27 o                         
  -3   6   7       1099.62       1128.35       116.65 o                         
  -2   6   7       3036.55       2917.36       114.74 o                         
  -2   6   7       2827.58       2783.05       137.42 o                         
  -1   6   7       2260.83       2213.91       106.26 o                         
  -1   6   7       2105.24       2174.96       118.91 o                         
   0   6   7       1502.06       1639.57        99.61 o                         
   0   6   7       1398.69       1181.57       111.71 o                         
   1   6   7       1304.02       1453.66       104.75 o                         
   1   6   7       1400.39       1377.19        88.59 o                         
   2   6   7        993.96        975.41        82.33 o                         
   2   6   7       1067.42       1076.37       110.02 o                         
   3   6   7        423.58        381.71        65.00 o                         
   3   6   7        394.43        364.92        47.66 o                         
   4   6   7        171.98        154.53        26.99 o                         
   4   6   7        184.69        146.43        38.71 o                         
   5   6   7        300.54        201.62        45.05 o                         
   5   6   7        322.75        243.16        49.26 o                         
   6   6   7          3.30        102.30        46.18 o                         
   6   6   7          3.07        -11.59        24.26 o                         
  -4   7   7        755.56        729.16        98.57 o                         
  -4   7   7        811.40        709.60       135.46 o                         
  -3   7   7        203.72        225.50        35.13 o                         
  -3   7   7        189.70        138.60        36.22 o                         
  -2   7   7        142.90        146.88        29.05 o                         
  -2   7   7        133.06         93.02        30.07 o                         
  -1   7   7         39.65          7.58        16.37 o                         
  -1   7   7         36.92         52.19        18.66 o                         
   0   7   7         23.44         23.97        18.80 o                         
   0   7   7         21.83         21.67        21.17 o                         
   1   7   7        901.16        976.66       109.09 o                         
   1   7   7        839.14        862.02       102.92 o                         
   2   7   7       1331.16       1660.64       146.23 o                         
   2   7   7       1239.55       1294.34       123.73 o                         
   3   7   7        351.48        416.72        69.90 o                         
   3   7   7        327.30        290.02        49.07 o                         
   4   7   7        356.16        329.75        61.18 o                         
   4   7   7        331.65        309.85        48.30 o                         
   5   7   7       1558.45       1300.55       132.28 o                         
   5   7   7       1673.62       1584.74       116.47 o                         
  -3   8   7        313.87        199.34        37.49 o                         
  -2   8   7        627.33        666.57       111.07 o                         
  -2   8   7        584.16        736.36       120.00 o                         
  -1   8   7       1188.72       1008.78       110.01 o                         
  -1   8   7       1276.57       1415.06       137.59 o                         
   0   8   7       1366.22       1298.89       128.63 o                         
   0   8   7       1467.19       1450.46       142.29 o                         
   1   8   7        737.55        877.59       105.18 o                         
   1   8   7        792.06        867.17       105.60 o                         
   2   8   7        465.86        520.64        84.81 o                         
   2   8   7        433.80        521.37        77.42 o                         
   3   8   7        284.26        284.48        47.06 o                         
   3   8   7        305.27        288.48        56.06 o                         
   4   8   7         27.98         99.28        48.68 o                         
  -2  -7   8        675.94        619.87        69.58 o                         
  -1  -7   8        173.07        110.55        19.78 o                         
  -1  -7   8        185.86        229.55        53.32 o                         
   0  -7   8        369.15        278.46        58.49 o                         
   0  -7   8        343.75        378.52        60.49 o                         
   1  -7   8        370.53        368.02        59.98 o                         
   1  -7   8        345.03        341.40        60.75 o                         
   2  -7   8          1.16        -23.03        23.03 o                         
   2  -7   8          1.08        -19.62        19.62 o                         
   3  -7   8        214.46        159.21        31.36 o                         
   3  -7   8        230.31        281.58        53.31 o                         
  -3  -6   8        248.39        209.73        41.21 o                         
  -3  -6   8        266.75        319.90        65.00 o                         
  -2  -6   8        534.31        527.15        65.13 o                         
  -2  -6   8        573.80        547.69        91.49 o                         
  -1  -6   8         54.53         57.70        21.37 o                         
  -1  -6   8         58.56         -4.00        25.36 o                         
   0  -6   8        536.93        549.54        65.47 o                         
   0  -6   8        576.61        599.58        90.96 o                         
   1  -6   8       1477.17       1653.03       104.73 o                         
   1  -6   8       1586.34       1524.92       156.16 o                         
   2  -6   8       1296.68       1156.95       123.02 o                         
   2  -6   8       1392.51       1141.27       131.59 o                         
   3  -6   8        983.74       1089.05       120.05 o                         
   3  -6   8       1056.44       1163.73       107.69 o                         
   4  -6   8        966.81        849.64       112.86 o                         
   4  -6   8        900.28        768.72        97.51 o                         
   5  -6   8       1462.23       2147.07       223.51 o                         
   5  -6   8        596.98        491.49        67.36 o                         
  -5  -5   8       2149.55       1080.71        80.32 o                         
  -4  -5   8       2019.56        820.97        94.10 o                         
  -3  -5   8       1873.93       1843.93       118.38 o                         
  -3  -5   8        789.28        818.17       130.01 o                         
  -2  -5   8       2813.39       2749.24       146.46 o                         
  -1  -5   8        271.58        256.13        53.85 o                         
  -1  -5   8        252.89        292.64        92.84 o                         
   0  -5   8        302.01        240.77        54.89 o                         
   0  -5   8        324.33        330.60        73.06 o                         
   1  -5   8        105.60         86.56        24.84 o                         
   1  -5   8        113.40        184.78        47.42 o                         
   1  -5   8       1107.50       1209.09       145.70 o                         
   2  -5   8         34.02         25.69        20.76 o                         
   2  -5   8        417.81        758.56       123.08 o                         
   2  -5   8         36.53         20.80        24.17 o                         
   3  -5   8          5.58         43.79        18.01 o                         
   3  -5   8          5.20         74.97        30.95 o                         
   3  -5   8        103.14        248.65       100.01 o                         
   4  -5   8        247.58        234.41        44.97 o                         
   4  -5   8        761.52        818.00        97.25 o                         
   5  -5   8       1365.59       1705.55       127.41 o                         
   6  -5   8        756.20        866.06       141.79 o                         
  -5  -4   8        196.24        246.21        40.45 o                         
  -4  -4   8         30.88        137.20        39.67 o                         
  -3  -4   8         64.56         49.71        37.40 o                         
  -2  -4   8       1482.31       1732.26       111.92 o                         
  -2  -4   8       1367.45       1373.86       179.72 o                         
  -1  -4   8       1929.44       2062.56        94.44 o                         
  -1  -4   8        964.27       1106.04       157.80 o                         
   0  -4   8       2731.08       2678.91       115.33 o                         
   0  -4   8       1597.19       1386.52       172.48 o                         
   1  -4   8       4306.12       4121.91       146.49 o                         
   2  -4   8       3549.19       3813.89       157.78 o                         
   2  -4   8       1660.18       1385.66       264.18 o                         
   3  -4   8       3116.71       2778.42       139.43 o                         
   4  -4   8       2715.68       2600.99       108.23 o                         
   4  -4   8       1173.10       1283.77       187.21 o                         
   5  -4   8       2081.85       2115.67       143.65 o                         
   6  -4   8       1238.62       1119.19       105.43 o                         
  -6  -3   8        633.53        950.08       165.48 o                         
  -6  -3   8        589.93        744.30       163.76 o                         
  -5  -3   8        795.52        871.24        95.25 o                         
  -5  -3   8        740.77        811.50       120.62 o                         
  -4  -3   8       1533.32       1599.18       101.37 o                         
  -4  -3   8       1646.64       1736.93       117.49 o                         
  -3  -3   8       2039.04       2304.95       124.14 o                         
  -3  -3   8       1898.72       2054.88       116.19 o                         
  -2  -3   8       2051.03       2054.17        98.92 o                         
  -2  -3   8       2202.60       2370.38       124.38 o                         
  -1  -3   8        495.72        510.49        65.56 o                         
  -1  -3   8        461.60        408.78        52.62 o                         
   0  -3   8       1405.09       1499.91        90.73 o                         
   0  -3   8       1508.94       1416.23        96.62 o                         
   1  -3   8        127.90         80.12        21.11 o                         
   1  -3   8        137.35        139.64        34.77 o                         
   2  -3   8        400.84        464.70        60.46 o                         
   2  -3   8        373.26        398.43        52.94 o                         
   3  -3   8        240.56        310.40        34.28 o                         
   3  -3   8        258.34        229.92        38.74 o                         
   4  -3   8         38.26         55.66        13.04 o                         
   4  -3   8         41.09         23.40        13.06 o                         
   5  -3   8        439.49        499.79        47.87 o                         
   5  -3   8        471.97        563.06        89.47 o                         
   6  -3   8       1044.62       1147.91        78.03 o                         
   6  -3   8       1121.82       1058.70       136.40 o                         
   7  -3   8       1766.00       1838.70       188.26 o                         
   7  -3   8       1644.47       1676.54       145.66 o                         
  -6  -2   8        193.89        169.26        36.84 o                         
  -5  -2   8          9.40        -24.45        24.45 o                         
  -5  -2   8         10.10         16.17        30.77 o                         
  -4  -2   8        100.06        105.39        25.03 o                         
  -4  -2   8         93.17         96.37        21.17 o                         
  -3  -2   8        250.38        249.50        40.38 o                         
  -3  -2   8        268.89        285.70        47.42 o                         
  -2  -2   8        470.28        499.47        61.13 o                         
  -2  -2   8        505.04        504.71        61.75 o                         
  -1  -2   8        477.66        627.37        68.95 o                         
  -1  -2   8        444.78        348.18        48.73 o                         
   0  -2   8       4690.53       4531.82       149.34 o                         
   0  -2   8       4367.74       4216.04       168.14 o                         
   1  -2   8       4584.40       4291.19       147.81 o                         
   1  -2   8       4268.91       4199.63       100.73 o                         
   2  -2   8       2661.60       2741.21       126.22 o                         
   2  -2   8       2478.44       2494.64        75.50 o                         
   3  -2   8       2413.40       2431.82        95.55 o                         
   3  -2   8       2247.32       2201.89        72.93 o                         
   4  -2   8       1799.43       1638.20        68.66 o                         
   4  -2   8       1932.42       1848.84        85.69 o                         
   5  -2   8        701.70        814.84        60.25 o                         
   5  -2   8        753.56        720.99       108.09 o                         
   6  -2   8        240.62        150.78        50.81 o                         
   6  -2   8        224.06        218.73        41.38 o                         
   7  -2   8        526.08        548.50        93.59 o                         
   7  -2   8        489.88        500.30        82.77 o                         
   8  -2   8        131.71         22.87        27.32 o                         
  -6  -1   8       2856.71       2943.16       251.03 o                         
  -5  -1   8       1779.47       2038.34       180.62 o                         
  -5  -1   8       4161.89       4075.05       179.01 o                         
  -4  -1   8       1443.68       1547.08        93.97 o                         
  -4  -1   8       4208.80       3930.08       200.15 o                         
  -4  -1   8       1344.33       1463.26       206.53 o                         
  -3  -1   8       1818.01       1932.64       172.88 o                         
  -3  -1   8       4315.41       4080.76       157.16 o                         
  -3  -1   8       1952.37       1968.27       105.25 o                         
  -2  -1   8       4995.66       4760.58       171.45 o                         
  -2  -1   8       2772.35       2929.13       119.43 o                         
  -2  -1   8       2581.57       2574.25       195.26 o                         
  -1  -1   8        938.88       1013.67        87.23 o                         
  -1  -1   8        307.25        363.17        94.60 o                         
  -1  -1   8        329.96        322.59        80.99 o                         
   0  -1   8       2481.93       2285.82        97.67 o                         
   1  -1   8        902.86        748.29        62.94 o                         
   2  -1   8         32.74        -29.20        29.20 o                         
   3  -1   8        797.52        801.66        61.97 o                         
   4  -1   8       2246.05       2355.57        97.05 o                         
   5  -1   8       2749.83       2976.59       158.04 o                         
   6  -1   8       3021.44       3209.29       169.52 o                         
   7  -1   8       3479.88       3297.18       183.25 o                         
   8  -1   8       1862.08       1938.93       231.64 o                         
  -6   0   8        239.19        151.11        42.14 o                         
  -5   0   8        210.93        248.25        41.85 o                         
  -4   0   8          7.19        -15.56        15.56 o                         
  -3   0   8       2602.65       2508.87        83.78 o                         
  -2   0   8       4940.76       5037.34       115.36 o                         
  -1   0   8        921.50        999.55        52.74 o                         
   0   0   8       4686.71       4920.30       100.19 o                         
   1   0   8       8407.62       8764.47       236.31 o                         
   2   0   8       8925.93       9386.25       186.41 o                         
   3   0   8       6225.57       6477.78       158.21 o                         
   4   0   8       5289.45       5236.67       146.09 o                         
   5   0   8       3820.31       4084.81       126.21 o                         
   6   0   8        589.52        653.71        73.72 o                         
   7   0   8          9.93         52.21        30.68 o                         
   8   0   8         10.45        -11.52        28.05 o                         
  -6   1   8       2794.75       3125.26       171.29 o                         
  -5   1   8       4196.73       4374.26       289.63 o                         
  -5   1   8       2417.27       2346.25       195.47 o                         
  -4   1   8       2765.12       2859.39       110.77 o                         
  -4   1   8       4313.81       4338.33       159.91 o                         
  -4   1   8       2969.48       2974.29       218.81 o                         
  -3   1   8       2363.04       2574.38       119.61 o                         
  -3   1   8       4355.69       4268.22       154.27 o                         
  -3   1   8       2537.67       2390.10       194.86 o                         
  -2   1   8       2223.30       2160.07        98.90 o                         
  -2   1   8       2387.61       2173.74       192.19 o                         
  -2   1   8       4969.18       4996.10       159.35 o                         
  -1   1   8        961.17        953.90        63.15 o                         
  -1   1   8        608.92        620.30        59.92 o                         
  -1   1   8        653.92        711.93       150.57 o                         
   0   1   8       2453.49       2178.64       125.56 o                         
   1   1   8        840.93        868.99        43.93 o                         
   2   1   8         33.95          3.59        21.02 o                         
   3   1   8        744.47        726.26        43.73 o                         
   4   1   8       2176.44       2097.69        87.86 o                         
   5   1   8       2814.92       2826.41       100.46 o                         
   6   1   8       3137.04       2894.60       156.22 o                         
   7   1   8       3487.42       3537.98       178.32 o                         
   8   1   8       1859.41       1896.12       125.23 o                         
  -7   2   8        416.90        208.88        52.87 o                         
  -6   2   8         77.66         73.23        32.79 o                         
  -6   2   8         83.40         81.19        27.95 o                         
  -5   2   8          2.79         -2.82        19.21 o                         
  -5   2   8          2.60         50.36        14.44 o                         
  -4   2   8          5.27         -1.20        10.20 o                         
  -4   2   8          4.91         13.16        12.99 o                         
  -3   2   8        260.90        194.47        29.60 o                         
  -3   2   8        242.94        230.74        31.81 o                         
  -2   2   8       1712.63       1805.48        82.45 o                         
  -2   2   8       1594.77       1641.59        79.33 o                         
  -1   2   8       2576.70       2438.93        96.51 o                         
  -1   2   8       2767.13       2680.34        95.19 o                         
   0   2   8       4569.74       4566.28       132.10 o                         
   0   2   8       4907.46       4907.22       170.67 o                         
   1   2   8       2719.18       2597.56       102.41 o                         
   1   2   8       2920.14       2643.75        71.63 o                         
   2   2   8       2788.47       2661.85       106.82 o                         
   2   2   8       2994.54       2769.63        78.88 o                         
   3   2   8       2690.21       2584.00       106.08 o                         
   3   2   8       2889.03       2863.01        84.10 o                         
   4   2   8       1591.90       1584.85        93.61 o                         
   4   2   8       1709.55       1489.08        64.31 o                         
   5   2   8       1066.41       1154.29       132.65 o                         
   5   2   8       1145.22       1137.07        63.52 o                         
   6   2   8        987.62       1088.15        96.88 o                         
   6   2   8        919.65        850.34       114.30 o                         
   7   2   8        360.03        210.43        48.59 o                         
   7   2   8        335.25        361.08        76.06 o                         
   8   2   8         86.37         65.65        23.84 o                         
   8   2   8         92.76        197.89        55.53 o                         
  -6   3   8       1179.74       1225.64       178.79 o                         
  -6   3   8       1266.93       1250.33       136.12 o                         
  -5   3   8       1088.53       1126.71       132.14 o                         
  -5   3   8       1013.62       1137.40        87.95 o                         
  -4   3   8       1596.92       1665.44       112.05 o                         
  -4   3   8       1714.94       1763.82        86.88 o                         
  -3   3   8       2683.73       2801.38       108.01 o                         
  -3   3   8       2882.07       2806.51       105.54 o                         
  -2   3   8       1871.54       1907.68        83.31 o                         
  -2   3   8       1742.75       1712.52        81.37 o                         
  -1   3   8        531.61        561.58        58.04 o                         
  -1   3   8        495.02        518.09        59.77 o                         
   0   3   8       1674.02       1565.55        89.44 o                         
   0   3   8       1797.73       1629.02        81.00 o                         
   1   3   8        109.46         99.70        27.15 o                         
   1   3   8        117.55        106.58        27.84 o                         
   2   3   8        667.10        649.63        67.53 o                         
   2   3   8        716.40        677.65        67.55 o                         
   3   3   8       1001.79        926.70        53.28 o                         
   3   3   8        932.85        816.73        78.41 o                         
   4   3   8        521.67        500.16        47.71 o                         
   4   3   8        485.77        523.26        63.91 o                         
   5   3   8        259.06        273.10        33.36 o                         
   5   3   8        241.24        232.57        45.51 o                         
   6   3   8       1821.64       1647.68       164.34 o                         
   6   3   8       1956.26       1912.25       101.28 o                         
   7   3   8       2002.31       2168.27       121.22 o                         
   7   3   8       1864.52       1652.48       164.32 o                         
   8   3   8        826.25        942.59       137.85 o                         
  -5   4   8        103.82         47.22        46.04 o                         
  -4   4   8        519.02        480.79        75.42 o                         
  -3   4   8       1384.80       1469.62        81.32 o                         
  -2   4   8       1748.64       1632.96        83.36 o                         
  -1   4   8       4915.66       4835.86       175.05 o                         
   0   4   8       7157.98       7035.89       220.47 o                         
   0   4   8       4031.89       3907.24       194.47 o                         
   0   4   8       3754.42       3755.97       147.29 o                         
   1   4   8       6428.29       6157.36       210.44 o                         
   1   4   8       4334.53       4071.20       195.04 o                         
   2   4   8       4651.79       4395.57       136.79 o                         
   2   4   8       2579.03       2642.29       230.65 o                         
   3   4   8       1908.79       2184.58       156.45 o                         
   3   4   8       3464.22       3435.69       179.74 o                         
   3   4   8       2049.86       1971.66       136.69 o                         
   4   4   8       1496.10       1699.50       208.62 o                         
   4   4   8       2052.00       1858.93       127.42 o                         
   4   4   8       1606.66       1706.43       158.24 o                         
   5   4   8        787.00        833.45        53.23 o                         
   6   4   8        436.56        471.33        58.55 o                         
   7   4   8        105.65        177.72        46.84 o                         
  -5   5   8       2753.04       3083.80       252.51 o                         
  -4   5   8       2403.00       2837.74       167.52 o                         
  -3   5   8       1357.17       1517.20       119.46 o                         
  -3   5   8       1263.77       1177.49       155.79 o                         
  -3   5   8       2243.38       2269.24       147.68 o                         
  -2   5   8       1062.89       1030.43       167.59 o                         
  -2   5   8       1141.44       1064.06       171.76 o                         
  -2   5   8       1402.00       1532.08       128.10 o                         
  -1   5   8       1050.42       1056.77       105.56 o                         
  -1   5   8        252.14        290.85        51.86 o                         
  -1   5   8        270.77        305.23        90.93 o                         
   0   5   8        313.87        276.97        58.79 o                         
   0   5   8        292.27        281.11        82.82 o                         
   0   5   8        337.48        454.71        68.22 o                         
   1   5   8        123.08        142.75        31.45 o                         
   1   5   8        114.61        128.00        32.73 o                         
   2   5   8          6.78         17.28        25.27 o                         
   2   5   8          6.31         65.08        20.96 o                         
   2   5   8        142.06        204.87        49.42 o                         
   3   5   8        448.11        393.03        61.83 o                         
   3   5   8        481.23        525.41        71.33 o                         
   3   5   8        643.76        788.88        91.98 o                         
   4   5   8       2396.91       2606.67       129.49 o                         
   4   5   8       1684.51       1585.23       113.05 o                         
   5   5   8       2713.53       2783.72       137.57 o                         
   6   5   8       2769.75       3323.38       249.25 o                         
   7   5   8       1598.39       2303.86       138.68 o                         
  -5   6   8          1.03         -1.92        24.39 o                         
  -4   6   8          6.57         29.96        18.51 o                         
  -4   6   8          7.06        -21.50        21.50 o                         
  -3   6   8        901.39        919.13        86.22 o                         
  -3   6   8        839.36        922.25       109.54 o                         
  -2   6   8       1442.85       1498.91        96.92 o                         
  -2   6   8       1343.56       1191.53       120.43 o                         
  -1   6   8        981.81       1067.76        94.49 o                         
  -1   6   8        914.24        928.79       103.21 o                         
   0   6   8       1099.11       1058.18        94.96 o                         
   0   6   8       1023.47        896.40        98.95 o                         
   1   6   8       1638.66       1428.63        95.79 o                         
   1   6   8       1525.90       1509.38       112.62 o                         
   2   6   8       1853.22       1860.61        95.92 o                         
   2   6   8       1990.18       2037.59       118.21 o                         
   3   6   8       1169.59       1085.07        92.08 o                         
   3   6   8       1256.02       1457.73       131.83 o                         
   4   6   8        892.25        998.61       109.48 o                         
   4   6   8        830.85        669.17       135.31 o                         
   5   6   8        749.80        779.60        96.99 o                         
   5   6   8        698.20        611.57        94.77 o                         
   6   6   8        185.09        139.04        38.32 o                         
   6   6   8        198.77         60.68        40.73 o                         
  -3   7   8        991.57       1071.22        76.89 o                         
  -3   7   8        923.33        885.04        93.27 o                         
  -2   7   8        415.23        380.55        62.62 o                         
  -2   7   8        445.92        470.81        61.67 o                         
  -1   7   8        312.44        297.00        44.23 o                         
  -1   7   8        290.94        231.37        45.29 o                         
   0   7   8        159.85        128.26        34.18 o                         
   0   7   8        148.85        168.84        35.69 o                         
   1   7   8         71.83         70.33        26.09 o                         
   1   7   8         66.89         60.08        27.64 o                         
   2   7   8        177.13        165.19        45.46 o                         
   2   7   8        164.94        161.09        46.01 o                         
   3   7   8         57.20         58.49        22.78 o                         
   3   7   8         53.26         47.65        28.11 o                         
   4   7   8        223.31        203.84        46.49 o                         
   4   7   8        239.81        245.41        44.02 o                         
   5   7   8        422.62        438.97        57.53 o                         
   5   7   8        393.53        278.10        50.03 o                         
  -2   8   8        302.01        356.03        27.69 o                         
  -1   8   8       1112.39       1174.32       148.87 o                         
   0   8   8       1286.03       1182.23       117.71 o                         
   0   8   8       1381.07       1409.86       207.91 o                         
   1   8   8        851.70        787.06        98.15 o                         
   1   8   8        793.09        710.49        91.61 o                         
   2   8   8        687.52        589.54        72.25 o                         
   2   8   8        640.20        712.10        88.56 o                         
   3   8   8        542.01        445.71        37.98 o                         
  -1  -7   9        608.17        365.81        69.00 o                         
   0  -7   9        602.60        614.76        86.55 o                         
   1  -7   9        317.89        354.56        56.83 o                         
   2  -7   9        153.50         97.19        33.53 o                         
   2  -7   9        164.84         85.43        40.60 o                         
   3  -7   9         13.70          9.27        27.60 o                         
  -3  -6   9          1.33         24.56        30.68 o                         
  -2  -6   9          8.73         20.12        22.32 o                         
  -2  -6   9          8.13         10.22        18.75 o                         
  -1  -6   9         31.81         20.98        19.21 o                         
  -1  -6   9         34.16         62.82        34.93 o                         
   0  -6   9        245.69        256.40        61.04 o                         
   0  -6   9        228.78        230.48        39.96 o                         
   1  -6   9        807.76        741.17        76.16 o                         
   1  -6   9        867.46        816.07       113.34 o                         
   2  -6   9       1394.42       1195.09       120.58 o                         
   2  -6   9       1497.47       1380.51       145.21 o                         
   3  -6   9        865.36        915.69        99.74 o                         
   3  -6   9        805.80        984.48       113.92 o                         
   4  -6   9        795.13        833.47        95.48 o                         
   4  -6   9        853.89        724.48       149.04 o                         
   5  -6   9        669.52        759.11        61.17 o                         
  -4  -5   9       1335.63        588.46        66.99 o                         
  -3  -5   9       1749.60       1834.61       117.49 o                         
  -2  -5   9       2831.78       3101.78       159.23 o                         
  -1  -5   9       2908.95       2999.47       157.31 o                         
  -1  -5   9       1098.53       1148.97       194.98 o                         
   0  -5   9        715.80        624.25        89.20 o                         
   0  -5   9       2216.22       2381.38       223.32 o                         
   0  -5   9        768.70        719.24       131.19 o                         
   1  -5   9       1374.98       1865.77       153.66 o                         
   1  -5   9        406.47        409.88        73.93 o                         
   1  -5   9        436.51        431.57        82.20 o                         
   2  -5   9        809.25        842.97       115.95 o                         
   2  -5   9        753.56        800.05       151.92 o                         
   2  -5   9       1388.70       1765.68       194.64 o                         
   3  -5   9        213.44        233.89        45.12 o                         
   3  -5   9        101.42        131.95        33.96 o                         
   4  -5   9        129.83        129.95        64.26 o                         
   5  -5   9        401.78        393.61        82.21 o                         
  -4  -4   9        555.34        543.54        58.47 o                         
  -3  -4   9        302.00        450.26        58.56 o                         
  -3  -4   9         14.24          6.09        21.84 o                         
  -2  -4   9        438.27        568.80        62.33 o                         
  -2  -4   9        256.98        233.65        68.91 o                         
  -1  -4   9        894.10        746.12       136.69 o                         
  -1  -4   9        995.14       1091.94        90.33 o                         
   0  -4   9       1776.36       1934.79       102.93 o                         
   0  -4   9        262.09        255.32        76.60 o                         
   1  -4   9       1241.02       1467.81        87.69 o                         
   1  -4   9        396.02        525.15       116.99 o                         
   2  -4   9       2462.33       2912.17       147.60 o                         
   3  -4   9       1867.66       2070.52       165.75 o                         
   3  -4   9       3303.89       3271.50       157.12 o                         
   4  -4   9       3144.65       3237.02       122.24 o                         
   5  -4   9       2708.59       2622.42       166.50 o                         
   6  -4   9       2078.79       2235.70       141.11 o                         
  -5  -3   9        502.94        325.53        59.98 o                         
  -5  -3   9        540.11        555.80        61.34 o                         
  -4  -3   9       1513.05       1417.56        93.76 o                         
  -4  -3   9       1624.87       1432.20       110.16 o                         
  -3  -3   9       2264.10       2248.14       108.44 o                         
  -3  -3   9       2431.42       2476.76       150.59 o                         
  -2  -3   9       1642.34       1645.03       121.19 o                         
  -2  -3   9       1763.72       1646.29       109.09 o                         
  -1  -3   9       1756.90       1649.07       116.21 o                         
  -1  -3   9       1886.74       1838.02       114.85 o                         
   0  -3   9       1172.74       1171.51       108.91 o                         
   0  -3   9       1092.03        998.42        84.97 o                         
   1  -3   9        388.95        384.78        58.76 o                         
   1  -3   9        362.19        409.84        52.90 o                         
   2  -3   9        185.32        118.30        32.96 o                         
   2  -3   9        172.56        134.52        27.28 o                         
   3  -3   9         50.19        106.19        18.65 o                         
   3  -3   9         53.90         81.24        24.53 o                         
   4  -3   9         46.69         44.75        12.22 o                         
   4  -3   9         43.48        148.77        37.26 o                         
   5  -3   9         68.62         58.37        17.26 o                         
   5  -3   9         73.70         90.86        30.63 o                         
   6  -3   9        933.09        973.74       106.70 o                         
   6  -3   9       1002.05       1017.18       138.09 o                         
   7  -3   9        761.56        785.52       134.33 o                         
   7  -3   9        817.84        816.33       232.04 o                         
  -6  -2   9        266.92        250.31        55.88 o                         
  -5  -2   9        259.10        236.86        59.64 o                         
  -4  -2   9        103.40        148.36        22.30 o                         
  -4  -2   9         96.29        107.19        21.58 o                         
  -3  -2   9         39.47         57.91        19.46 o                         
  -3  -2   9         42.38         49.31        20.76 o                         
  -2  -2   9          3.82         11.19        14.15 o                         
  -2  -2   9          3.55         -5.62        12.55 o                         
  -1  -2   9       1242.98       1313.46       107.58 o                         
  -1  -2   9       1157.44       1070.67        91.23 o                         
   0  -2   9       1724.23       1568.52       103.27 o                         
   0  -2   9       1605.57       1653.01        89.75 o                         
   1  -2   9       1938.14       1909.21        83.30 o                         
   1  -2   9       2081.37       1945.54       110.56 o                         
   2  -2   9       2142.47       1953.11       110.38 o                         
   2  -2   9       1995.03       1918.25        91.04 o                         
   3  -2   9       1649.25       1686.37        78.94 o                         
   3  -2   9       1771.14       1545.52        83.81 o                         
   4  -2   9       1813.95       1888.43        90.18 o                         
   4  -2   9       1948.00       1943.50        98.76 o                         
   5  -2   9       1319.37       1289.80        85.40 o                         
   5  -2   9       1416.87       1457.59       159.83 o                         
   6  -2   9        987.85        744.66       107.39 o                         
   6  -2   9        919.87        849.33       105.54 o                         
   7  -2   9        934.80        747.78       117.40 o                         
   7  -2   9        870.47        923.94       110.65 o                         
  -5  -1   9       2859.56       2679.69       192.54 o                         
  -4  -1   9       3330.67       3432.26       151.75 o                         
  -4  -1   9        954.64       1008.88       167.26 o                         
  -3  -1   9       3859.53       3908.09       129.05 o                         
  -3  -1   9       1875.94       1934.65       238.67 o                         
  -2  -1   9       2454.01       2357.20       194.28 o                         
  -2  -1   9       4307.35       4067.84       131.84 o                         
  -1  -1   9       5672.19       5747.97       199.34 o                         
  -1  -1   9       2880.02       3103.72       209.50 o                         
   0  -1   9       1839.40       1726.92        88.43 o                         
   1  -1   9       2105.17       2154.46       126.07 o                         
   2  -1   9       1567.24       1508.89        83.39 o                         
   3  -1   9        365.30        423.75        44.51 o                         
   4  -1   9        682.75        651.31        52.92 o                         
   5  -1   9        876.92        968.01        93.88 o                         
   6  -1   9       1353.78       1617.47       126.36 o                         
   7  -1   9        957.52       1009.83       102.87 o                         
  -6   0   9        510.89        537.88        65.70 o                         
  -5   0   9        791.64        696.84        71.36 o                         
  -4   0   9        269.17        192.42        33.18 o                         
  -3   0   9        178.08        179.86        30.93 o                         
  -2   0   9        497.39        593.47        77.53 o                         
  -1   0   9       1300.36       1321.98        72.59 o                         
   0   0   9        460.53        650.72        59.32 o                         
   1   0   9       5680.67       5569.10       149.23 o                         
   2   0   9       9554.69       9031.31       194.03 o                         
   3   0   9       5207.89       5636.41       154.29 o                         
   4   0   9       4189.50       4267.14       137.39 o                         
   5   0   9       3815.73       4165.83       133.83 o                         
   6   0   9       1425.92       1476.29       126.29 o                         
   7   0   9        362.74        456.75        67.22 o                         
   8   0   9        520.97        564.79       103.13 o                         
  -6   1   9       1507.15       1487.33       103.49 o                         
  -5   1   9       2918.10       3065.49       166.87 o                         
  -4   1   9       3430.50       3815.36       153.68 o                         
  -4   1   9       2475.86       2630.25       214.97 o                         
  -3   1   9       3857.24       3907.37       150.92 o                         
  -3   1   9       1981.30       1721.98       232.50 o                         
  -2   1   9       4249.55       4625.63       156.82 o                         
  -2   1   9       1795.55       1781.86       255.41 o                         
  -1   1   9       5680.34       5843.11       146.53 o                         
  -1   1   9       2792.17       2594.63       151.58 o                         
   0   1   9       1803.64       1714.11       118.24 o                         
   1   1   9       2053.38       1923.77        85.03 o                         
   2   1   9       1588.67       1602.68        76.67 o                         
   3   1   9        369.03        416.16        41.95 o                         
   4   1   9        666.68        735.53        51.68 o                         
   5   1   9        936.26        964.24        60.47 o                         
   6   1   9       1413.91       1228.76       101.04 o                         
   7   1   9        938.99       1009.40        90.22 o                         
   8   1   9       1920.32       1855.98       200.28 o                         
  -6   2   9        382.16        427.54       118.60 o                         
  -5   2   9        199.94        204.21        50.37 o                         
  -5   2   9        186.19        199.32        34.96 o                         
  -4   2   9        195.06        194.31        38.17 o                         
  -4   2   9        209.47        316.98        53.43 o                         
  -3   2   9         41.00         52.46        20.23 o                         
  -3   2   9         38.18         19.90        15.90 o                         
  -2   2   9        418.06        473.85        55.22 o                         
  -2   2   9        448.96        457.76        56.80 o                         
  -1   2   9       2830.47       2605.96       104.32 o                         
  -1   2   9       3039.66       3034.11       105.63 o                         
   0   2   9        531.85        533.64        60.11 o                         
   0   2   9        495.25        528.06        61.70 o                         
   1   2   9       1187.28       1139.08        66.00 o                         
   1   2   9       1105.57       1235.28        99.28 o                         
   2   2   9       2673.39       2476.26        77.14 o                         
   2   2   9       2489.41       2459.38       107.39 o                         
   3   2   9       2922.33       3112.25        89.10 o                         
   3   2   9       2721.22       2459.21       108.46 o                         
   4   2   9       2195.48       2080.39        90.54 o                         
   4   2   9       2044.40       1739.16        94.57 o                         
   5   2   9       1721.48       1842.12       171.29 o                         
   5   2   9       1848.70       1857.95        84.46 o                         
   6   2   9       1413.43       1505.05       161.29 o                         
   6   2   9       1517.89       1415.96       119.08 o                         
   7   2   9        480.91        461.45        82.20 o                         
   7   2   9        447.81        358.27        72.92 o                         
  -6   3   9        459.20        505.74        83.57 o                         
  -5   3   9        676.08        755.22       109.51 o                         
  -5   3   9        629.56        598.26        61.85 o                         
  -4   3   9       1688.51       1633.77        92.07 o                         
  -4   3   9       1572.31       1767.52       122.65 o                         
  -3   3   9       2640.69       2772.70       136.49 o                         
  -3   3   9       2835.84       2706.22       107.86 o                         
  -2   3   9       2007.83       1980.74        92.31 o                         
  -2   3   9       2156.22       2178.39        94.12 o                         
  -1   3   9       2154.50       1988.16        92.06 o                         
  -1   3   9       2313.72       2372.69       101.10 o                         
   0   3   9        772.48        751.93        71.57 o                         
   0   3   9        719.32        729.26        71.43 o                         
   1   3   9        806.52        747.57        71.43 o                         
   1   3   9        751.02        749.73        74.30 o                         
   2   3   9         30.40         55.08        17.72 o                         
   2   3   9         32.65         89.66        26.76 o                         
   3   3   9         31.06         23.51        17.52 o                         
   3   3   9         33.36         31.08        17.67 o                         
   4   3   9          5.73          2.65         8.70 o                         
   4   3   9          5.34          6.33        15.21 o                         
   5   3   9         38.16         44.73        12.59 o                         
   5   3   9         35.54         24.12        23.16 o                         
   6   3   9        941.78        927.10       130.25 o                         
   6   3   9       1011.39        905.96       104.51 o                         
   7   3   9        879.19        757.69       107.04 o                         
   7   3   9        944.16        996.23       143.42 o                         
  -5   4   9        206.46         98.75        68.84 o                         
  -4   4   9         29.40         25.71        47.44 o                         
  -3   4   9         60.20        -22.97        26.79 o                         
  -2   4   9       1382.27       1304.79       102.38 o                         
  -2   4   9         14.83         46.24        27.36 o                         
  -1   4   9        959.97       1095.33       145.51 o                         
  -1   4   9       1924.24       1837.00       187.47 o                         
   0   4   9       1090.93       1026.29       136.94 o                         
   0   4   9       2688.12       2697.78       140.42 o                         
   1   4   9       4410.87       4307.11       139.36 o                         
   2   4   9       3574.54       3436.70       124.87 o                         
   2   4   9       1889.01       1493.84       229.53 o                         
   3   4   9       3097.37       3298.26       121.45 o                         
   4   4   9       2736.58       2536.22       123.71 o                         
   4   4   9       1563.48       1478.32       241.09 o                         
   5   4   9       2070.87       1939.52       105.28 o                         
   6   4   9       1225.14       1712.97       134.71 o                         
   7   4   9        708.34        684.06        78.56 o                         
  -4   5   9       1984.17       1980.87       134.83 o                         
  -3   5   9       1102.16       1121.05       146.88 o                         
  -3   5   9       1891.45       1968.01       137.51 o                         
  -2   5   9       2841.43       2932.93       148.26 o                         
  -1   5   9       1677.38       1717.07       244.67 o                         
  -1   5   9       1561.94       1447.06       123.44 o                         
  -1   5   9       1930.27       2049.33       112.89 o                         
   0   5   9        289.62        240.56        51.40 o                         
   0   5   9        311.03        255.89        54.77 o                         
   0   5   9        613.03        493.41        82.99 o                         
   1   5   9        994.10        950.00       104.97 o                         
   1   5   9       1067.57       1135.72        98.93 o                         
   2   5   9        443.47        397.36        73.30 o                         
   2   5   9        381.27        434.39        71.79 o                         
   2   5   9        409.45        443.96        77.04 o                         
   3   5   9        109.96         45.13        40.75 o                         
   3   5   9         97.56         83.25        29.39 o                         
   3   5   9        104.77        155.79        46.08 o                         
   4   5   9        782.46        671.94        71.33 o                         
   4   5   9        513.94        473.34        89.01 o                         
   5   5   9       1301.58       1232.39        92.91 o                         
   6   5   9        724.49        829.43       111.71 o                         
  -4   6   9         45.84         75.48        26.60 o                         
  -3   6   9         45.90         26.49        16.82 o                         
  -3   6   9         42.74         25.39        19.86 o                         
  -2   6   9        462.33        453.60        69.89 o                         
  -2   6   9        430.52        401.55        69.71 o                         
  -1   6   9        494.64        420.22        71.78 o                         
  -1   6   9        531.20        561.64        68.30 o                         
   0   6   9         68.25        133.67        40.60 o                         
   0   6   9         73.29         39.85        22.74 o                         
   1   6   9       1407.62       1625.67       123.05 o                         
   1   6   9       1310.76       1233.46       126.92 o                         
   2   6   9       1998.82       1777.32       125.75 o                         
   2   6   9       2146.55       1985.75       132.64 o                         
   3   6   9       1405.35       1563.77       142.26 o                         
   3   6   9       1308.64       1204.98       102.45 o                         
   4   6   9       1021.00        998.69       113.98 o                         
   4   6   9        950.73        817.91       103.13 o                         
   5   6   9        881.81        869.01       101.12 o                         
   5   6   9        821.13        651.70       137.21 o                         
   6   6   9        384.52        454.42        53.89 o                         
  -3   7   9        834.32       1080.52        67.82 o                         
  -2   7   9        695.29        724.49        72.67 o                         
  -2   7   9        647.44        659.25       132.11 o                         
  -1   7   9        889.17        930.00        88.59 o                         
  -1   7   9        827.98        746.71        95.04 o                         
   0   7   9        146.57        116.70        31.51 o                         
   0   7   9        157.40        268.15        54.32 o                         
   1   7   9        201.59        222.07        43.02 o                         
   1   7   9        187.72        225.63        45.91 o                         
   2   7   9         82.76         31.76        23.20 o                         
   2   7   9         88.88         47.94        29.10 o                         
   3   7   9         48.14         88.65        33.09 o                         
   3   7   9         44.83         38.57        23.96 o                         
   4   7   9         28.96         14.37        20.73 o                         
   4   7   9         26.97        177.13       105.68 o                         
   5   7   9        441.27        554.51        65.01 o                         
   3   8   9        685.67        481.51        80.42 o                         
  -1  -6  10         47.98         65.84        25.54 o                         
   0  -6  10         22.41         27.76        18.37 o                         
   0  -6  10         24.07         -1.34        31.05 o                         
   1  -6  10        484.60        598.07        90.84 o                         
   1  -6  10        451.25        422.74        46.71 o                         
   2  -6  10        369.88        345.91        59.66 o                         
   2  -6  10        397.22        565.43        90.44 o                         
   3  -6  10        398.31        373.27        83.25 o                         
   3  -6  10        370.90        311.24        46.60 o                         
   4  -6  10        439.44        470.57        80.64 o                         
  -2  -5  10       2210.77       2137.09       118.15 o                         
  -1  -5  10       3007.24       3085.14       160.93 o                         
   0  -5  10       2504.35       2597.27       147.89 o                         
   0  -5  10       1139.77       1139.74       128.84 o                         
   1  -5  10       1266.48       1289.57       136.78 o                         
   1  -5  10       1360.08       1489.00       191.96 o                         
   1  -5  10       2641.31       3092.00       254.13 o                         
   2  -5  10       1006.21        898.51       136.62 o                         
   2  -5  10        936.96        987.90       113.45 o                         
   2  -5  10       2191.03       2693.59       237.28 o                         
   3  -5  10        924.38        955.67        85.47 o                         
   3  -5  10        512.79        733.52       120.69 o                         
   4  -5  10        378.02        366.63        69.28 o                         
  -4  -4  10       1089.04       1097.51       125.69 o                         
  -3  -4  10        938.69        987.62        83.81 o                         
  -2  -4  10        775.91        785.63        79.50 o                         
  -2  -4  10         60.50         31.90        31.54 o                         
  -1  -4  10        203.28        194.59        48.26 o                         
  -1  -4  10         13.07         74.40        33.76 o                         
   0  -4  10        111.38        141.29        44.03 o                         
   0  -4  10         10.58          9.93        21.37 o                         
   1  -4  10        184.63        274.91        48.85 o                         
   1  -4  10        132.24         86.64        45.41 o                         
   2  -4  10        819.90       1070.21        90.78 o                         
   3  -4  10       2029.98       2049.03       108.55 o                         
   4  -4  10       2627.07       3013.25       119.03 o                         
   5  -4  10       2548.93       2704.86       165.37 o                         
  -5  -3  10        203.66        194.76        44.22 o                         
  -4  -3  10        940.99        943.61        98.88 o                         
  -4  -3  10        876.23        745.56        70.24 o                         
  -3  -3  10       1515.15       1417.76       113.09 o                         
  -3  -3  10       1627.13       1711.38       121.78 o                         
  -2  -3  10       1316.75       1240.63       103.80 o                         
  -2  -3  10       1414.06       1336.11       112.93 o                         
  -1  -3  10       1731.26       1707.30       113.72 o                         
  -1  -3  10       1612.12       1564.05       151.13 o                         
   0  -3  10       1616.30       1598.19       103.32 o                         
   0  -3  10       1735.75       1690.35       116.12 o                         
   1  -3  10       1697.67       1602.69       124.99 o                         
   1  -3  10       1580.84       1622.46       151.24 o                         
   1  -3  10       3641.21       3764.85       258.68 o                         
   2  -3  10        742.20        720.71       103.15 o                         
   2  -3  10        797.05        852.16        98.63 o                         
   3  -3  10       1104.62       1130.09       124.35 o                         
   3  -3  10       1186.25       1192.06        83.08 o                         
   4  -3  10        558.11        482.45        60.25 o                         
   4  -3  10        519.71        581.80        87.33 o                         
   5  -3  10         32.94         73.66        27.94 o                         
   5  -3  10         35.37         86.13        34.42 o                         
   6  -3  10        423.17        401.70        71.64 o                         
  -5  -2  10        647.44        622.54       121.47 o                         
  -4  -2  10        452.35        402.71        74.38 o                         
  -4  -2  10        421.22        443.90        73.61 o                         
  -3  -2  10        723.54        683.86        79.03 o                         
  -3  -2  10        777.01        971.53        87.72 o                         
  -2  -2  10        407.74        392.40        53.31 o                         
  -2  -2  10        379.68        353.63        67.72 o                         
  -1  -2  10        101.48         72.70        33.68 o                         
  -1  -2  10        108.98        142.71        30.32 o                         
   0  -2  10        606.25        637.51        92.72 o                         
   0  -2  10        651.06        768.80        84.86 o                         
   1  -2  10        676.34        593.34        70.68 o                         
   1  -2  10        629.79        685.87        99.37 o                         
   2  -2  10        285.76        399.71        61.80 o                         
   2  -2  10        266.10        371.99        69.60 o                         
   3  -2  10       1565.46       1413.15        89.06 o                         
   3  -2  10       1457.73       1308.66       137.96 o                         
   4  -2  10       2066.62       1932.32        98.91 o                         
   4  -2  10       1924.40       1884.30       136.99 o                         
   5  -2  10       1895.94       1809.96        91.32 o                         
   5  -2  10       2036.06       1930.14       153.39 o                         
   6  -2  10       1621.02       1339.35       157.28 o                         
   6  -2  10       1509.47       1217.34       132.13 o                         
   7  -2  10       1272.38       1178.66       131.38 o                         
  -4  -1  10       1701.42       1726.91       106.79 o                         
  -3  -1  10       2833.96       3041.23       152.83 o                         
  -2  -1  10       4880.26       4929.90       195.98 o                         
  -1  -1  10       5989.08       5705.26       161.78 o                         
   0  -1  10       4953.05       4727.08       149.25 o                         
   1  -1  10       4589.35       4760.91       195.62 o                         
   2  -1  10       2407.37       2314.55       106.30 o                         
   3  -1  10       1549.59       1579.05        86.68 o                         
   4  -1  10         96.29        108.63        28.28 o                         
   5  -1  10        452.62        606.90        75.99 o                         
   6  -1  10        113.03        261.73        53.96 o                         
   7  -1  10        438.67        429.92        67.59 o                         
  -5   0  10       1296.32       1086.16       127.90 o                         
  -4   0  10       1047.17       1069.94       103.48 o                         
  -3   0  10        620.54        723.92        87.42 o                         
  -2   0  10        335.50        259.67        55.96 o                         
  -1   0  10        107.36        275.09        90.95 o                         
   0   0  10        407.72        485.76        51.07 o                         
   1   0  10       3556.50       3451.65       122.67 o                         
   2   0  10       3688.46       3727.39       130.27 o                         
   3   0  10       4290.27       4323.19       142.80 o                         
   4   0  10       3177.92       3296.98       127.39 o                         
   5   0  10       3800.85       3899.28       193.45 o                         
   6   0  10       2714.06       2447.68       174.05 o                         
   7   0  10       1619.14       1385.26       131.29 o                         
  -5   1  10       1269.90        936.97       138.59 o                         
  -4   1  10       1764.22       1756.35       108.12 o                         
  -3   1  10       2803.75       2589.18       139.86 o                         
  -2   1  10       4795.25       4607.26       189.56 o                         
  -1   1  10       5989.96       6258.09       224.91 o                         
   0   1  10       4983.92       4925.10       200.45 o                         
   1   1  10       4556.20       4787.24       196.71 o                         
   2   1  10       2450.68       2700.10       100.89 o                         
   3   1  10       1616.19       1698.56        84.87 o                         
   4   1  10         90.94        110.75        26.72 o                         
   5   1  10        449.46        505.47        39.75 o                         
   6   1  10        120.63        263.04        46.38 o                         
   7   1  10        417.63        496.34        68.46 o                         
  -5   2  10        468.84        478.83        70.93 o                         
  -4   2  10        547.62        754.83       128.86 o                         
  -4   2  10        588.09        652.32        67.76 o                         
  -3   2  10        482.82        546.34        64.62 o                         
  -3   2  10        518.51        580.01        61.23 o                         
  -2   2  10          1.90          6.50        14.29 o                         
  -2   2  10          2.04        -11.63        11.63 o                         
  -1   2  10        213.41        254.04        42.62 o                         
  -1   2  10        229.18        257.31        38.13 o                         
   0   2  10        321.36        247.81        39.94 o                         
   0   2  10        299.24        318.02        46.37 o                         
   1   2  10        220.72        228.92        49.26 o                         
   1   2  10        205.53        269.19        42.69 o                         
   2   2  10       1051.72        978.28        90.88 o                         
   2   2  10       1129.45       1210.38       103.47 o                         
   3   2  10       3383.00       3132.35       127.48 o                         
   3   2  10       3633.01       3730.10       174.90 o                         
   4   2  10       2376.48       2382.26        99.27 o                         
   4   2  10       2212.94       1979.09       105.45 o                         
   5   2  10       1809.19       1863.45        92.29 o                         
   5   2  10       1684.69       1418.57       153.06 o                         
   6   2  10       1743.38       1891.69       132.94 o                         
   6   2  10       1623.41       1479.76       157.13 o                         
   7   2  10        776.16        914.07       114.80 o                         
   7   2  10        722.75        637.52        99.87 o                         
  -5   3  10        272.09        148.81        35.67 o                         
  -5   3  10        292.20        174.72        64.26 o                         
  -4   3  10       1249.36       1248.22       122.36 o                         
  -4   3  10       1341.69       1313.10        82.15 o                         
  -3   3  10       2306.59       2648.36       138.17 o                         
  -3   3  10       2477.05       2553.01       113.72 o                         
  -2   3  10       2162.55       2078.58       100.32 o                         
  -2   3  10       2013.73       2006.31        93.05 o                         
  -1   3  10       1860.33       1920.64        97.33 o                         
  -1   3  10       1732.30       1695.49       106.10 o                         
  -1   3  10       3617.22       3473.83       277.32 o                         
   0   3  10       2121.75       2121.49       100.15 o                         
   0   3  10       2278.55       2065.64        97.66 o                         
   1   3  10       1348.53       1287.89        82.99 o                         
   1   3  10       1255.73       1080.38        93.17 o                         
   2   3  10        413.82        437.10        58.93 o                         
   2   3  10        444.40        466.32        58.10 o                         
   3   3  10        658.95        639.81        74.60 o                         
   3   3  10        707.65        615.45        85.50 o                         
   4   3  10        408.20        427.83        58.94 o                         
   4   3  10        438.36        495.17        77.56 o                         
   5   3  10          0.84         31.44        17.02 o                         
   5   3  10          0.78        -15.97        20.13 o                         
   6   3  10        372.80        508.73        87.87 o                         
   6   3  10        400.35        397.15        59.87 o                         
   7   3  10        702.99        754.82       108.78 o                         
  -4   4  10        552.77        599.59        78.11 o                         
  -3   4  10        322.14        309.34        68.58 o                         
  -3   4  10        307.90        232.19        60.19 o                         
  -2   4  10        431.27        492.20       136.08 o                         
  -2   4  10        174.29        227.16        59.92 o                         
  -1   4  10         37.55         89.26        34.75 o                         
  -1   4  10        931.65        825.52       154.59 o                         
   0   4  10       1867.47       1762.94       113.18 o                         
   0   4  10       1605.39       1634.10       137.93 o                         
   1   4  10       1272.03       1114.14        92.20 o                         
   1   4  10        876.01        737.91       120.97 o                         
   2   4  10       2361.29       2377.30       109.01 o                         
   3   4  10       3261.80       3255.63       160.20 o                         
   3   4  10       1394.15       1452.94       124.01 o                         
   4   4  10       3149.10       3221.46       118.24 o                         
   5   4  10       2703.49       2775.35       170.54 o                         
  -3   5  10       1758.47       1778.99       109.54 o                         
  -2   5  10       2902.69       2952.66       157.93 o                         
  -1   5  10       2955.57       3288.37       146.72 o                         
  -1   5  10       1857.04       1615.82       250.98 o                         
   0   5  10       1554.50       1686.29       123.36 o                         
   0   5  10       1447.52       1236.85       166.55 o                         
   0   5  10       2270.30       2208.85       167.91 o                         
   1   5  10       1007.83       1034.96       121.76 o                         
   1   5  10       1414.30       1378.33       132.80 o                         
   1   5  10        938.47        833.32       101.39 o                         
   2   5  10        622.28        408.46       118.31 o                         
   2   5  10        579.45        600.42        82.68 o                         
   2   5  10       1375.83       1311.05        95.44 o                         
   3   5  10        213.67        252.57        49.21 o                         
   3   5  10        112.25        285.10        69.89 o                         
   4   5  10        123.27         26.88        39.67 o                         
   4   5  10         16.63         54.93        23.87 o                         
   5   5  10        374.17        549.02        60.87 o                         
  -3   6  10         46.36         36.93        24.07 o                         
  -2   6  10          1.00         -8.58        15.63 o                         
  -2   6  10          0.93         -9.76        18.90 o                         
  -1   6  10          9.34        -16.46        16.46 o                         
  -1   6  10          8.70          5.15        21.59 o                         
   0   6  10        267.88        182.60        33.54 o                         
   0   6  10        249.44        199.40        45.80 o                         
   1   6  10        480.93        459.27        56.51 o                         
   1   6  10        447.83        394.60        71.73 o                         
   2   6  10       1325.88       1435.87       137.65 o                         
   2   6  10       1234.64       1134.38       121.97 o                         
   3   6  10       1341.28       1389.64       131.62 o                         
   3   6  10       1248.98       1037.14        91.51 o                         
   4   6  10        730.21        505.56        70.82 o                         
   4   6  10        784.18        759.67        88.34 o                         
   5   6  10        778.22        718.37        84.46 o                         
   5   6  10        724.67        773.67       125.21 o                         
  -1   7  10        935.63        952.30       111.04 o                         
   0   7  10       1001.01        939.68        98.30 o                         
   0   7  10        932.12        476.61       112.88 o                         
   1   7  10        303.06        511.74        73.24 o                         
   1   7  10        282.20        289.65        35.79 o                         
   2   7  10        401.44        497.34        74.22 o                         
   2   7  10        431.11        344.74        57.39 o                         
   3   7  10        406.65        390.68        90.81 o                         
   3   7  10        436.70        350.32        77.46 o                         
   1  -6  11         39.35         32.54        40.09 o                         
  -1  -5  11        863.08        777.76       143.29 o                         
  -1  -5  11       1482.98       1762.72       140.21 o                         
   0  -5  11       1561.96       1808.01       121.05 o                         
   0  -5  11        940.48        727.73       119.99 o                         
   1  -5  11        934.45        873.57       111.16 o                         
   1  -5  11       1886.21       1798.30       187.79 o                         
   1  -5  11       1003.51        937.81       150.62 o                         
   2  -5  11        965.43        951.25       144.16 o                         
   2  -5  11        898.99        857.14       111.05 o                         
   2  -5  11       2059.18       1819.41       173.02 o                         
   3  -5  11       1512.29       1670.60        99.71 o                         
  -3  -4  11       1435.71       1291.25       131.39 o                         
  -2  -4  11        363.10        342.09        81.73 o                         
  -2  -4  11       1035.89       1147.81        77.43 o                         
  -1  -4  11        858.68       1103.51        92.81 o                         
  -1  -4  11        393.65        324.12        85.54 o                         
   0  -4  11        333.90        347.65        88.89 o                         
   0  -4  11        578.78        546.02        72.25 o                         
   1  -4  11        194.63        256.55        48.47 o                         
   1  -4  11         18.78         42.69        31.84 o                         
   2  -4  11        219.39        195.17        71.58 o                         
   2  -4  11        400.31        470.66        72.24 o                         
   3  -4  11        616.73        652.99        64.91 o                         
   4  -4  11        931.01        979.41        63.27 o                         
  -4  -3  11        360.16        613.37       123.24 o                         
  -3  -3  11        354.71        322.74        54.57 o                         
  -3  -3  11        380.92        396.32        51.20 o                         
  -2  -3  11        392.18        312.55        58.89 o                         
  -2  -3  11        365.19        312.70        65.70 o                         
  -1  -3  11        690.62        668.05        85.09 o                         
  -1  -3  11        741.66        824.33        90.03 o                         
   0  -3  11       1574.33       1328.56       119.37 o                         
   0  -3  11       1465.98       1553.28       157.28 o                         
   1  -3  11       1585.20       1526.97       155.70 o                         
   1  -3  11       1702.36       1699.63       138.04 o                         
   2  -3  11       1567.76       1580.08       110.95 o                         
   2  -3  11       1459.87       1407.13       149.25 o                         
   3  -3  11       1517.42       1657.91       168.85 o                         
   3  -3  11       1629.56       1663.65       103.73 o                         
   4  -3  11       1088.31       1019.51        79.24 o                         
   4  -3  11       1013.41       1163.41       134.03 o                         
   5  -3  11        106.91        110.51        30.50 o                         
   5  -3  11         99.55        143.48        26.82 o                         
   6  -3  11         53.13        -37.32        51.96 o                         
  -4  -2  11       1150.19       1311.40       114.75 o                         
  -4  -2  11       1071.04       1196.74        99.01 o                         
  -3  -2  11        639.09        611.04        89.32 o                         
  -3  -2  11        686.32        709.72        84.15 o                         
  -2  -2  11        755.36        897.55       118.53 o                         
  -2  -2  11        811.18        860.82       102.27 o                         
  -1  -2  11        282.57        272.94        42.44 o                         
  -1  -2  11        263.13        261.53        63.40 o                         
   0  -2  11          2.72         10.57        20.28 o                         
   0  -2  11          2.92          0.84        21.41 o                         
   1  -2  11         48.81         54.69        25.87 o                         
   1  -2  11         45.45         48.87        29.06 o                         
   2  -2  11          6.69         59.85        30.22 o                         
   2  -2  11          7.19         18.40        15.32 o                         
   3  -2  11        382.42        442.79        57.11 o                         
   3  -2  11        356.10        392.79        75.29 o                         
   4  -2  11       1273.33       1225.34        85.92 o                         
   4  -2  11       1185.70       1249.50       137.92 o                         
   5  -2  11        945.53        843.55       120.91 o                         
   5  -2  11        880.46        979.88       116.87 o                         
   6  -2  11       1401.16       1129.13       136.98 o                         
   6  -2  11       1304.73       1222.49       245.30 o                         
   7  -2  11       1034.20       1478.23       204.57 o                         
  -4  -1  11        349.98        321.88        52.27 o                         
  -3  -1  11        770.43        853.96        80.13 o                         
  -2  -1  11       2570.80       2774.65       146.60 o                         
  -1  -1  11       3913.97       4028.39       182.22 o                         
   0  -1  11       4484.59       4695.00       153.32 o                         
   1  -1  11       4072.61       4046.34       190.29 o                         
   2  -1  11       4327.14       4189.48       147.04 o                         
   3  -1  11       2507.10       2657.10       114.84 o                         
   4  -1  11       1582.54       1713.04        95.37 o                         
   5  -1  11        931.37        898.91        95.39 o                         
   6  -1  11        931.49        975.27        91.37 o                         
  -4   0  11       2772.74       3265.20       160.04 o                         
  -3   0  11       1209.17       1420.32       127.91 o                         
  -2   0  11       1925.85       2086.82       133.24 o                         
  -1   0  11       2251.75       2470.12       142.58 o                         
   0   0  11         38.32         38.48        27.21 o                         
   1   0  11        394.22        465.64        64.08 o                         
   2   0  11       1002.97       1063.84        78.32 o                         
   3   0  11        377.94        459.67        46.78 o                         
   4   0  11       1226.38       1251.39        78.80 o                         
   5   0  11       2093.44       1877.00       139.24 o                         
   6   0  11       3351.73       3202.52       185.72 o                         
  -4   1  11        364.76        341.04        57.29 o                         
  -3   1  11        743.72        723.41        75.79 o                         
  -2   1  11       2520.45       2516.23       142.54 o                         
  -1   1  11       3968.23       4227.92       190.45 o                         
   0   1  11       4568.93       4787.76       203.92 o                         
   1   1  11       4091.86       4660.22       206.67 o                         
   2   1  11       4377.81       4513.52       203.96 o                         
   3   1  11       2540.66       2911.44       160.14 o                         
   4   1  11       1538.58       1811.30        89.20 o                         
   5   1  11        877.73        926.41        59.94 o                         
   6   1  11        929.98        956.32        78.67 o                         
   7   1  11        131.33        -21.63        60.26 o                         
  -4   2  11       1138.96       1156.77        90.33 o                         
  -4   2  11       1060.58       1168.07       161.91 o                         
  -3   2  11        735.90        871.00       106.67 o                         
  -3   2  11        685.26        713.16        90.34 o                         
  -2   2  11        457.76        490.64        54.42 o                         
  -2   2  11        491.59        597.38        83.10 o                         
  -1   2  11        357.55        358.01        48.58 o                         
  -1   2  11        383.98        356.98        69.19 o                         
   0   2  11        138.19        138.46        26.47 o                         
   0   2  11        148.40        129.10        41.27 o                         
   1   2  11         53.92         78.87        25.77 o                         
   1   2  11         57.91         33.85        29.06 o                         
   2   2  11        618.03        673.32        99.40 o                         
   2   2  11        663.71        672.87        94.85 o                         
   3   2  11       1119.21       1085.10       102.08 o                         
   3   2  11       1201.92       1303.68       137.79 o                         
   4   2  11       1255.74       1191.49       104.82 o                         
   4   2  11       1348.54       1301.63       139.25 o                         
   5   2  11        876.70        990.06       115.59 o                         
   5   2  11        816.37        802.69       115.40 o                         
   6   2  11       1476.66       1571.06       120.01 o                         
   6   2  11       1375.04       1507.96       163.17 o                         
   7   2  11        951.00        920.62       107.48 o                         
  -4   3  11        520.88        584.80       104.73 o                         
  -4   3  11        559.38        468.90        76.77 o                         
  -3   3  11       1004.29        908.53        90.55 o                         
  -3   3  11        935.18       1077.54       117.88 o                         
  -2   3  11        992.30        966.68       111.38 o                         
  -2   3  11        924.01        997.80        87.25 o                         
  -1   3  11       1091.47       1043.42        93.83 o                         
  -1   3  11       1172.13       1225.56       134.29 o                         
   0   3  11       2036.68       1909.46       117.53 o                         
   0   3  11       2187.20       2238.25       146.34 o                         
   1   3  11       2087.18       2062.73       144.61 o                         
   1   3  11       1943.54       1878.12       170.00 o                         
   2   3  11       1799.07       1673.20       132.34 o                         
   2   3  11       1675.26       1600.19       121.21 o                         
   3   3  11       1306.84       1190.20       105.05 o                         
   3   3  11       1403.42       1330.34       117.04 o                         
   4   3  11       1406.87       1324.92       112.61 o                         
   4   3  11       1310.06       1167.48       106.28 o                         
   5   3  11        187.49        225.01        50.63 o                         
   5   3  11        174.59        240.82        46.09 o                         
   6   3  11          1.39        -12.42        25.95 o                         
   6   3  11          1.49         -1.85        64.73 o                         
  -4   4  11       1113.85       1136.40       125.24 o                         
  -3   4  11        950.51        976.81        65.50 o                         
  -2   4  11        823.98        841.08       146.24 o                         
  -2   4  11        763.48        856.38       134.23 o                         
  -1   4  11        216.30        137.37        49.60 o                         
  -1   4  11        203.23        192.23        56.49 o                         
   0   4  11        107.41        100.58        36.66 o                         
   0   4  11        117.99         79.75        43.43 o                         
   1   4  11        178.01        247.35       116.45 o                         
   1   4  11         45.77         44.56        38.51 o                         
   2   4  11        773.65        851.37        93.08 o                         
   3   4  11       1921.32       2108.07       131.64 o                         
   4   4  11       2645.71       2672.87       145.55 o                         
   5   4  11       2542.37       2317.02       161.39 o                         
  -3   5  11        837.90       1039.00        87.25 o                         
  -2   5  11       2260.03       2037.98       132.05 o                         
  -1   5  11       3009.18       3087.84       125.15 o                         
   0   5  11       1374.98       1209.77       133.74 o                         
   0   5  11       2514.74       2594.12       175.36 o                         
   1   5  11       1375.92       1226.79       136.25 o                         
   1   5  11       2642.40       2760.00       176.91 o                         
   1   5  11       1281.23       1310.97       177.69 o                         
   2   5  11       2209.34       2220.15       160.32 o                         
   2   5  11       1272.38       1351.09       145.21 o                         
   2   5  11       1184.82       1154.75       168.90 o                         
   3   5  11        401.31        409.30        94.75 o                         
   3   5  11        914.10       1134.10       118.26 o                         
   4   5  11        403.95        346.94        70.40 o                         
   5   5  11        388.35        494.23        75.03 o                         
  -1   6  11        324.52        474.70       148.04 o                         
  -1   6  11        348.51        398.27        46.20 o                         
   0   6  11         15.66          4.81        17.50 o                         
   0   6  11         14.58         41.65        26.26 o                         
   1   6  11        283.10        250.61        36.81 o                         
   1   6  11        263.62        265.66        58.66 o                         
   2   6  11        626.86        633.35        84.98 o                         
   2   6  11        673.19        825.63       100.51 o                         
   3   6  11        199.61        218.68        38.50 o                         
   3   6  11        214.36        221.50        41.25 o                         
   4   6  11        492.73        265.08        61.08 o                         
  -1  -4  12       1463.85       1855.98       154.75 o                         
   0  -4  12       1070.44       1218.11       146.89 o                         
   0  -4  12        346.69        162.04        32.26 o                         
   1  -4  12        695.27        889.68        80.50 o                         
   1  -4  12        229.03        215.58        64.20 o                         
   2  -4  12        598.51        770.74        75.72 o                         
   2  -4  12         21.60         66.76        31.14 o                         
   3  -4  12         40.86        125.57        48.37 o                         
  -2  -3  12         27.79         -8.08        30.09 o                         
  -2  -3  12         29.84         11.77        22.26 o                         
  -1  -3  12        265.72        230.12        58.01 o                         
  -1  -3  12        285.35        200.55        39.81 o                         
   0  -3  12        985.51        986.83       111.52 o                         
   0  -3  12        917.69        881.66       118.50 o                         
   0  -3  12       1703.26       2031.49       187.10 o                         
   1  -3  12       1213.84       1182.24       135.89 o                         
   1  -3  12       1130.31       1189.44       140.51 o                         
   2  -3  12       1291.63       1175.82       131.46 o                         
   2  -3  12       1202.74       1180.00       143.82 o                         
   3  -3  12       1186.12       1154.28       132.30 o                         
   3  -3  12       1273.77       1186.95       107.04 o                         
   4  -3  12        869.06        864.07       109.88 o                         
   4  -3  12        933.28       1023.94        80.20 o                         
   5  -3  12        323.33        314.66        51.48 o                         
  -3  -2  12       1097.12       1186.28       168.60 o                         
  -3  -2  12       1178.20       1277.83       103.48 o                         
  -2  -2  12        689.32        743.69       108.35 o                         
  -2  -2  12        740.26        731.34        94.22 o                         
  -1  -2  12        599.26        609.52        96.09 o                         
  -1  -2  12        643.55        787.22        99.00 o                         
   0  -2  12        224.25        242.01        57.37 o                         
   0  -2  12        240.82        314.57        37.51 o                         
   1  -2  12        668.79        533.63        86.76 o                         
   1  -2  12        718.22        806.09        93.29 o                         
   2  -2  12        141.65        173.57        52.31 o                         
   2  -2  12        152.12        126.62        35.06 o                         
   3  -2  12         42.37         41.62        17.58 o                         
   3  -2  12         39.45         28.01        25.75 o                         
   4  -2  12        552.30        562.18        95.44 o                         
   4  -2  12        593.11        632.01        71.82 o                         
   5  -2  12        413.51        433.54        64.35 o                         
   5  -2  12        444.07        420.04        61.28 o                         
  -3  -1  12        287.65        585.95        60.06 o                         
  -2  -1  12        733.82        813.16        77.84 o                         
  -1  -1  12       1623.66       1695.95       119.86 o                         
   0  -1  12       2031.75       2179.21       137.11 o                         
   1  -1  12       2388.32       2571.86       152.35 o                         
   2  -1  12       3187.98       3190.27       129.32 o                         
   3  -1  12       2769.04       2765.01       119.47 o                         
   4  -1  12       2289.66       2346.03       110.99 o                         
   5  -1  12       1941.78       2047.18       140.88 o                         
   6  -1  12        912.13        875.02       103.90 o                         
  -4   0  12       2319.16       2650.79       164.49 o                         
  -3   0  12       2856.49       3327.79       172.15 o                         
  -2   0  12       1762.60       1827.72       127.73 o                         
  -1   0  12       2298.09       2497.70       151.76 o                         
   0   0  12        575.96        776.16        95.55 o                         
   1   0  12         96.19         98.62        36.54 o                         
   2   0  12         14.93        247.96        74.31 o                         
   3   0  12        151.72         82.90        35.01 o                         
   4   0  12        224.40        292.55        34.84 o                         
   5   0  12       1367.91       1493.73       153.78 o                         
   6   0  12       1038.03        840.08        99.96 o                         
  -4   1  12         29.20        -27.04        52.97 o                         
  -3   1  12        269.95        253.81        52.11 o                         
  -2   1  12        715.86        622.05        75.71 o                         
  -1   1  12       1677.30       1818.98       128.69 o                         
   0   1  12       2095.36       2230.31       140.65 o                         
   1   1  12       2393.09       2610.48       163.00 o                         
   2   1  12       3183.72       3397.45       187.22 o                         
   3   1  12       2775.96       3046.40       175.79 o                         
   4   1  12       2245.60       2728.16       157.29 o                         
   5   1  12       1899.12       2501.19       287.00 o                         
  -4   2  12        943.71        983.93        78.47 o                         
  -3   2  12       1504.97       1489.62       108.93 o                         
  -3   2  12       1616.20       1451.68       114.71 o                         
  -2   2  12        676.88        683.30        97.79 o                         
  -2   2  12        630.30        646.70        89.79 o                         
  -1   2  12        778.39        809.07       108.60 o                         
  -1   2  12        835.92        774.94       110.21 o                         
   0   2  12        984.77        910.26       119.37 o                         
   0   2  12        917.00        909.49        88.43 o                         
   1   2  12        332.62        286.63        41.89 o                         
   1   2  12        357.21        410.19        74.83 o                         
   2   2  12         51.55         95.87        39.52 o                         
   2   2  12         48.00         33.99        19.15 o                         
   3   2  12        228.23        182.65        36.72 o                         
   3   2  12        245.09        327.63        66.27 o                         
   4   2  12        180.08        203.52        38.43 o                         
   4   2  12        193.39        164.77        46.57 o                         
   5   2  12        211.25        135.89        43.86 o                         
   5   2  12        226.86        258.18        47.27 o                         
   6   2  12        304.13        302.39        75.40 o                         
   6   2  12        326.60         42.35        72.74 o                         
  -3   3  12        271.05        345.88        62.00 o
[truncated: 10,452 more chars]
