# Supplementary material for: Metal halide coordination compounds with quinazolin-4(3H)-one
Source: Acta Crystallogr E Crystallogr Commun. 2023 Jun 6;79(Pt 7):614–8. doi: 10.1107/S2056989023004802 (PMC10439437; doi:10.1107/S2056989023004802)
Supplement: Supplementary file 4 [file e-79-00614-IIIsup7.hkl]

data_III                                                                        
_shelx_title ' 3 re-integrated minor diso'                                      
_shelx_refln_list_code          4                                               
_shelx_F_calc_maximum      494.90                                               
_exptl_crystal_F_000      1224.00                                               
_reflns_d_resolution_high  0.6969                                               
                                                                                
loop_                                                                           
 _space_group_symop_operation_xyz                                               
 'x, y, z'                                                                      
 '-x, y, -z+1/2'                                                                
 'x+1/2, y+1/2, z'                                                              
 '-x+1/2, y+1/2, -z+1/2'                                                        
 '-x, -y, -z'                                                                   
 'x, -y, z-1/2'                                                                 
 '-x+1/2, -y+1/2, -z'                                                           
 'x+1/2, -y+1/2, z-1/2'                                                         
                                                                                
_cell_length_a    22.2420                                                       
_cell_length_b     6.8450                                                       
_cell_length_c    13.3702                                                       
_cell_angle_alpha  90.000                                                       
_cell_angle_beta  118.822                                                       
_cell_angle_gamma  90.000                                                       
                                                                                
_shelx_F_squared_multiplier     1.000                                           
                                                                                
loop_                                                                           
 _refln_index_h                                                                 
 _refln_index_k                                                                 
 _refln_index_l                                                                 
 _refln_F_squared_calc                                                          
 _refln_F_squared_meas                                                          
 _refln_F_squared_sigma                                                         
 _refln_observed_status                                                         
   4   0   0     149226.16     157896.02      1827.80 o                         
   6   0   0     177470.31     188318.23      1643.84 o                         
   8   0   0      79952.27      83862.38       836.73 o                         
  10   0   0      16518.64      16669.96       280.06 o                         
  12   0   0      14234.48      14219.23       272.68 o                         
  14   0   0       6563.15       6496.90       189.01 o                         
  16   0   0      16963.13      17700.44       352.17 o                         
  18   0   0       3465.41       3682.65       162.70 o                         
  20   0   0       3050.90       3191.89       162.18 o                         
  22   0   0       2639.81       2798.54       237.41 o                         
  24   0   0       1156.21       1211.04       219.37 o                         
  26   0   0       1185.39       1088.43       247.41 o                         
   1   1   0      15134.42      15379.75       154.87 o                         
   3   1   0       5651.72       5813.96        96.19 o                         
   5   1   0      11334.51      10944.44       117.82 o                         
   7   1   0      17883.43      17255.42       178.64 o                         
   9   1   0       6849.33       6358.28       108.23 o                         
  11   1   0      14210.88      14011.11       185.71 o                         
  13   1   0      17359.26      16853.03       222.43 o                         
  15   1   0       5961.24       5877.74       132.17 o                         
  17   1   0      10445.85      10399.75       192.42 o                         
  19   1   0       7260.06       7421.27       183.81 o                         
  21   1   0       7615.27       7474.83       239.47 o                         
  23   1   0       3217.37       3226.78       208.08 o                         
  25   1   0       4948.87       5182.14       303.20 o                         
  27   1   0       2548.14       2208.89       260.61 o                         
   0   2   0      26585.10      28451.01       324.78 o                         
   2   2   0      68319.30      71663.59       533.66 o                         
   4   2   0      22315.78      22206.57       253.62 o                         
   6   2   0       6179.17       6040.27       124.56 o                         
   8   2   0       1110.42       1330.89        54.12 o                         
  10   2   0         18.20         77.05        18.14 o                         
  12   2   0      10062.91       9736.59       154.71 o                         
  14   2   0      31145.59      31152.53       334.97 o                         
  16   2   0      34084.59      35173.00       419.05 o                         
  18   2   0      35834.40      36217.27       495.72 o                         
  20   2   0      34960.04      36077.14       514.56 o                         
  22   2   0      31711.24      31759.84       819.85 o                         
  24   2   0      12565.50      12338.20       397.07 o                         
  26   2   0      16198.37      17461.03       489.35 o                         
   1   3   0      23056.93      21211.39       237.54 o                         
   3   3   0      29714.70      28456.10       317.11 o                         
   5   3   0      19150.90      18323.35       257.78 o                         
   7   3   0       6765.85       6395.43       148.97 o                         
   9   3   0       5200.90       5030.55       138.49 o                         
  11   3   0       1851.80       1961.14        90.26 o                         
  13   3   0         22.11         74.44        32.47 o                         
  15   3   0        302.77        295.68        60.76 o                         
  17   3   0          2.76         18.70        30.46 o                         
  19   3   0        711.38        661.99        82.47 o                         
  21   3   0        461.42        413.18        95.55 o                         
  23   3   0        565.99        775.41       132.26 o                         
  25   3   0         76.60        103.14        60.79 o                         
   0   4   0      21061.57      17646.43       305.22 o                         
   2   4   0      59405.84      60756.94       577.65 o                         
   4   4   0      50902.59      50231.00       592.45 o                         
   6   4   0      19272.13      18480.38       289.43 o                         
   8   4   0      14234.52      13326.59       251.18 o                         
  10   4   0         83.13        252.20        47.98 o                         
  12   4   0        657.55        782.72        94.78 o                         
  14   4   0       5115.05       4779.48       164.74 o                         
  16   4   0       2324.32       2553.84       138.44 o                         
  18   4   0       9302.96       9316.15       251.21 o                         
  20   4   0      10533.64      10378.39       281.44 o                         
  22   4   0       7752.84       7832.76       322.20 o                         
  24   4   0       9950.81      10283.65       373.63 o                         
   1   5   0      29794.13      28437.80       354.72 o                         
   3   5   0      17784.24      16979.03       273.94 o                         
   5   5   0      12238.69      11250.66       235.89 o                         
   7   5   0      14094.55      13200.84       266.16 o                         
   9   5   0        219.38        194.00        48.77 o                         
  11   5   0       2122.98       2274.32       143.75 o                         
  13   5   0         30.79         30.36        40.49 o                         
  15   5   0       1683.20       1746.67       142.02 o                         
  17   5   0       1811.40       2022.59       155.59 o                         
  19   5   0       1934.51       1886.04       153.61 o                         
  21   5   0       2366.85       2505.46       232.53 o                         
  23   5   0       1036.58        992.51       181.13 o                         
   0   6   0      24542.75      25177.74       722.76 o                         
   2   6   0      36214.27      34532.56       462.31 o                         
   4   6   0      30181.65      29552.36       432.94 o                         
   6   6   0      24365.39      23782.98       425.82 o                         
   8   6   0      13322.28      12587.16       283.65 o                         
  10   6   0       2606.16       2847.17       141.94 o                         
  12   6   0        354.32        534.33        83.34 o                         
  14   6   0         14.64        111.02        49.26 o                         
  16   6   0         60.72        329.64        64.13 o                         
  18   6   0        381.24        473.13        81.66 o                         
  20   6   0       1547.17       1546.24       177.72 o                         
  22   6   0        706.55        680.58       212.30 o                         
   1   7   0       5202.27       5229.29       242.25 o                         
   3   7   0        392.24        591.68        89.06 o                         
   5   7   0        731.54        982.10       120.75 o                         
   7   7   0          2.39          0.90        32.90 o                         
   9   7   0        915.85        783.58       100.97 o                         
  11   7   0       5929.37       5849.86       325.97 o                         
  13   7   0       3242.37       3411.10       177.22 o                         
  15   7   0      11986.79      12983.23       371.16 o                         
  17   7   0      12284.18      12292.49       365.19 o                         
  19   7   0      11379.80      11158.83       949.36 o                         
   0   8   0          2.05        616.23       170.06 o                         
   2   8   0          1.68        428.88        96.49 o                         
   4   8   0         24.23        438.35        97.92 o                         
   6   8   0        454.64        995.64       127.46 o                         
   8   8   0       1516.60       1849.17       179.08 o                         
  10   8   0       1318.37       1209.10       147.87 o                         
  12   8   0       3024.40       2932.60       235.16 o                         
  14   8   0       6136.01       5869.53       231.62 o                         
  16   8   0       4985.28       4440.23       330.20 o                         
   1   9   0      18722.56      21095.04       585.57 o                         
   3   9   0      20813.14      23367.96       619.22 o                         
   5   9   0      14451.34      16375.44       513.80 o                         
   7   9   0       7460.52       7908.55       355.69 o                         
   9   9   0       5653.16       5892.81       511.28 o                         
  11   9   0       1785.69       1277.04       318.94 o                         
 -27   1   1       2195.99       2105.95       363.69 o                         
 -25   1   1       5404.06       5587.00       251.92 o                         
 -23   1   1       2214.42       2259.19       164.27 o                         
 -21   1   1        203.74        257.54        49.09 o                         
 -19   1   1        406.24        509.05        55.79 o                         
 -17   1   1      22973.56      23258.71       297.93 o                         
 -15   1   1      17513.57      17852.33       240.89 o                         
 -13   1   1      50283.66      51216.89       451.61 o                         
 -11   1   1      69774.91      72520.30       573.39 o                         
  -9   1   1      99353.36     102620.52       832.65 o                         
  -7   1   1     204762.12     217526.64      1339.91 o                         
  -5   1   1     184370.27     197452.45      1197.21 o                         
  -3   1   1     127704.73     137801.25      1072.76 o                         
  -1   1   1      11414.10      12614.26       108.03 o                         
   1   1   1      43142.93      47779.84       337.09 o                         
   3   1   1        164.52        218.62        19.46 o                         
   5   1   1        653.24        724.35        30.36 o                         
   7   1   1        599.72        520.60        34.34 o                         
   9   1   1      57215.76      61423.81       481.25 o                         
  11   1   1      42363.45      41910.13       382.79 o                         
  13   1   1      30228.03      30528.24       326.52 o                         
  15   1   1      23955.51      24263.95       299.04 o                         
  17   1   1      11160.59      11378.52       204.04 o                         
  19   1   1       4334.34       4348.30       178.75 o                         
  21   1   1       2657.09       2745.41       157.61 o                         
  23   1   1       1063.95       1112.23       148.73 o                         
  25   1   1       1848.43       1866.90       228.59 o                         
 -26   2   1       3216.89       3090.63       235.29 o                         
 -24   2   1       2495.01       2765.73       198.14 o                         
 -22   2   1       3846.26       3657.48       153.73 o                         
 -20   2   1       5640.92       5446.07       180.19 o                         
 -18   2   1        823.83        884.59        79.93 o                         
 -16   2   1       2713.91       2684.05       101.07 o                         
 -14   2   1       2237.13       2193.38        73.59 o                         
 -12   2   1         31.63         92.17        19.70 o                         
 -10   2   1          4.62         52.28        13.76 o                         
  -8   2   1        814.78       1057.17        49.23 o                         
  -6   2   1       3671.52       3795.07        93.77 o                         
  -4   2   1        642.13        686.39        48.97 o                         
  -2   2   1       3344.20       3156.43        55.71 o                         
   0   2   1      13040.56      12391.10       129.70 o                         
   2   2   1       3605.03       3284.93        66.38 o                         
   4   2   1       8728.46       8237.38       118.20 o                         
   6   2   1      31829.08      31179.19       352.86 o                         
   8   2   1      15763.79      14940.74       177.09 o                         
  10   2   1       8043.81       7396.65       127.27 o                         
  12   2   1      19671.06      18397.82       233.14 o                         
  14   2   1      13280.78      12215.06       195.34 o                         
  16   2   1       7979.51       7617.60       176.76 o                         
  18   2   1       6124.99       6000.64       184.76 o                         
  20   2   1       4862.04       4553.60       227.45 o                         
  22   2   1       1652.06       1540.80       177.61 o                         
  24   2   1       1281.38       1424.87       172.73 o                         
  26   2   1        732.69        574.90       104.39 o                         
 -27   3   1      14824.82      15468.55       656.36 o                         
 -25   3   1      13003.68      13043.39       475.52 o                         
 -23   3   1      11363.99      11561.86       377.95 o                         
 -21   3   1       8050.48       8442.78       239.91 o                         
 -19   3   1       2100.75       2397.53       141.18 o                         
 -17   3   1       3887.61       3393.20       138.65 o                         
 -15   3   1       1799.70       1543.53       117.45 o                         
 -13   3   1       3119.40       2893.53       115.03 o                         
 -11   3   1      11120.66      10470.47       212.90 o                         
  -9   3   1      14377.25      13325.32       231.36 o                         
  -7   3   1      18797.15      18058.84       263.58 o                         
  -5   3   1      10519.39       9785.39       175.48 o                         
  -3   3   1       2327.60       2025.30        59.83 o                         
  -1   3   1       7356.14       7909.94       113.38 o                         
   1   3   1       7017.51       7471.40       123.05 o                         
   3   3   1      15234.52      15297.08       192.69 o                         
   5   3   1      47909.30      50377.39       447.66 o                         
   7   3   1      56511.09      56913.74       571.53 o                         
   9   3   1      74819.30      77710.70       797.78 o                         
  11   3   1      79020.44      80946.47       784.61 o                         
  13   3   1      66583.93      67479.73       711.83 o                         
  15   3   1      53389.43      53697.02       630.68 o                         
  17   3   1      45209.58      44145.37       575.56 o                         
  19   3   1      24538.05      24971.47       615.82 o                         
  21   3   1       8917.87       8840.08       356.03 o                         
  23   3   1       6704.69       6936.48       306.21 o                         
  25   3   1       1972.69       1967.09       229.76 o                         
 -26   4   1         96.32        -82.36       120.75 o                         
 -24   4   1        911.09       1041.49       173.07 o                         
 -22   4   1        867.86        852.44       102.81 o                         
 -20   4   1       1825.75       1743.83       141.85 o                         
 -18   4   1       5051.83       4823.23       178.24 o                         
 -16   4   1      14017.53      13438.06       291.58 o                         
 -14   4   1      15128.65      14976.25       299.03 o                         
 -12   4   1      26428.21      25349.47       387.88 o                         
 -10   4   1      44530.25      43085.90       521.00 o                         
  -8   4   1      35365.37      34690.92       438.70 o                         
  -6   4   1      56261.65      54867.26       576.19 o                         
  -4   4   1      49800.14      49146.62       463.80 o                         
  -2   4   1      29771.32      28121.83       373.75 o                         
   0   4   1      31308.97      31184.58       366.61 o                         
   2   4   1      17897.68      16763.26       226.58 o                         
   4   4   1       5301.85       5187.07       114.47 o                         
   6   4   1       1589.67       1752.24        90.73 o                         
   8   4   1       2620.07       2577.50       108.34 o                         
  10   4   1        418.09        427.58        65.07 o                         
  12   4   1         33.58         65.79        31.93 o                         
  14   4   1         21.05         37.45        29.73 o                         
  16   4   1          1.53          5.92        30.60 o                         
  18   4   1        251.45        157.00        56.80 o                         
  20   4   1        689.65        678.84       124.95 o                         
  22   4   1       2148.51       2177.06       224.12 o                         
  24   4   1       1627.63       1580.57       245.18 o                         
 -23   5   1        854.21       1015.86       149.16 o                         
 -21   5   1        956.48        783.35       102.02 o                         
 -19   5   1       4352.60       4145.42       177.64 o                         
 -17   5   1       9691.88       9369.13       260.99 o                         
 -15   5   1      16624.46      16194.30       337.92 o                         
 -13   5   1      32630.43      31816.79       480.47 o                         
 -11   5   1      68217.54      67510.32       750.84 o                         
  -9   5   1      73034.15      72799.96       770.66 o                         
  -7   5   1      29178.15      27191.38       398.90 o                         
  -5   5   1      65964.32      65127.02       683.71 o                         
  -3   5   1      64616.83      65033.37       645.01 o                         
  -1   5   1      34718.37      33875.86       340.19 o                         
   1   5   1      22063.74      21512.45       286.79 o                         
   3   5   1      13406.16      13287.51       245.87 o                         
   5   5   1       1180.67       1412.67       119.45 o                         
   7   5   1       9500.44       8923.36       218.35 o                         
   9   5   1       3044.18       3319.05       136.87 o                         
  11   5   1       1285.57       1329.77       117.57 o                         
  13   5   1       4578.26       4395.80       167.83 o                         
  15   5   1       2262.82       2349.90       154.47 o                         
  17   5   1        898.07       1088.72       111.38 o                         
  19   5   1        470.06        504.43       105.76 o                         
  21   5   1          0.13         49.49        51.69 o                         
  23   5   1       5588.17       6806.00       615.23 o                         
 -22   6   1       4864.81       5100.33       499.77 o                         
 -20   6   1       2557.30       2720.35       196.05 o                         
 -18   6   1       1055.52       1119.60       121.84 o                         
 -16   6   1        320.44        335.43        66.83 o                         
 -14   6   1        137.06        180.86        54.59 o                         
 -12   6   1        540.96        545.18        81.86 o                         
 -10   6   1       2554.95       2475.05       146.94 o                         
  -8   6   1       1968.24       2080.58       137.64 o                         
  -6   6   1       6623.29       6039.69       200.39 o                         
  -4   6   1       1009.77       1010.62        96.67 o                         
  -2   6   1         48.74         82.80        40.95 o                         
   0   6   1          0.02         20.03        24.90 o                         
   2   6   1       3968.34       3815.37       138.75 o                         
   4   6   1       9015.70       9150.59       227.15 o                         
   6   6   1       7338.50       7410.48       210.10 o                         
   8   6   1      20357.46      20650.46       411.53 o                         
  10   6   1      27398.48      27558.71       458.61 o                         
  12   6   1      18059.74      18311.63       375.30 o                         
  14   6   1      15778.47      15461.91       350.56 o                         
  16   6   1      18642.18      19099.19       405.16 o                         
  18   6   1       6507.96       6218.10       297.51 o                         
  20   6   1       3548.85       3676.11       286.51 o                         
 -19   7   1        218.07        200.17        69.35 o                         
 -17   7   1       1094.52       1209.89       131.19 o                         
 -15   7   1       1251.31       1458.47       143.37 o                         
 -13   7   1       1712.15       1689.75       150.38 o                         
 -11   7   1       1339.63       1416.37       134.94 o                         
  -9   7   1       2903.19       2901.16       168.18 o                         
  -7   7   1       4154.03       3913.36       167.18 o                         
  -5   7   1       1170.73       1307.95       138.58 o                         
  -3   7   1         52.91        210.43        57.50 o                         
  -1   7   1       2577.54       2277.44       206.85 o                         
   1   7   1        124.56         89.85        48.30 o                         
   3   7   1       3400.22       3238.74       175.31 o                         
   5   7   1       4730.01       4266.18       191.84 o                         
   7   7   1       4317.82       3831.38       164.74 o                         
   9   7   1      13251.03      12264.55       307.34 o                         
  11   7   1       8768.07       8103.16       254.39 o                         
  13   7   1       6838.85       6422.66       279.27 o                         
  15   7   1      10201.52      10191.91       331.29 o                         
  17   7   1       9747.19       9736.95       378.73 o                         
 -16   8   1       1331.54       1304.88       237.79 o                         
 -14   8   1       3067.83       3183.95       218.51 o                         
 -12   8   1       7471.57       8163.31       304.05 o                         
 -10   8   1       6344.52       7214.20       278.07 o                         
  -8   8   1      15573.55      17506.03       447.94 o                         
  -6   8   1       8773.33       9398.93       361.51 o                         
  -4   8   1       9761.09      10537.08       379.26 o                         
  -2   8   1       4847.43       5548.32       273.13 o                         
   0   8   1       2839.40       3144.43       244.45 o                         
   2   8   1        149.71        200.87        74.42 o                         
   4   8   1        141.43         94.40        60.88 o                         
   6   8   1       1396.65       1622.84       164.96 o                         
   8   8   1       4314.17       4625.50       221.57 o                         
  10   8   1       4522.41       4526.66       224.55 o                         
  12   8   1       7211.09       7555.27       269.26 o                         
  14   8   1       4268.41       4441.07       217.06 o                         
 -11   9   1        139.97        518.47       314.66 o                         
  -9   9   1        465.07        732.48       177.01 o                         
  -7   9   1       2042.34       2222.50       234.99 o                         
  -5   9   1        260.57        668.03       131.50 o                         
  -3   9   1        657.91        668.24       126.33 o                         
  -1   9   1         39.58        243.29        84.59 o                         
   1   9   1         51.45        323.01        89.94 o                         
   3   9   1        147.23         98.78        64.42 o                         
   5   9   1        313.85        355.46        93.12 o                         
   7   9   1        522.54        403.12       103.46 o                         
 -26   0   2       5063.24       5421.69       467.49 o                         
 -24   0   2      13461.86      14329.89       441.62 o                         
 -22   0   2      43933.65      46654.67       862.57 o                         
 -20   0   2      66631.34      69816.67      1021.71 o                         
 -18   0   2      23747.25      24827.58       448.60 o                         
 -16   0   2     128357.53     136543.36      1402.64 o                         
 -14   0   2     133267.47     142272.36      1412.81 o                         
 -12   0   2     114743.97     121929.91      1207.77 o                         
 -10   0   2     102096.41     108518.96      1053.78 o                         
  -8   0   2      90628.56      95821.50       913.48 o                         
  -6   0   2       8445.16       8495.52       149.90 o                         
  -4   0   2          7.06        118.16        39.26 o                         
  -2   0   2       9462.04      10135.77       135.99 o                         
   0   0   2       3114.37       3291.52       125.61 o                         
   2   0   2      46267.43      51937.91       607.40 o                         
   4   0   2      67955.14      74171.27      1370.03 o                         
   6   0   2      24629.29      25327.74       430.96 o                         
   8   0   2      17440.35      16805.22       269.20 o                         
  10   0   2       7805.14       7965.29       188.09 o                         
  12   0   2          8.13         78.51        52.04 o                         
  14   0   2       6434.88       6442.25       194.27 o                         
  16   0   2        652.17        610.42       107.47 o                         
  18   0   2      16115.89      16630.66       461.41 o                         
  20   0   2      26887.12      26965.67       637.17 o                         
  22   0   2      20903.28      21042.90       734.92 o                         
  24   0   2      19964.76      20344.85       763.73 o                         
  26   0   2      19425.02      16873.96      1176.22 o                         
 -29   1   2       2198.50       2502.52       485.44 o                         
 -27   1   2       3324.61       3876.11       440.18 o                         
 -25   1   2       2333.99       2301.26       240.88 o                         
 -23   1   2       2115.94       2445.12       131.03 o                         
 -21   1   2       3450.33       3656.01       133.08 o                         
 -19   1   2       3563.10       3728.92       115.56 o                         
 -17   1   2       1258.04       1501.46        81.55 o                         
 -15   1   2       6911.41       7011.79       140.52 o                         
 -13   1   2       5691.72       5683.09       116.21 o                         
 -11   1   2       7294.67       7496.49       123.50 o                         
  -9   1   2      12136.61      12054.54       147.01 o                         
  -7   1   2      15537.63      15078.87       154.23 o                         
  -5   1   2      15102.40      15007.42       140.11 o                         
  -3   1   2      32096.22      32792.35       245.03 o                         
  -1   1   2      35348.81      36729.76       261.99 o                         
   1   1   2      29951.75      31005.73       247.78 o                         
   3   1   2      23557.86      23619.31       220.97 o                         
   5   1   2      38252.63      38976.08       333.98 o                         
   7   1   2      17829.81      16798.68       187.54 o                         
   9   1   2      18811.44      18270.40       213.29 o                         
  11   1   2      14466.41      14084.22       195.68 o                         
  13   1   2      15139.43      14436.66       212.23 o                         
  15   1   2       1597.48       1625.38        77.92 o                         
  17   1   2       6845.27       6679.07       194.03 o                         
  19   1   2       3846.40       3777.30       178.36 o                         
  21   1   2       1217.42       1259.83       160.93 o                         
  23   1   2       1210.02       1066.37       143.74 o                         
  25   1   2       1929.96       1887.47       233.39 o                         
 -28   2   2       2614.62       2758.08       351.81 o                         
 -26   2   2        619.94        628.14       120.29 o                         
 -24   2   2        676.94        735.47        89.06 o                         
 -22   2   2       1524.24       1624.64       130.66 o                         
 -20   2   2       3458.56       3559.90       145.09 o                         
 -18   2   2      13665.83      13555.91       246.74 o                         
 -16   2   2      11196.22      11234.20       210.75 o                         
 -14   2   2      15039.33      14728.27       203.52 o                         
 -12   2   2      10226.80      10335.47       153.37 o                         
 -10   2   2      21367.70      23695.56       238.65 o                         
  -8   2   2      10607.25      11086.62       155.19 o                         
  -6   2   2       5940.24       5645.68        96.15 o                         
  -4   2   2      25110.71      25809.66       220.93 o                         
  -2   2   2      74538.02      76478.82       521.53 o                         
   0   2   2     132980.30     141059.58       925.69 o                         
   2   2   2     131300.80     139856.00       935.45 o                         
   4   2   2     134468.48     141570.91      1000.88 o                         
   6   2   2     216857.58     235481.52      1473.60 o                         
   8   2   2      74066.57      73298.10       559.02 o                         
  10   2   2      64534.57      64981.23       529.14 o                         
  12   2   2      36410.72      36229.48       366.95 o                         
  14   2   2      19718.36      18822.86       256.73 o                         
  16   2   2       3348.69       3401.09       152.90 o                         
  18   2   2       1098.16       1092.12       141.85 o                         
  20   2   2         77.09         82.26        55.32 o                         
  22   2   2       2278.49       2445.74       205.86 o                         
  24   2   2       1924.93       1810.53       193.86 o                         
 -27   3   2        151.40        148.46       103.35 o                         
 -25   3   2       1249.14       1319.57       191.03 o                         
 -23   3   2       1893.58       2218.56       149.70 o                         
 -21   3   2       3804.16       3725.23       156.90 o                         
 -19   3   2       6444.31       6397.80       198.18 o                         
 -17   3   2      12559.21      11559.80       257.81 o                         
 -15   3   2       8671.05       8120.51       203.98 o                         
 -13   3   2      10442.05       9933.81       235.04 o                         
 -11   3   2      18656.87      17384.62       278.96 o                         
  -9   3   2       7254.51       6814.05       157.28 o                         
  -7   3   2       3615.07       3481.99       106.31 o                         
  -5   3   2       5306.59       5105.20        99.23 o                         
  -3   3   2       1944.23       2088.02        55.55 o                         
  -1   3   2       5780.70       5718.78        97.48 o                         
   1   3   2         70.98         78.73        14.59 o                         
   3   3   2        538.72        422.87        33.52 o                         
   5   3   2       2523.50       1923.64        63.44 o                         
   7   3   2       5515.50       4928.69       115.44 o                         
   9   3   2          5.34         45.12        14.70 o                         
  11   3   2        591.58        517.84        65.29 o                         
  13   3   2         12.09         -0.72        23.72 o                         
  15   3   2       1442.45       1503.26       109.70 o                         
  17   3   2       1262.17       1360.78       160.63 o                         
  19   3   2       1907.75       1783.86       190.14 o                         
  21   3   2       2517.41       2428.74       234.51 o                         
  23   3   2       3180.64       3080.72       234.62 o                         
 -26   4   2        456.97        283.79       107.68 o                         
 -24   4   2       1913.23       1921.76       174.51 o                         
 -22   4   2       3961.04       3962.00       169.57 o                         
 -20   4   2       9857.80       9821.33       263.06 o                         
 -18   4   2      27928.19      25992.12       434.60 o                         
 -16   4   2      21755.79      21335.36       374.33 o                         
 -14   4   2      19063.56      18013.22       330.50 o                         
 -12   4   2      24084.04      23355.11       366.91 o                         
 -10   4   2       5449.15       5109.47       153.26 o                         
  -8   4   2      13316.15      12415.49       235.52 o                         
  -6   4   2        903.51        982.36        51.74 o                         
  -4   4   2        314.59        391.04        41.55 o                         
  -2   4   2      18525.97      19341.87       222.80 o                         
   0   4   2      34192.43      35169.91       333.15 o                         
   2   4   2      28848.38      28436.19       321.82 o                         
   4   4   2      38084.81      38169.40       427.05 o                         
   6   4   2      22856.23      22906.62       286.23 o                         
   8   4   2      36395.34      35248.46       456.23 o                         
  10   4   2      15980.49      15130.49       286.43 o                         
  12   4   2      11385.33      11035.25       249.92 o                         
  14   4   2       2299.46       2157.43       131.28 o                         
  16   4   2        822.84        673.26       112.49 o                         
  18   4   2        557.77        490.25       102.86 o                         
  20   4   2       1457.63       1559.84       184.82 o                         
  22   4   2       3716.41       3842.85       235.52 o                         
 -25   5   2         78.12        120.04       127.01 o                         
 -23   5   2       3479.85       3393.53       191.69 o                         
 -21   5   2       4517.34       4484.51       187.85 o                         
 -19   5   2       5597.51       5320.39       199.53 o                         
 -17   5   2       9965.97       9431.28       259.33 o                         
 -15   5   2      15116.64      14632.23       318.27 o                         
 -13   5   2      11922.09      11452.83       269.52 o                         
 -11   5   2      11388.50      10877.36       254.23 o                         
  -9   5   2      12523.97      12338.81       262.63 o                         
  -7   5   2        991.82       1028.68        93.12 o                         
  -5   5   2       1054.76        970.89        73.93 o                         
  -3   5   2         85.14        137.89        25.53 o                         
  -1   5   2       2187.72       2203.08        74.26 o                         
   1   5   2       5085.88       4917.97       125.08 o                         
   3   5   2       5755.00       5475.38       132.84 o                         
   5   5   2      13824.08      13101.77       263.86 o                         
   7   5   2       4125.53       3958.23       161.05 o                         
   9   5   2       4501.33       4506.87       161.79 o                         
  11   5   2       1779.29       1878.50       139.07 o                         
  13   5   2         27.64         20.11        34.21 o                         
  15   5   2         69.50         87.27        39.84 o                         
  17   5   2        405.49        327.66        90.59 o                         
  19   5   2       2126.34       1894.10       203.56 o                         
  21   5   2       4005.77       3755.32       292.06 o                         
 -22   6   2       7711.36       7982.80       301.64 o                         
 -20   6   2       9201.95       8684.70       273.07 o                         
 -18   6   2      21137.55      21505.47       433.67 o                         
 -16   6   2      18438.12      17521.04       376.68 o                         
 -14   6   2      17457.18      17055.17       361.01 o                         
 -12   6   2      15143.55      14409.33       320.11 o                         
 -10   6   2       6956.33       6790.83       208.89 o                         
  -8   6   2      16083.68      15970.48       319.75 o                         
  -6   6   2       4136.15       4235.76       154.14 o                         
  -4   6   2       1195.91       1611.09       101.35 o                         
  -2   6   2        677.54        809.53        81.45 o                         
   0   6   2       3684.45       3286.39       110.22 o                         
   2   6   2       2363.34       2613.53       133.40 o                         
   4   6   2       6285.62       5919.12       184.01 o                         
   6   6   2        572.49        878.92        93.15 o                         
   8   6   2       6229.35       5834.26       195.81 o                         
  10   6   2       2660.82       2612.10       159.38 o                         
  12   6   2        624.27        681.69        91.30 o                         
  14   6   2         13.99        115.82        43.72 o                         
  16   6   2       2820.76       3333.11       257.22 o                         
  18   6   2       1588.83       1528.94       188.66 o                         
  20   6   2       4592.78       3704.81      1014.54 o                         
 -21   7   2        381.57        360.30       175.19 o                         
 -19   7   2         28.09         93.09        51.81 o                         
 -17   7   2        925.19       1070.56       137.04 o                         
 -15   7   2       1841.29       2107.31       169.91 o                         
 -13   7   2       1422.83       1822.95       156.62 o                         
 -11   7   2         99.69        132.22        47.05 o                         
  -9   7   2          4.91         18.83        33.79 o                         
  -7   7   2        338.60        320.66        80.94 o                         
  -5   7   2       8858.92       8787.21       271.77 o                         
  -3   7   2       7726.08       7901.03       260.57 o                         
  -1   7   2      17175.06      17013.92       453.17 o                         
   1   7   2      20185.51      21428.79       449.69 o                         
   3   7   2      36891.87      37868.66       616.07 o                         
   5   7   2      26546.12      26876.13       454.13 o                         
   7   7   2      22610.19      23006.60       428.28 o                         
   9   7   2      22187.65      21997.37       428.59 o                         
  11   7   2      11971.87      11663.86       311.79 o                         
  13   7   2       6195.32       6262.07       231.77 o                         
  15   7   2       3367.00       3467.81       224.97 o                         
  17   7   2       1875.82       1658.10       406.10 o                         
 -16   8   2         35.96        317.58        80.63 o                         
 -14   8   2         77.92        411.76       114.12 o                         
 -12   8   2        369.47        754.90       130.71 o                         
 -10   8   2        244.53        644.54       109.13 o                         
  -8   8   2       3721.59       4070.12       222.82 o                         
  -6   8   2       3458.37       3636.21       250.52 o                         
  -4   8   2       6603.10       6944.28       306.44 o                         
  -2   8   2       9727.19       8973.94       350.62 o                         
   0   8   2      12236.32      11058.05       389.22 o                         
   2   8   2      16544.83      16245.65       479.53 o                         
   4   8   2      12352.25      11559.81       400.82 o                         
   6   8   2      18854.03      18023.06       439.89 o                         
   8   8   2      11348.70      10808.50       338.95 o                         
  10   8   2       9922.73       9383.16       417.25 o                         
  12   8   2       7023.65       6849.44       269.64 o                         
  14   8   2       5532.44       4645.44       346.59 o                         
 -11   9   2      11928.49      12890.84       944.24 o                         
  -9   9   2       7275.30       7678.15       624.56 o                         
  -7   9   2       5057.24       5834.68       303.49 o                         
  -5   9   2       3260.72       3518.20       299.92 o                         
  -3   9   2         47.27        -53.09        53.09 o                         
  -1   9   2        100.76         51.37        56.94 o                         
   1   9   2       1771.78       2158.40       232.12 o                         
   3   9   2        607.13        988.35       155.10 o                         
   5   9   2       1082.39       1356.39       174.73 o                         
   7   9   2       1830.95       2456.64       346.50 o                         
 -29   1   3       8824.79       9292.51       703.22 o                         
 -27   1   3      19032.29      21636.90      1030.87 o                         
 -25   1   3      12425.66      13218.00       363.61 o                         
 -23   1   3      19640.73      20673.32       341.93 o                         
 -21   1   3      28032.64      29915.41       409.50 o                         
 -19   1   3      25975.39      26857.37       334.74 o                         
 -17   1   3      18830.88      19226.93       259.73 o                         
 -15   1   3       8945.95       9323.43       161.26 o                         
 -13   1   3         40.15        122.12        21.19 o                         
 -11   1   3      19101.79      20507.93       219.99 o                         
  -9   1   3       2363.58       1888.70        54.89 o                         
  -7   1   3      36418.50      36586.64       304.55 o                         
  -5   1   3      86727.24      93105.20       617.41 o                         
  -3   1   3      46084.08      48635.64       344.76 o                         
  -1   1   3     177277.70     197898.39      1273.36 o                         
   1   1   3      68838.07      75273.30       604.79 o                         
   3   1   3      15567.99      16215.15       162.74 o                         
   5   1   3        271.34        379.78        30.28 o                         
   7   1   3        178.27        250.97        27.25 o                         
   9   1   3       2506.21       2539.28        72.22 o                         
  11   1   3      15753.31      15732.45       211.91 o                         
  13   1   3      15357.68      15500.84       224.97 o                         
  15   1   3      49084.67      50657.26       613.22 o                         
  17   1   3      29219.36      29366.49       454.83 o                         
  19   1   3      23732.08      24597.83       478.52 o                         
  21   1   3      16000.99      16076.40       635.82 o                         
  23   1   3       7264.16       7851.03       392.44 o                         
  25   1   3       7396.99       7988.98       676.35 o                         
 -28   2   3        391.38        300.18       115.28 o                         
 -26   2   3         93.06        131.75        55.91 o                         
 -24   2   3          2.91         20.22        38.55 o                         
 -22   2   3        671.12        735.51        86.90 o                         
 -20   2   3        355.19        469.09        60.04 o                         
 -18   2   3        281.81        356.97        52.04 o                         
 -16   2   3       2313.68       2393.88        81.72 o                         
 -14   2   3       6431.82       6191.89       123.33 o                         
 -12   2   3       1712.75       1682.89        59.93 o                         
 -10   2   3      13188.99      13076.12       160.82 o                         
  -8   2   3      34533.16      34095.82       409.90 o                         
  -6   2   3      20002.52      18805.14       187.25 o                         
  -4   2   3      23637.74      22088.50       205.73 o                         
  -2   2   3      35952.14      34194.31       282.12 o                         
   0   2   3      38159.14      37650.82       306.66 o                         
   2   2   3      13042.85      12406.59       147.68 o                         
   4   2   3      25770.73      25350.54       268.71 o                         
   6   2   3      11578.90      11115.99       153.55 o                         
   8   2   3       3446.08       3514.94        86.92 o                         
  10   2   3       1375.42       1436.98        63.54 o                         
  12   2   3       1163.59       1215.90        61.14 o                         
  14   2   3       1739.25       1789.75       125.06 o                         
  16   2   3        199.66        143.61        60.59 o                         
  18   2   3        586.94        624.67       111.60 o                         
  20   2   3        140.36        162.26        71.70 o                         
  22   2   3         17.75         29.83        54.73 o                         
  24   2   3        382.32        458.72        93.92 o                         
 -27   3   3       1147.80       1493.01       319.59 o                         
 -25   3   3       1185.44       1205.18       132.45 o                         
 -23   3   3       4167.83       4450.38       193.13 o                         
 -21   3   3       2297.36       2224.71       147.68 o                         
 -19   3   3        243.12        364.36        64.40 o                         
 -17   3   3        158.76        185.53        46.11 o                         
 -15   3   3       2542.59       2295.73       105.43 o                         
 -13   3   3      11780.47      11830.81       198.96 o                         
 -11   3   3      39603.91      39893.86       460.46 o                         
  -9   3   3      65874.20      64946.38       624.73 o                         
  -7   3   3     109314.55     113939.29       784.55 o                         
  -5   3   3     131037.38     135906.03       908.36 o                         
  -3   3   3     189124.69     200879.92      1281.02 o                         
  -1   3   3      94376.94      94393.94       713.81 o                         
   1   3   3     121593.43     128007.26       900.81 o                         
   3   3   3      91972.28      95427.91       683.95 o                         
   5   3   3      41073.00      41327.95       409.31 o                         
   7   3   3      18743.31      18910.10       225.65 o                         
   9   3   3       3720.94       3630.69        92.22 o                         
  11   3   3        504.69        653.56        71.67 o                         
  13   3   3       2696.50       2490.50       115.53 o                         
  15   3   3        574.99        823.29       123.05 o                         
  17   3   3       4253.54       3935.83       215.65 o                         
  19   3   3       3144.33       3230.03       226.86 o                         
  21   3   3       2144.93       2293.63       233.70 o                         
  23   3   3        996.82       1044.60       176.13 o                         
 -26   4   3       8103.14       8085.59       320.20 o                         
 -24   4   3      10741.74      10861.52       323.37 o                         
 -22   4   3      13261.78      13290.08       384.12 o                         
 -20   4   3      15801.80      15199.08       330.48 o                         
 -18   4   3      12545.97      12242.34       283.93 o                         
 -16   4   3      13991.72      12959.78       309.37 o                         
 -14   4   3      10721.17      10606.00       243.43 o                         
 -12   4   3       3314.87       3269.21       127.82 o                         
 -10   4   3       2977.27       3055.79       117.05 o                         
  -8   4   3        685.87        863.02        77.55 o                         
  -6   4   3         11.21         32.22        16.05 o                         
  -4   4   3          4.36         56.82        14.77 o                         
  -2   4   3         50.45         48.03        15.48 o                         
   0   4   3        105.85        120.54        21.01 o                         
   2   4   3        317.49        494.01        48.97 o                         
   4   4   3       1776.36       1879.24        91.18 o                         
   6   4   3       2536.71       2517.16        90.15 o                         
   8   4   3      11939.87      11469.80       241.01 o                         
  10   4   3      10609.85      10100.77       233.28 o                         
  12   4   3      10145.15       9827.34       238.80 o                         
  14   4   3      20812.06      19968.16       489.92 o                         
  16   4   3      14236.30      12972.25       406.32 o                         
  18   4   3      11944.65      11401.62       396.49 o                         
  20   4   3      10168.54      10191.63       383.15 o                         
  22   4   3      10593.14      10453.13       824.26 o                         
 -25   5   3      29261.79      29037.38       749.56 o                         
 -23   5   3      15402.47      14027.24       377.95 o                         
 -21   5   3      15446.25      14813.29       378.86 o                         
 -19   5   3      17729.29      16970.46       364.75 o                         
 -17   5   3      11892.35      11775.03       317.99 o                         
 -15   5   3       4438.73       4270.09       166.77 o                         
 -13   5   3       3757.33       3784.27       151.28 o                         
 -11   5   3      14781.59      14494.99       292.96 o                         
  -9   5   3       9655.91       9043.57       219.37 o                         
  -7   5   3       3725.27       3446.10       128.21 o                         
  -5   5   3       2387.69       2327.09        86.53 o                         
  -3   5   3       5686.01       5391.18       118.53 o                         
  -1   5   3       5237.70       4768.93       111.40 o                         
   1   5   3        423.72        492.24        52.66 o                         
   3   5   3         16.84        176.75        37.98 o                         
   5   5   3       2973.53       2779.75       120.55 o                         
   7   5   3       4080.80       4103.48       151.38 o                         
   9   5   3      16768.73      16361.71       392.07 o                         
  11   5   3      14905.60      13892.68       303.31 o                         
  13   5   3      17553.17      16422.69       345.29 o                         
  15   5   3      18063.17      17652.84       489.09 o                         
  17   5   3      18980.62      18011.11       510.70 o                         
  19   5   3      15202.76      14190.33       459.86 o                         
 -24   6   3          6.62         62.33        76.17 o                         
 -22   6   3       1133.39       1132.36       140.42 o                         
 -20   6   3        913.98       1041.83       130.20 o                         
 -18   6   3         93.95        152.71        56.19 o                         
 -16   6   3          0.01          9.16        36.06 o                         
 -14   6   3        964.24       1116.05       114.55 o                         
 -12   6   3      10692.02      10585.50       270.84 o                         
 -10   6   3       9597.41       9709.62       251.84 o                         
  -8   6   3      14855.17      14897.18       307.79 o                         
  -6   6   3      31608.95      31280.06       458.58 o                         
  -4   6   3      36162.02      36295.93       624.70 o                         
  -2   6   3      26870.50      27643.97       406.47 o                         
   0   6   3      38593.32      37813.23       482.02 o                         
   2   6   3      27093.95      27662.16       422.25 o                         
   4   6   3       7655.04       7761.22       215.14 o                         
   6   6   3      10803.41      10955.14       267.33 o                         
   8   6   3       2999.45       2927.08       156.02 o                         
  10   6   3        548.53        685.47       103.13 o                         
  12   6   3         59.56         64.83        50.66 o                         
  14   6   3         82.52        -21.52        55.40 o                         
  16   6   3        993.88       1074.37       159.33 o                         
  18   6   3       1154.47       1060.61       246.98 o                         
 -21   7   3        993.74       1013.86       190.36 o                         
 -19   7   3         63.67        130.26        73.20 o                         
 -17   7   3        350.29        416.77        82.57 o                         
 -15   7   3         57.78         36.14        43.85 o                         
 -13   7   3       1618.51       1651.25       148.36 o                         
 -11   7   3       7647.56       7416.75       236.03 o                         
  -9   7   3       5838.48       5496.33       197.10 o                         
  -7   7   3      13739.30      13129.23       381.15 o                         
  -5   7   3      21008.77      19503.02       418.49 o                         
  -3   7   3      18881.66      18079.36       470.68 o                         
  -1   7   3       7673.03       7452.79       295.05 o                         
   1   7   3      17499.99      15945.42       373.34 o                         
   3   7   3      11001.99      10399.89       301.69 o                         
   5   7   3       5198.12       4752.64       181.64 o                         
   7   7   3       1680.66       1635.15       142.60 o                         
   9   7   3       1343.12       1256.14       127.32 o                         
  11   7   3         14.75        -14.46        39.39 o                         
  13   7   3       1166.26       1111.03       158.26 o                         
  15   7   3         12.94         98.52        66.10 o                         
 -16   8   3       1686.93       1807.33       156.67 o                         
 -14   8   3         22.18         -1.08        60.34 o                         
 -12   8   3         17.45          5.55        58.49 o                         
 -10   8   3       1896.37       2165.86       196.27 o                         
  -8   8   3       3324.69       3575.42       226.23 o                         
  -6   8   3       6773.58       7131.31       312.80 o                         
  -4   8   3      10138.31      10745.75       383.68 o                         
  -2   8   3       9572.92      10421.49       378.23 o                         
   0   8   3       7744.30       7982.70       330.92 o                         
   2   8   3       4734.30       5307.50       268.76 o                         
   4   8   3       3451.53       3641.57       247.50 o                         
   6   8   3         36.15         48.80        49.32 o                         
   8   8   3         87.52         67.76        52.90 o                         
  10   8   3       1306.96       1460.09       163.51 o                         
  12   8   3       1909.46       1914.95       232.74 o                         
 -11   9   3       2325.64       2568.74       512.10 o                         
  -9   9   3       1132.16        979.68       178.52 o                         
  -7   9   3       1967.90       1772.71       211.60 o                         
  -5   9   3       2845.78       2838.47       265.30 o                         
  -3   9   3       2609.70       2560.99       250.19 o                         
  -1   9   3       5389.32       5089.63       282.43 o                         
   1   9   3       1482.55       1488.04       189.20 o                         
   3   9   3       2407.99       2176.13       228.96 o                         
   5   9   3         96.52         63.11       101.68 o                         
   7   9   3        655.32        555.33       219.10 o                         
 -28   0   4      14145.86      15824.13       603.92 o                         
 -26   0   4      15645.57      17000.27       602.53 o                         
 -24   0   4      14352.45      15393.94       678.72 o                         
 -22   0   4       8862.53       9162.25       275.92 o                         
 -20   0   4       3452.53       3523.76       160.61 o                         
 -18   0   4      14079.63      14178.03       315.50 o                         
 -16   0   4         21.03        130.56        36.35 o                         
 -14   0   4       4349.78       3976.55       134.07 o                         
 -12   0   4      30162.43      30449.99       411.25 o                         
 -10   0   4      18263.40      19039.14       276.63 o                         
  -8   0   4      10655.41      11508.21       230.91 o                         
  -6   0   4      34862.50      36540.41       503.87 o                         
  -4   0   4      58228.21      66887.34       737.78 o                         
  -2   0   4     219165.97     246636.91      4953.81 o                         
   0   0   4       3656.09       3342.94       113.59 o                         
   2   0   4      28826.40      30618.79       465.11 o                         
   4   0   4     103946.34     115217.90      1338.53 o                         
   6   0   4     103478.59     109499.54      1637.76 o                         
   8   0   4      96493.78     101781.58      1349.73 o                         
  10   0   4     122598.88     125492.22      1674.75 o                         
  12   0   4     119165.21     123691.31      1599.23 o                         
  14   0   4      31849.34      32281.92       665.51 o                         
  16   0   4      32389.36      32245.86       693.44 o                         
  18   0   4      20769.06      21246.46       567.57 o                         
  20   0   4       8462.65       8654.60       513.92 o                         
  22   0   4       5170.74       5556.52       394.45 o                         
 -29   1   4       1131.20       1109.95       333.91 o                         
 -27   1   4       2227.10       2897.64       216.34 o                         
 -25   1   4       1679.51       1869.78       153.97 o                         
 -23   1   4       4096.70       4454.23       166.79 o                         
 -21   1   4       4196.86       4342.95       141.67 o                         
 -19   1   4       6626.34       6622.32       150.88 o                         
 -17   1   4       8526.76       8427.61       160.07 o                         
 -15   1   4      17432.06      16673.46       219.31 o                         
 -13   1   4      17170.01      16635.48       204.67 o                         
 -11   1   4      20392.26      19764.23       211.52 o                         
  -9   1   4      31976.46      30929.82       268.92 o                         
  -7   1   4      22921.31      22788.49       206.05 o                         
  -5   1   4      14178.59      13678.87       142.44 o                         
  -3   1   4      58612.28      62001.38       436.32 o                         
  -1   1   4       9203.84       9317.37       114.64 o                         
   1   1   4      10505.95      10713.77       153.56 o                         
   3   1   4      11894.15      12226.52       141.09 o                         
   5   1   4      12445.82      13036.23       155.65 o                         
   7   1   4       1327.32       1351.89        51.06 o                         
   9   1   4       5816.27       5958.58       115.04 o                         
  11   1   4       7671.68       7616.66       191.49 o                         
  13   1   4        494.91        553.65        73.78 o                         
  15   1   4       3376.15       3405.76       145.69 o                         
  17   1   4       2561.14       2599.17       164.14 o                         
  19   1   4       3607.04       3531.56       224.55 o                         
  21   1   4       1153.42       1125.33       158.98 o                         
  23   1   4       3175.05       3098.08       317.85 o                         
 -28   2   4         25.22         23.70        54.47 o                         
 -26   2   4       1814.10       1901.36       182.75 o                         
 -24   2   4        540.51        601.83       102.04 o                         
 -22   2   4       2959.96       3021.41       149.41 o                         
 -20   2   4      11306.39      11206.70       229.86 o                         
 -18   2   4      23795.51      24409.86       340.20 o                         
 -16   2   4      60736.66      62199.77       539.43 o                         
 -14   2   4      76384.73      77861.66       871.69 o                         
 -12   2   4      74358.48      74008.50       570.34 o                         
 -10   2   4     141636.19     149036.20      1319.84 o                         
  -8   2   4     136144.59     140144.31       930.42 o                         
  -6   2   4     113850.78     118920.03       792.61 o                         
  -4   2   4      48832.16      50160.86       419.57 o                         
  -2   2   4      50687.90      53113.41       408.35 o                         
   0   2   4       4455.97       4381.86        83.95 o                         
   2   2   4        178.95        389.37        58.70 o                         
   4   2   4       2977.95       3080.41        81.85 o                         
   6   2   4       2996.47       2852.29        75.76 o                         
   8   2   4      24171.73      25441.48       279.06 o                         
  10   2   4      20918.41      21407.18       262.19 o                         
  12   2   4      11478.09      11335.57       241.10 o                         
  14   2   4       6174.87       5998.37       206.45 o                         
  16   2   4       3387.29       3328.18       201.09 o                         
  18   2   4        220.54        228.83        77.46 o                         
  20   2   4        645.78        643.53       120.06 o                         
  22   2   4        324.95        232.97        76.96 o                         
 -29   3   4       1343.14       1497.49       324.04 o                         
 -27   3   4       3237.35       3659.07       214.52 o                         
 -25   3   4       2024.48       2033.35       192.94 o                         
 -23   3   4       1275.07       1326.82       135.12 o                         
 -21   3   4        574.74        723.99        98.81 o                         
 -19   3   4       1251.89       1269.70       111.30 o                         
 -17   3   4        218.48        168.36        41.63 o                         
 -15   3   4        957.29        898.98        69.34 o                         
 -13   3   4       1007.14        966.14        64.66 o                         
 -11   3   4        745.67        654.16        55.57 o                         
  -9   3   4       4154.67       3548.67        78.42 o                         
  -7   3   4        522.84        475.80        34.09 o                         
  -5   3   4        131.82        134.73        19.96 o                         
  -3   3   4        137.99        190.59        25.22 o                         
  -1   3   4        505.99        715.61        46.36 o                         
   1   3   4       6641.68       6552.02       116.60 o                         
   3   3   4       7800.45       7696.06       130.04 o                         
   5   3   4      10386.38       9971.84       155.51 o                         
   7   3   4      10186.90       9595.02       158.69 o                         
   9   3   4      12953.92      12218.25       189.90 o                         
  11   3   4      10174.89       9492.34       260.52 o                         
  13   3   4       6768.28       6097.86       253.64 o                         
  15   3   4       6491.04       5965.79       263.61 o                         
  17   3   4       2449.81       2425.88       227.54 o                         
  19   3   4       1506.23       1536.97       189.03 o                         
  21   3   4         33.13         18.56        61.96 o                         
 -28   4   4       6432.66       6143.95       413.32 o                         
 -26   4   4        536.25        447.61       102.23 o                         
 -24   4   4        674.43        849.90       116.05 o                         
 -22   4   4         73.74        144.52        57.35 o                         
 -20   4   4       1251.73       1351.71       134.63 o                         
 -18   4   4       1416.97       1733.80       133.54 o                         
 -16   4   4      14509.72      13788.78       288.00 o                         
 -14   4   4      22444.67      22124.10       361.93 o                         
 -12   4   4      35843.70      35404.60       460.65 o                         
 -10   4   4      30331.33      29717.74       400.77 o                         
  -8   4   4      29127.03      28536.97       292.28 o                         
  -6   4   4      12562.16      12565.06       176.74 o                         
  -4   4   4       6491.25       5865.88       116.87 o                         
  -2   4   4      15499.62      16978.77       216.91 o                         
   0   4   4        472.40        666.96        57.35 o                         
   2   4   4       7417.94       7064.63       131.78 o                         
   4   4   4       9412.77       8769.97       171.15 o                         
   6   4   4      34525.37      33415.52       389.67 o                         
   8   4   4      17803.87      16645.40       334.81 o                         
  10   4   4      21180.12      20256.27       347.16 o                         
  12   4   4      15002.87      13884.55       394.78 o                         
  14   4   4      20843.98      19314.94       494.77 o                         
  16   4   4       7530.49       6994.23       302.10 o                         
  18   4   4       3050.19       2847.52       258.23 o                         
  20   4   4        929.98        778.21       155.76 o                         
 -25   5   4       2397.03       2201.90       225.94 o                         
 -23   5   4        921.47        760.13       104.51 o                         
 -21   5   4        443.14        432.96        82.65 o                         
 -19   5   4         15.55         10.63        37.40 o                         
 -17   5   4       1285.42       1386.62       126.17 o                         
 -15   5   4       2711.67       2688.44       130.98 o                         
 -13   5   4       1663.45       1802.23       133.74 o                         
 -11   5   4      13494.91      13295.18       277.67 o                         
  -9   5   4       2657.70       2585.66       114.29 o                         
  -7   5   4       7593.80       7466.01       190.44 o                         
  -5   5   4       4706.73       4679.04       125.26 o                         
  -3   5   4        136.44        159.08        28.20 o                         
  -1   5   4        317.05        376.35        41.94 o                         
   1   5   4       1121.35       1143.10        75.19 o                         
   3   5   4       4819.36       4697.34       154.81 o                         
   5   5   4      14682.00      13841.00       282.24 o                         
   7   5   4       5976.34       5573.39       193.37 o                         
   9   5   4      17691.47      16540.60       328.72 o                         
  11   5   4      13492.34      12538.43       386.39 o                         
  13   5   4       6794.75       6512.93       286.40 o                         
  15   5   4       5797.10       5255.56       266.10 o                         
  17   5   4       3000.37       2742.52       251.11 o                         
  19   5   4        803.74        907.24       258.58 o                         
 -24   6   4       1768.49       1677.00       275.91 o                         
 -22   6   4        357.61        297.98        73.43 o                         
 -20   6   4        114.74        164.33        64.81 o                         
 -18   6   4        100.14        225.28        61.38 o                         
 -16   6   4       1193.27       1330.58       127.29 o                         
 -14   6   4       2933.06       3049.84       159.08 o                         
 -12   6   4       7842.20       7042.38       218.20 o                         
 -10   6   4       3527.88       3425.26       148.15 o                         
  -8   6   4       1770.29       1967.17       131.83 o                         
  -6   6   4        590.75        749.45        84.53 o                         
  -4   6   4          9.27        204.31        54.65 o                         
  -2   6   4        127.26        118.17        32.07 o                         
   0   6   4       3368.79       3536.93       137.87 o                         
   2   6   4       7553.25       7447.26       208.26 o                         
   4   6   4      16660.12      16683.61       330.68 o                         
   6   6   4      21210.47      19888.62       373.90 o                         
   8   6   4      18254.38      18255.86       394.69 o                         
  10   6   4      13160.06      12144.73       300.60 o                         
  12   6   4      14128.22      13105.47       424.08 o                         
  14   6   4      15740.97      15222.88       474.30 o                         
  16   6   4       9587.49       9865.06       385.68 o                         
 -21   7   4       2034.62       2179.96       236.13 o                         
 -19   7   4       5612.63       5455.68       279.05 o                         
 -17   7   4      11890.96      12765.32       369.58 o                         
 -15   7   4       8951.32       9410.15       280.01 o                         
 -13   7   4      24580.84      25516.12       510.68 o                         
 -11   7   4      25224.69      25490.16       459.31 o                         
  -9   7   4      24863.03      25764.98       506.65 o                         
  -7   7   4      21997.53      22403.62       507.59 o                         
  -5   7   4      25352.39      25593.55       487.07 o                         
  -3   7   4       8732.84       8822.25       320.89 o                         
  -1   7   4       3905.27       3846.24       212.75 o                         
   1   7   4       3819.42       3624.62       174.12 o                         
   3   7   4        127.35        152.32        50.02 o                         
   5   7   4        204.33        255.24        57.68 o                         
   7   7   4       1295.02       1570.10       141.94 o                         
   9   7   4        536.89        636.91        99.73 o                         
  11   7   4       2996.11       3333.20       259.09 o                         
  13   7   4        343.79        303.37        84.19 o                         
 -18   8   4       5937.51       5675.81       500.54 o                         
 -16   8   4       9667.78       9220.23       373.87 o                         
 -14   8   4      12678.89      12192.59       417.31 o                         
 -12   8   4      10854.36      10518.75       344.08 o                         
 -10   8   4      13682.58      12624.85       462.73 o                         
  -8   8   4      14262.12      13568.08       384.82 o                         
  -6   8   4      11898.47      11308.04       396.44 o                         
  -4   8   4       6848.27       6868.68       307.50 o                         
  -2   8   4       5955.96       5518.66       274.09 o                         
   0   8   4       4290.52       4390.88       246.61 o                         
   2   8   4       1194.25       1197.92       163.50 o                         
   4   8   4        572.18        980.18       145.54 o                         
   6   8   4        639.57       1011.80       128.56 o                         
   8   8   4          0.35        256.87        73.55 o                         
  10   8   4         72.89        389.68        98.73 o                         
 -11   9   4        690.79       1000.14       237.25 o                         
  -9   9   4       1841.18       2276.86       351.11 o                         
  -7   9   4        746.54        784.56       135.58 o                         
  -5   9   4          3.20          0.58        58.83 o                         
  -3   9   4        135.42         87.58        67.00 o                         
  -1   9   4        627.00        682.12       130.89 o                         
   1   9   4       4174.12       4357.33       275.16 o                         
   3   9   4       7836.80       8517.40       446.14 o                         
   5   9   4       9147.33       9906.73       534.30 o                         
 -29   1   5        464.55        592.71       131.97 o                         
 -27   1   5       1333.37       1694.54       171.70 o                         
 -25   1   5       3907.25       4148.07       177.80 o                         
 -23   1   5       9321.24       9447.55       263.96 o                         
 -21   1   5      23208.83      24048.83       361.32 o                         
 -19   1   5       7459.15       7861.56       161.01 o                         
 -17   1   5      26906.40      27047.16       308.51 o                         
 -15   1   5      21708.16      22041.29       256.60 o                         
 -13   1   5      18037.96      18023.51       221.95 o                         
 -11   1   5       7993.50       8381.50       131.90 o                         
  -9   1   5       5029.94       4971.00        96.61 o                         
  -7   1   5      18740.10      18989.17       207.47 o                         
  -5   1   5      55596.30      59697.50       437.26 o                         
  -3   1   5      35727.48      36033.34       318.26 o                         
  -1   1   5     103995.55     114038.25       759.32 o                         
   1   1   5      92181.07      98716.55       807.01 o                         
   3   1   5     113036.87     123274.19      1022.60 o                         
   5   1   5     126051.40     138507.05      1156.00 o                         
   7   1   5      33777.83      33771.46       427.06 o                         
   9   1   5      23494.27      23540.89       359.77 o                         
  11   1   5      10195.02      10190.23       236.14 o                         
  13   1   5       1314.83       1413.78       119.59 o                         
  15   1   5        127.58        126.32        44.83 o                         
  17   1   5        417.29        433.37        84.53 o                         
  19   1   5       4086.23       3970.12       269.33 o                         
  21   1   5       8716.89       8806.60       348.81 o                         
 -30   2   5       1558.17       1587.72       333.04 o                         
 -28   2   5       1270.37       1280.18       165.10 o                         
 -26   2   5       1613.99       1678.03       177.35 o                         
 -24   2   5       4176.82       4537.01       218.00 o                         
 -22   2   5       8924.26       8760.48       274.15 o                         
 -20   2   5       6881.67       6792.08       189.99 o                         
 -18   2   5      10217.35      10021.80       199.23 o                         
 -16   2   5      16473.07      15424.92       213.60 o                         
 -14   2   5       9337.65       8618.67       154.43 o                         
 -12   2   5       8511.29       8515.01       135.18 o                         
 -10   2   5      13287.70      12645.66       163.31 o                         
  -8   2   5      14368.26      14084.80       169.77 o                         
  -6   2   5        748.26        773.65        41.72 o                         
  -4   2   5       1227.22       1135.68        45.76 o                         
  -2   2   5       5039.37       5081.11       101.20 o                         
   0   2   5         63.51        105.14        18.68 o                         
   2   2   5         34.80         85.26        17.13 o                         
   4   2   5       2725.42       2791.95        79.89 o                         
   6   2   5         62.46        136.04        24.89 o                         
   8   2   5          0.29         23.89        17.29 o                         
  10   2   5       2220.96       2193.14       107.68 o                         
  12   2   5       1853.97       1884.85       114.34 o                         
  14   2   5       2897.75       2530.94       198.63 o                         
  16   2   5       3124.34       3025.96       208.97 o                         
  18   2   5       3302.30       3294.28       246.33 o                         
  20   2   5       2596.49       2483.23       240.25 o                         
  22   2   5       3323.31       3258.79       367.43 o                         
 -29   3   5       3955.26       4197.90       305.92 o                         
 -27   3   5       8222.60       8371.53       325.32 o                         
 -25   3   5      16194.42      16409.81       447.74 o                         
 -23   3   5      26590.31      27803.82       579.46 o                         
 -21   3   5      28780.01      29553.86       508.35 o                         
 -19   3   5      68318.66      66820.84       821.10 o                         
 -17   3   5      47727.57      46650.82       561.55 o                         
 -15   3   5      54662.70      55201.23       542.33 o                         
 -13   3   5      43473.79      43825.44       524.27 o                         
 -11   3   5      34112.19      35169.43       407.68 o                         
  -9   3   5      15481.34      15495.22       194.51 o                         
  -7   3   5       3537.25       3768.42        86.62 o                         
  -5   3   5        901.63       1288.26        56.20 o                         
  -3   3   5       9545.01       9819.79       150.05 o                         
  -1   3   5       9801.00       9633.04       149.94 o                         
   1   3   5      18363.59      18188.20       221.18 o                         
   3   3   5       9439.37       8822.07       147.86 o                         
   5   3   5      11886.05      11934.23       181.02 o                         
   7   3   5       6186.98       5847.15       127.02 o                         
   9   3   5        354.12        425.51        66.59 o                         
  11   3   5        106.93        208.93        65.70 o                         
  13   3   5       1858.76       1994.80       197.05 o                         
  15   3   5       9895.08       9779.60       351.65 o                         
  17   3   5      12505.50      12529.09       416.87 o                         
  19   3   5      10191.75       9862.84       377.61 o                         
  21   3   5      14833.25      13209.77       899.59 o                         
 -28   4   5        758.39        684.85       168.88 o                         
 -26   4   5       1773.94       1971.32       204.52 o                         
 -24   4   5        379.11        350.70        85.75 o                         
 -22   4   5          5.51          5.99        38.76 o                         
 -20   4   5         11.35         45.62        36.54 o                         
 -18   4   5         30.33         47.47        31.52 o                         
 -16   4   5         24.65          7.25        27.27 o                         
 -14   4   5        169.24        253.14        49.74 o                         
 -12   4   5       2423.25       2307.89       104.07 o                         
 -10   4   5        546.65        726.08        63.80 o                         
  -8   4   5      13169.14      12545.71       182.23 o                         
  -6   4   5      21289.13      21401.45       254.83 o                         
  -4   4   5      17830.36      16950.04       222.69 o                         
  -2   4   5      39807.68      39093.59       380.40 o                         
   0   4   5      43396.56      42862.09       408.19 o                         
   2   4   5      35720.65      34822.48       357.34 o                         
   4   4   5      26522.95      25237.67       359.96 o                         
   6   4   5      43560.28      41474.78       467.74 o                         
   8   4   5      14419.86      13052.13       266.86 o                         
  10   4   5      10479.55       9877.76       327.39 o                         
  12   4   5       7326.46       6896.63       284.02 o                         
  14   4   5       2856.84       2737.94       241.74 o                         
  16   4   5       1070.08       1230.03       168.56 o                         
  18   4   5        218.11        160.00        71.68 o                         
 -25   5   5        164.93        222.75        80.45 o                         
 -23   5   5        598.41        724.02       121.85 o                         
 -21   5   5       1023.87        970.95       121.74 o                         
 -19   5   5       1769.51       1750.53       182.27 o                         
 -17   5   5       3260.93       3222.00       147.11 o                         
 -15   5   5       1202.66       1358.80       118.86 o                         
 -13   5   5       1120.49       1331.71       113.84 o                         
 -11   5   5       5807.92       5703.07       175.98 o                         
  -9   5   5         45.20         87.72        30.63 o                         
  -7   5   5      14847.01      14431.63       246.32 o                         
  -5   5   5      32667.14      32489.85       390.56 o                         
  -3   5   5      40783.62      40075.83       409.99 o                         
  -1   5   5      55428.85      54662.33       507.08 o                         
   1   5   5      67148.03      67903.14       653.66 o                         
   3   5   5      55055.87      53820.70       629.61 o                         
   5   5   5      15840.85      14681.14       318.32 o                         
   7   5   5      55578.88      53872.29       652.58 o                         
   9   5   5      24525.07      23165.08       569.17 o                         
  11   5   5       9624.17       9061.54       334.86 o                         
  13   5   5       4999.55       4942.50       255.31 o                         
  15   5   5       1135.20       1068.93       151.46 o                         
  17   5   5         21.14         68.90        54.52 o                         
 -24   6   5       6220.76       6117.96       430.73 o                         
 -22   6   5       9321.84       9808.92       323.58 o                         
 -20   6   5      13125.26      13183.78       419.19 o                         
 -18   6   5      14631.31      14596.09       381.99 o                         
 -16   6   5      16493.95      16437.21       359.87 o                         
 -14   6   5      19398.99      19730.59       386.78 o                         
 -12   6   5      12000.97      12025.46       287.02 o                         
 -10   6   5       8307.21       8326.78       229.42 o                         
  -8   6   5       2021.52       2178.82       139.23 o                         
  -6   6   5       1288.49       1429.30       115.24 o                         
  -4   6   5         21.81         42.96        29.54 o                         
  -2   6   5       1687.91       1683.99        90.41 o                         
   0   6   5       1041.96       1134.74       104.50 o                         
   2   6   5       2015.50       2154.93       150.39 o                         
   4   6   5       7793.39       7573.95       221.73 o                         
   6   6   5        337.63        371.32        72.54 o                         
   8   6   5         44.46         49.11        39.43 o                         
  10   6   5         36.04         54.79        54.55 o                         
  12   6   5        401.47        367.21       100.30 o                         
  14   6   5       4474.93       4526.93       259.27 o                         
 -21   7   5       5216.25       4823.68       293.09 o                         
 -19   7   5      14447.71      14524.83       406.72 o                         
 -17   7   5       5815.09       5886.85       250.67 o                         
 -15   7   5       5688.63       5247.37       212.36 o                         
 -13   7   5       5668.44       5012.33       218.92 o                         
 -11   7   5       3691.33       3277.76       164.09 o                         
  -9   7   5        267.10        243.83        62.05 o                         
  -7   7   5        501.87        553.13       103.37 o                         
  -5   7   5        261.12        269.82        65.48 o                         
  -3   7   5       3709.21       3459.50       202.00 o                         
  -1   7   5       2869.42       2996.28       225.45 o                         
   1   7   5       1334.82       1446.64       142.96 o                         
   3   7   5       2264.27       2352.14       145.68 o                         
   5   7   5       3101.56       2918.15       161.25 o                         
   7   7   5        179.27        200.67        59.19 o                         
   9   7   5        494.61        643.41       126.49 o                         
  11   7   5        200.34        305.45        92.23 o                         
  13   7   5        419.26        201.32       121.82 o                         
 -18   8   5       4921.90       5305.44       368.44 o                         
 -16   8   5       4761.62       5039.36       289.72 o                         
 -14   8   5       2878.89       3242.38       253.49 o                         
 -12   8   5       3462.15       3663.16       215.68 o                         
 -10   8   5          5.22         16.42        50.99 o                         
  -8   8   5         13.73         -2.48        55.74 o                         
  -6   8   5       1676.53       2010.55       215.99 o                         
  -4   8   5       2558.35       3136.77       269.63 o                         
  -2   8   5       7712.37       8755.03       347.84 o                         
   0   8   5       8862.51      10029.12       383.04 o                         
   2   8   5      10677.83      12201.28       417.12 o                         
   4   8   5       9248.33      10182.63       333.80 o                         
   6   8   5       6157.70       6997.31       273.91 o                         
   8   8   5       4533.06       4585.56       387.67 o                         
  10   8   5       1156.25       1343.37       302.15 o                         
 -11   9   5        513.65        320.48       155.40 o                         
  -9   9   5         25.55        227.69       120.28 o                         
  -7   9   5          5.15        113.33        69.87 o                         
  -5   9   5        346.14        420.14       104.57 o                         
  -3   9   5        176.25        419.16       100.85 o                         
  -1   9   5        144.11        256.51        83.68 o                         
   1   9   5        847.03        960.02       178.57 o                         
   3   9   5        995.44       1112.63       228.59 o                         
 -30   0   6        422.72        587.80       164.81 o                         
 -28   0   6       3010.96       3508.06       283.40 o                         
 -26   0   6       3952.43       4337.45       303.70 o                         
 -24   0   6        127.84        173.47        65.33 o                         
 -22   0   6        336.66        344.24        81.07 o                         
 -20   0   6      10335.43      10394.97       317.35 o                         
 -18   0   6       6680.14       6433.88       202.70 o                         
 -16   0   6      19085.75      19250.21       440.42 o                         
 -14   0   6      38132.83      37520.23       488.41 o                         
 -12   0   6      83588.23      89298.84      1096.74 o                         
 -10   0   6     145393.69     152759.92      1660.01 o                         
  -8   0   6     122393.41     128435.86      1410.57 o                         
  -6   0   6     134919.92     141992.00      1305.07 o                         
  -4   0   6     211468.36     228639.33      2370.91 o                         
  -2   0   6     244921.59     269603.84      4996.08 o                         
   0   0   6      96497.30     105314.07      1257.88 o                         
   2   0   6      45518.10      47730.21       714.49 o                         
   4   0   6      22231.29      22521.68       458.85 o                         
   6   0   6       7257.47       7393.34       259.95 o                         
   8   0   6        115.18        167.27        66.00 o                         
  10   0   6        126.44        195.83        70.88 o                         
  12   0   6        209.36        261.44        74.88 o                         
  14   0   6      18778.20      19158.41       536.81 o                         
  16   0   6       4322.07       4241.74       264.58 o                         
  18   0   6       1368.78       1471.37       195.39 o                         
  20   0   6        974.15        842.39       198.78 o                         
 -31   1   6       2574.78       2537.21       264.02 o                         
 -29   1   6       3958.35       4305.57       270.48 o                         
 -27   1   6       3848.55       4082.73       236.19 o                         
 -25   1   6       5531.53       5716.07       211.10 o                         
 -23   1   6       7428.34       7748.00       240.11 o                         
 -21   1   6       5160.28       5367.15       163.42 o                         
 -19   1   6       6973.23       7014.67       164.55 o                         
 -17   1   6      10401.27      10094.05       169.63 o                         
 -15   1   6       7910.40       7539.48       131.03 o                         
 -13   1   6       5622.46       5426.37       115.82 o                         
 -11   1   6      12978.79      13091.83       180.57 o                         
  -9   1   6       4511.12       4476.82        94.06 o                         
  -7   1   6       3679.65       3677.14        72.54 o                         
  -5   1   6       9738.77       9972.21       133.50 o                         
  -3   1   6      11080.33      11676.35       158.58 o                         
  -1   1   6       3994.78       4060.01        82.08 o                         
   1   1   6       3917.00       3938.68       125.76 o                         
   3   1   6      14717.46      15178.54       250.56 o                         
   5   1   6       4925.22       4890.21       143.74 o                         
   7   1   6       8017.95       7899.48       195.84 o                         
   9   1   6       8926.97       8566.36       216.75 o                         
  11   1   6      13946.72      13536.51       290.62 o                         
  13   1   6       1237.87       1162.90       113.74 o                         
  15   1   6       8863.49       8497.75       247.56 o                         
  17   1   6       6095.59       5816.72       246.23 o                         
  19   1   6       2505.27       2515.55       210.99 o                         
  21   1   6       2184.64       1856.65       420.22 o                         
 -30   2   6      14007.39      13762.15       537.20 o                         
 -28   2   6      20376.59      20980.46       527.85 o                         
 -26   2   6      16700.45      16905.75       451.41 o                         
 -24   2   6      23593.24      23866.73       525.17 o                         
 -22   2   6      27468.76      28173.70       480.67 o                         
 -20   2   6      14458.75      14643.58       296.53 o                         
 -18   2   6      12210.79      11959.05       211.23 o                         
 -16   2   6       3432.06       3525.83        93.51 o                         
 -14   2   6        240.93        400.71        37.64 o                         
 -12   2   6      18794.00      19784.52       225.72 o                         
 -10   2   6       2599.53       2237.32        63.26 o                         
  -8   2   6      21243.38      21007.55       235.29 o                         
  -6   2   6      33441.07      33635.72       310.04 o                         
  -4   2   6      32820.54      33958.34       335.18 o                         
  -2   2   6      13911.82      14291.34       181.77 o                         
   0   2   6      10952.70      11129.24       158.97 o                         
   2   2   6       3115.44       3215.11        80.63 o                         
   4   2   6       8502.87       9063.62       155.24 o                         
   6   2   6       5245.05       5030.07       133.22 o                         
   8   2   6      15780.83      15876.25       294.08 o                         
  10   2   6      26717.99      26819.23       417.13 o                         
  12   2   6      34384.11      33912.72       500.33 o                         
  14   2   6      30139.65      29017.01       624.43 o                         
  16   2   6      30075.81      29804.46       660.53 o                         
  18   2   6      21965.86      22142.12       579.43 o                         
  20   2   6      11475.56      11294.46       480.14 o                         
 -29   3   6        215.13        175.97        74.27 o                         
 -27   3   6        136.44        102.61        62.37 o                         
 -25   3   6        410.28        384.93        87.99 o                         
 -23   3   6        194.14        156.01        59.53 o                         
 -21   3   6         74.80         82.48        45.60 o                         
 -19   3   6        324.42        486.64        75.50 o                         
 -17   3   6         39.71         91.44        35.29 o                         
 -15   3   6       1364.50       1455.49        76.34 o                         
 -13   3   6       5963.71       5703.81       116.66 o                         
 -11   3   6      11329.97      10883.95       165.19 o                         
  -9   3   6      10031.93       9594.17       152.10 o                         
  -7   3   6      21485.96      20361.86       237.41 o                         
  -5   3   6      23398.88      22809.57       277.50 o                         
  -3   3   6       7847.86       7300.73       133.61 o                         
  -1   3   6      17375.15      17224.21       233.39 o                         
   1   3   6      11365.43      10918.41       170.65 o                         
   3   3   6       6968.25       7140.17       137.87 o                         
   5   3   6         97.68         93.89        22.94 o                         
   7   3   6       1579.61       1702.32        97.50 o                         
   9   3   6        152.37        161.49        47.35 o                         
  11   3   6        321.38        291.40        79.89 o                         
  13   3   6         50.83        120.84        60.95 o                         
  15   3   6        587.88        546.17       115.26 o                         
  17   3   6        470.19        298.45        98.46 o                         
  19   3   6        183.30        195.18        72.28 o                         
 -28   4   6       3681.20       4186.04       278.40 o                         
 -26   4   6       7057.33       7483.57       359.00 o                         
 -24   4   6       8413.85       8414.84       322.26 o                         
 -22   4   6       6185.14       5706.49       254.31 o                         
 -20   4   6        306.51        418.40        71.35 o                         
 -18   4   6        369.44        367.91        78.14 o                         
 -16   4   6        159.47        283.76        57.11 o                         
 -14   4   6       7006.21       6698.89       183.36 o                         
 -12   4   6       3668.36       3444.73       108.38 o                         
 -10   4   6      34249.98      32427.22       340.87 o                         
  -8   4   6      38439.78      36998.61       371.71 o                         
  -6   4   6      49878.59      50028.02       458.28 o                         
  -4   4   6      29060.81      28002.54       313.44 o                         
  -2   4   6      22387.74      21046.54       265.74 o                         
   0   4   6      19035.92      18370.24       245.57 o                         
   2   4   6       7014.21       6654.98       140.69 o                         
   4   4   6       4465.70       4085.70       123.12 o                         
   6   4   6        261.87        352.28        56.29 o                         
   8   4   6       2474.22       2598.10       195.74 o                         
  10   4   6       8667.13       8509.63       313.77 o                         
  12   4   6       9875.93       8887.05       336.19 o                         
  14   4   6       4797.14       4511.79       246.99 o                         
  16   4   6       8245.78       8229.41       344.03 o                         
  18   4   6       7092.38       6007.28       585.86 o                         
 -25   5   6        482.47        457.09       105.12 o                         
 -23   5   6       1159.66       1172.07       155.06 o                         
 -21   5   6       1582.30       1627.24       155.35 o                         
 -19   5   6        285.64        375.92        77.00 o                         
 -17   5   6        233.47        227.09        61.05 o                         
 -15   5   6        520.21        519.77        74.00 o                         
 -13   5   6       4129.16       3930.76       150.48 o                         
 -11   5   6      13584.99      13438.99       277.61 o                         
  -9   5   6       8995.74       8543.03       212.89 o                         
  -7   5   6      18575.47      17525.41       247.52 o                         
  -5   5   6      20798.86      20225.13       297.90 o                         
  -3   5   6      16971.84      16498.19       243.71 o                         
  -1   5   6      13566.31      12778.97       260.58 o                         
   1   5   6      10543.15      10042.93       207.39 o                         
   3   5   6       1529.11       1526.98       129.41 o                         
   5   5   6       1557.79       1660.29       130.79 o                         
   7   5   6         24.93         51.71        47.17 o                         
   9   5   6        479.12        481.18       102.67 o                         
  11   5   6        852.01        866.27       134.04 o                         
  13   5   6       1854.77       1774.36       206.45 o                         
  15   5   6       2734.35       2427.72       244.86 o                         
 -24   6   6        462.66        429.29       177.49 o                         
 -22   6   6        351.76        318.51       100.34 o                         
 -20   6   6        710.50        946.65       129.17 o                         
 -18   6   6       1316.91       1542.31       155.84 o                         
 -16   6   6       3163.12       3253.79       176.24 o                         
 -14   6   6       7698.57       7562.75       228.26 o                         
 -12   6   6       6517.89       6543.48       206.98 o                         
 -10   6   6      25850.29      24834.69       417.16 o                         
  -8   6   6      30218.91      29308.84       450.91 o                         
  -6   6   6      31115.64      29651.46       460.52 o                         
  -4   6   6      24315.90      23529.63       414.58 o                         
  -2   6   6      16081.75      15938.89       279.22 o                         
   0   6   6      18817.87      18786.56       350.45 o                         
   2   6   6       5626.72       5331.65       183.08 o                         
   4   6   6      11494.14      11389.97       300.69 o                         
   6   6   6        574.04        768.49       109.17 o                         
   8   6   6         11.05        133.83        65.16 o                         
  10   6   6        487.77        586.59       115.94 o                         
  12   6   6       1237.89       1259.87       175.94 o                         
  14   6   6        146.10        477.41       168.89 o                         
 -21   7   6      11390.38      12202.84       822.39 o                         
 -19   7   6       6317.84       6624.24       277.08 o                         
 -17   7   6       3090.21       3041.83       215.24 o                         
 -15   7   6       1057.60       1059.25       128.25 o                         
 -13   7   6        268.97        251.69        56.83 o                         
 -11   7   6         16.47         40.24        41.22 o                         
  -9   7   6       2109.43       2402.79       172.12 o                         
  -7   7   6        484.49        614.26       102.28 o                         
  -5   7   6       3703.52       3768.70       186.03 o                         
  -3   7   6       1941.94       2602.71       233.06 o                         
  -1   7   6       1533.91       1827.22       188.39 o                         
   1   7   6         41.14         40.86        38.70 o                         
   3   7   6        572.05        568.33        84.68 o                         
   5   7   6       1145.60       1334.21       142.69 o                         
   7   7   6       5541.76       5646.71       280.27 o                         
   9   7   6       6973.67       7111.06       328.07 o                         
  11   7   6       8814.31       8731.89       676.32 o                         
 -18   8   6       2250.55       1835.84       411.62 o                         
 -16   8   6       1576.63       1555.38       238.47 o                         
 -14   8   6       1114.36       1185.00       167.94 o                         
 -12   8   6          3.92        110.63        56.26 o                         
 -10   8   6        307.17        652.25       108.65 o                         
  -8   8   6         25.51        273.52        81.37 o                         
  -6   8   6         53.87        380.79        91.61 o                         
  -4   8   6          5.11        385.25        94.50 o                         
  -2   8   6         11.16        369.14        94.56 o                         
   0   8   6       1095.56       1882.41       206.08 o                         
   2   8   6        240.36        415.25       104.53 o                         
   4   8   6       3192.13       3579.21       202.57 o                         
   6   8   6       3190.90       3459.32       322.00 o                         
   8   8   6       4033.08       3462.27       422.02 o                         
  -9   9   6      12895.70      13984.29       936.34 o                         
  -5   9   6      15489.45      15934.90       569.35 o                         
  -3   9   6      20345.46      22776.67       702.32 o                         
  -1   9   6       8491.95       9181.38       431.15 o                         
   1   9   6       9668.00      10027.78       584.48 o                         
 -31   1   7       1572.55       1507.49       206.11 o                         
 -29   1   7         48.11         21.99        74.37 o                         
 -27   1   7        976.91       1126.87       123.49 o                         
 -25   1   7         69.49        230.25        59.96 o                         
 -23   1   7       3728.41       4180.03       174.32 o                         
 -21   1   7      12191.29      12391.75       255.97 o                         
 -19   1   7      32170.48      32687.78       433.84 o                         
 -17   1   7      53115.95      53233.57       576.28 o                         
 -15   1   7      53409.83      55605.18       516.30 o                         
 -13   1   7      43144.58      41959.88       438.59 o                         
 -11   1   7     103589.45     108869.43       829.43 o                         
  -9   1   7      65140.52      67556.98       561.31 o                         
  -7   1   7      32623.75      34054.12       316.10 o                         
  -5   1   7      38385.67      41558.97       358.40 o                         
  -3   1   7        396.47        795.04        45.74 o                         
  -1   1   7       3373.22       3371.79        77.41 o                         
   1   1   7       5220.33       5115.60       139.61 o                         
   3   1   7       9498.41       9648.28       207.45 o                         
   5   1   7      26195.43      26720.42       391.34 o                         
   7   1   7      29685.36      31014.08       449.11 o                         
   9   1   7      20466.69      20729.76       370.83 o                         
  11   1   7      23557.17      23280.71       412.91 o                         
  13   1   7       2756.61       2811.38       155.95 o                         
  15   1   7       1539.35       1524.75       158.68 o                         
  17   1   7        123.81        148.28        63.47 o                         
  19   1   7        261.94        339.67        86.64 o                         
 -30   2   7       3115.62       3101.75       214.17 o                         
 -28   2   7       2038.82       2099.47       210.47 o                         
 -26   2   7       1369.43       1405.21       163.61 o                         
 -24   2   7       3464.02       3793.82       200.35 o                         
 -22   2   7       1782.29       1854.60       136.46 o                         
 -20   2   7        612.65        660.20        86.66 o                         
 -18   2   7        751.25        825.29        76.42 o                         
 -16   2   7        762.61        882.13        76.62 o                         
 -14   2   7        514.31        482.36        42.17 o                         
 -12   2   7        385.17        530.56        38.66 o                         
 -10   2   7       2019.92       2052.57        62.02 o                         
  -8   2   7        231.53        289.83        34.05 o                         
  -6   2   7       1834.42       1893.15        61.63 o                         
  -4   2   7       1761.31       1567.85        60.37 o                         
  -2   2   7       9147.51       9294.29       148.90 o                         
   0   2   7       6021.84       5876.37       130.44 o                         
   2   2   7      15052.54      14566.41       194.03 o                         
   4   2   7      11937.61      11409.29       236.29 o                         
   6   2   7       9492.79       9067.95       247.42 o                         
   8   2   7       8668.44       8196.76       217.19 o                         
  10   2   7       5870.97       5420.79       183.54 o                         
  12   2   7      10868.69       9915.46       310.44 o                         
  14   2   7       1485.19       1522.63       186.24 o                         
  16   2   7       3226.14       3017.46       236.88 o                         
  18   2   7       1252.51       1443.01       187.02 o                         
 -29   3   7       7209.13       6865.19       314.62 o                         
 -27   3   7       7463.47       8038.84       325.74 o                         
 -25   3   7       2308.55       2310.80       211.76 o                         
 -23   3   7        457.83        576.08       101.69 o                         
 -21   3   7          6.44         71.05        46.97 o                         
 -19   3   7        685.39        785.73       113.11 o                         
 -17   3   7       5051.85       4956.35       151.30 o                         
 -15   3   7      12348.78      12148.29       237.53 o                         
 -13   3   7       7833.62       7226.01       137.13 o                         
 -11   3   7       8086.53       8079.99       143.80 o                         
  -9   3   7       4488.07       4006.72        97.86 o                         
  -7   3   7        830.47        930.62        62.68 o                         
  -5   3   7       6076.75       6332.16       136.57 o                         
  -3   3   7       2192.88       1938.82        69.88 o                         
  -1   3   7      21446.95      22332.49       268.71 o                         
   1   3   7      46777.11      48973.16       450.97 o                         
   3   3   7      48981.83      49603.76       459.96 o                         
   5   3   7      58341.71      59278.09       661.39 o                         
   7   3   7      51768.10      51275.93       619.80 o                         
   9   3   7      49991.46      49343.97       831.04 o                         
  11   3   7      27802.59      26928.55       602.63 o                         
  13   3   7      26467.43      24606.04       595.47 o                         
  15   3   7      12291.95      12334.87       426.79 o                         
  17   3   7       5564.88       5730.95       290.75 o                         
 -28   4   7        967.04       1078.34       181.03 o                         
 -26   4   7        775.14        792.76       131.09 o                         
 -24   4   7       2630.27       2629.79       231.02 o                         
 -22   4   7       6855.69       6695.08       278.93 o                         
 -20   4   7       8280.90       8179.22       294.02 o                         
 -18   4   7      16040.29      15744.09       349.88 o                         
 -16   4   7      25542.29      24870.70       438.69 o                         
 -14   4   7      27048.54      26169.59       411.46 o                         
 -12   4   7      25964.96      24900.54       330.09 o                         
 -10   4   7      31220.44      30475.64       337.32 o                         
  -8   4   7      25329.46      24095.57       290.58 o                         
  -6   4   7      22316.46      21962.13       276.73 o                         
  -4   4   7      11307.83      11140.77       189.19 o                         
  -2   4   7       6844.41       6678.17       144.27 o                         
   0   4   7       2798.39       2769.35        92.21 o                         
   2   4   7        349.76        410.90        47.94 o                         
   4   4   7         19.60         28.71        24.81 o                         
   6   4   7        337.68        435.40        93.34 o                         
   8   4   7         44.49         54.03        51.06 o                         
  10   4   7        632.03        524.48       107.66 o                         
  12   4   7        555.30        592.34       113.24 o                         
  14   4   7        250.19        312.95        94.80 o                         
  16   4   7        647.97        678.14       126.74 o                         
 -25   5   7       2683.83       2511.12       239.72 o                         
 -23   5   7       5719.36       5913.65       277.41 o                         
 -21   5   7      14212.54      14602.96       429.35 o                         
 -19   5   7      19061.96      18463.04       425.57 o                         
 -17   5   7      21645.79      21135.67       433.11 o                         
 -15   5   7      33556.14      32789.93       540.19 o                         
 -13   5   7      84238.43      82265.15       864.35 o                         
 -11   5   7      21172.30      20265.84       353.14 o                         
  -9   5   7      28807.60      27073.91       410.42 o                         
  -7   5   7      27678.40      26719.56       328.76 o                         
  -5   5   7      12901.71      12455.21       230.78 o                         
  -3   5   7       6719.34       6406.21       162.93 o                         
  -1   5   7       3619.49       3717.61       124.86 o                         
   1   5   7        357.86        563.43        67.40 o                         
   3   5   7       5705.20       5868.22       184.04 o                         
   5   5   7       2344.68       2571.71       217.89 o                         
   7   5   7        556.74        644.71       116.19 o                         
   9   5   7       1578.08       1625.69       191.64 o                         
  11   5   7        555.69        621.02       118.33 o                         
  13   5   7        627.71        596.53       117.72 o                         
 -24   6   7        928.14        728.62       294.42 o                         
 -22   6   7        249.84        207.15        81.22 o                         
 -20   6   7        299.20        347.57       100.24 o                         
 -18   6   7       1103.82       1329.61       146.17 o                         
 -16   6   7       1735.59       1548.85       148.34 o                         
 -14   6   7         34.63         55.99        40.92 o                         
 -12   6   7       4576.20       4536.20       170.82 o                         
 -10   6   7       2429.20       2489.51       137.69 o                         
  -8   6   7        109.95        130.03        38.37 o                         
  -6   6   7         53.40         79.46        37.19 o                         
  -4   6   7         22.06        107.40        32.92 o                         
  -2   6   7       7316.55       7248.88       191.64 o                         
   0   6   7      10484.59      10924.07       266.26 o                         
   2   6   7       5637.39       5956.06       213.64 o                         
   4   6   7      18645.32      19384.64       432.15 o                         
   6   6   7      18275.77      18842.86       503.71 o                         
   8   6   7      14830.10      14639.43       478.44 o                         
  10   6   7      10821.68      11009.14       410.89 o                         
  12   6   7      11003.84      10543.02       411.92 o                         
 -21   7   7          2.27        143.62       100.82 o                         
 -19   7   7         89.78         69.28        63.76 o                         
 -17   7   7       2439.84       2262.30       197.78 o                         
 -15   7   7       2049.44       2321.63       193.02 o                         
 -13   7   7       1135.86       1402.84       144.55 o                         
 -11   7   7       2647.42       2927.16       194.87 o                         
  -9   7   7        619.39        742.67       106.09 o                         
  -7   7   7         37.80        114.43        55.87 o                         
  -5   7   7        598.94        627.27       117.31 o                         
  -3   7   7         28.20        127.47        65.44 o                         
  -1   7   7       4236.00       4052.90       192.15 o                         
   1   7   7       5796.99       5516.68       208.04 o                         
   3   7   7       8836.63       8705.50       295.16 o                         
   5   7   7       6880.23       6424.12       295.08 o                         
   7   7   7      11205.08      11307.73       413.36 o                         
   9   7   7       6732.97       6396.62       332.47 o                         
 -18   8   7       4028.81       4046.08       480.56 o                         
 -16   8   7       4395.31       5276.29       396.50 o                         
 -14   8   7       8743.44      10005.71       377.53 o                         
 -12   8   7       7117.03       8238.89       333.29 o                         
 -10   8   7       8291.15       9152.09       363.68 o                         
  -8   8   7       5216.00       5659.85       281.82 o                         
  -6   8   7       2273.95       2455.99       237.04 o                         
  -4   8   7        245.16        339.59        98.99 o                         
  -2   8   7         11.31          3.65        65.00 o                         
   0   8   7        583.98        697.62       131.84 o                         
   2   8   7       2957.56       3245.03       249.05 o                         
   4   8   7       2748.16       3053.74       334.33 o                         
   6   8   7       6405.04       7626.63       628.55 o                         
  -7   9   7         11.60        307.04       147.78 o                         
  -5   9   7         16.84        201.00       129.21 o                         
  -3   9   7       1528.97       1503.87       319.30 o                         
  -1   9   7        296.67        291.70       279.11 o                         
 -30   0   8       6113.81       6897.17       437.14 o                         
 -28   0   8      14136.17      15505.05      1084.08 o                         
 -26   0   8      29231.49      29388.63       847.86 o                         
 -24   0   8      43819.35      45152.38       979.20 o                         
 -22   0   8      68010.44      69739.94      1069.42 o                         
 -20   0   8      21702.57      22196.31       499.33 o                         
 -18   0   8      77259.70      78243.36      1092.97 o                         
 -16   0   8      64801.87      67982.29       962.13 o                         
 -14   0   8      30891.73      31639.44       561.55 o                         
 -12   0   8      23745.14      24414.78       462.57 o                         
 -10   0   8      10580.29      10992.13       281.50 o                         
  -8   0   8       1361.64       1354.93        66.16 o                         
  -6   0   8      32008.71      34487.01       452.17 o                         
  -4   0   8       5414.26       6449.71       210.12 o                         
  -2   0   8      23668.74      24651.14       405.49 o                         
   0   0   8      25982.14      26737.85       647.44 o                         
   2   0   8       9248.94       9295.83       300.26 o                         
   4   0   8      10521.99      10951.82       345.48 o                         
   6   0   8       2505.53       2501.98       181.38 o                         
   8   0   8        849.84       1128.47       159.94 o                         
  10   0   8       8947.86       9253.48       365.48 o                         
  12   0   8       3287.68       3517.17       313.06 o                         
  14   0   8      10959.39      11069.64       435.06 o                         
  16   0   8      17505.20      17543.70       691.72 o                         
  18   0   8      15367.12      15603.50       934.06 o                         
 -31   1   8       1775.04       1645.81       250.95 o                         
 -29   1   8       1909.22       2167.38       253.08 o                         
 -27   1   8       1861.26       2053.27       169.02 o                         
 -25   1   8       2545.16       2638.15       160.74 o                         
 -23   1   8       1906.37       1868.35       138.75 o                         
 -21   1   8       1045.08       1257.37       104.57 o                         
 -19   1   8       3730.11       3841.16       134.53 o                         
 -17   1   8       4762.30       4634.28       162.08 o                         
 -15   1   8       3192.05       3133.14       110.92 o                         
 -13   1   8       7093.10       6848.04       160.81 o                         
 -11   1   8      12040.12      11793.09       178.26 o                         
  -9   1   8       8108.03       8014.33       143.48 o                         
  -7   1   8       5001.73       4574.74        95.79 o                         
  -5   1   8      43307.41      45318.91       525.69 o                         
  -3   1   8       7345.80       7177.92       126.00 o                         
  -1   1   8      11934.58      11526.71       159.45 o                         
   1   1   8      14650.42      14431.65       262.93 o                         
   3   1   8      16272.14      16334.24       329.34 o                         
   5   1   8       4074.47       3902.69       147.10 o                         
   7   1   8       8150.31       7999.15       222.19 o                         
   9   1   8       9674.46       9242.09       250.61 o                         
  11   1   8        997.54       1199.47       123.88 o                         
  13   1   8       2608.05       2649.53       165.99 o                         
  15   1   8       1746.36       1653.08       178.28 o                         
  17   1   8       2051.05       1856.06       213.56 o                         
 -30   2   8        896.34        977.90       133.09 o                         
 -28   2   8       2194.37       2553.95       209.44 o                         
 -26   2   8       1819.73       1939.43       188.95 o                         
 -24   2   8       4888.63       5224.72       233.73 o                         
 -22   2   8       6050.86       6605.54       220.55 o                         
 -20   2   8       9969.08       9902.69       262.80 o                         
 -18   2   8       3317.73       3266.14       142.09 o                         
 -16   2   8       2014.07       2111.30        98.05 o                         
 -14   2   8       1779.86       2104.77        87.32 o                         
 -12   2   8       2713.86       2564.48        84.73 o                         
 -10   2   8      16122.93      15573.37       198.96 o                         
  -8   2   8      36313.24      36592.48       350.35 o                         
  -6   2   8      46791.55      47771.39       424.66 o                         
  -4   2   8      82019.26      85340.80       657.76 o                         
  -2   2   8      78962.96      81941.00       641.90 o                         
   0   2   8      80831.19      84209.19       656.69 o                         
   2   2   8      65604.77      67702.82       714.82 o                         
   4   2   8      63428.61      65301.58       718.76 o                         
   6   2   8      25341.69      25093.85       539.53 o                         
   8   2   8      11380.38      11113.42       269.65 o                         
  10   2   8       4051.15       3934.70       163.68 o                         
  12   2   8       1162.53       1296.31       176.52 o                         
  14   2   8        208.16        209.73        87.09 o                         
  16   2   8        713.95        746.31       144.07 o                         
  18   2   8       1097.42       1055.79       298.19 o                         
 -29   3   8        923.05        824.39       133.23 o                         
 -27   3   8       2234.89       2032.49       206.96 o                         
 -25   3   8       2763.79       2778.52       243.27 o                         
 -23   3   8       4573.75       4521.71       221.58 o                         
 -21   3   8      10253.44       9523.20       313.53 o                         
 -19   3   8       5868.48       5466.64       191.92 o                         
 -17   3   8       5689.28       5152.56       178.05 o                         
 -15   3   8       5435.24       5255.47       132.11 o                         
 -13   3   8       6089.97       6039.70       140.93 o                         
 -11   3   8       1116.06       1236.84        60.11 o                         
  -9   3   8       1475.63       1541.97        65.59 o                         
  -7   3   8          0.52         42.71        20.09 o                         
  -5   3   8       1135.54       1203.78        77.24 o                         
  -3   3   8       1465.32       1355.93        77.53 o                         
  -1   3   8        713.49        706.20        67.11 o                         
   1   3   8       1704.98       1529.33        77.05 o                         
   3   3   8        194.80        207.58        43.82 o                         
   5   3   8       1242.96       1267.52       111.60 o                         
   7   3   8          5.54        -13.27        24.87 o                         
   9   3   8        244.77        297.81        81.58 o                         
  11   3   8        769.81        821.45       136.88 o                         
  13   3   8       1687.49       1610.01       194.83 o                         
  15   3   8       1813.24       1889.49       218.30 o                         
 -28   4   8       1565.42       1453.15       211.96 o                         
 -26   4   8       5572.28       5987.05       290.41 o                         
 -24   4   8       7393.20       7432.34       306.08 o                         
 -22   4   8      11030.32      10951.01       358.02 o                         
 -20   4   8      20068.88      19072.18       464.60 o                         
 -18   4   8      10936.95      10206.35       320.33 o                         
 -16   4   8       8109.12       7589.75       229.67 o                         
 -14   4   8       2485.48       2337.45       114.43 o                         
 -12   4   8         67.29        102.13        24.96 o                         
 -10   4   8        347.79        473.47        49.30 o                         
  -8   4   8       2209.61       2243.86        81.84 o                         
  -6   4   8       8092.76       7793.05       160.13 o                         
  -4   4   8      36176.39      37135.60       424.34 o                         
  -2   4   8      22390.07      22912.74       322.19 o                         
   0   4   8      21827.11      21696.21       291.39 o                         
   2   4   8      25010.29      24891.92       393.48 o                         
   4   4   8       4912.03       5033.25       189.36 o                         
   6   4   8       9642.45       9580.76       330.10 o                         
   8   4   8       2516.74       2544.89       227.40 o                         
  10   4   8        651.19        815.78       133.33 o                         
  12   4   8       1575.09       1579.78       192.97 o                         
  14   4   8       1892.26       1875.32       216.10 o                         
 -25   5   8       3542.97       3786.55       238.19 o                         
 -23   5   8       6302.59       6629.59       297.59 o                         
 -21   5   8       7474.96       7736.53       309.30 o                         
 -19   5   8       7003.93       6729.95       276.45 o                         
 -17   5   8       6496.85       6289.27       225.03 o                         
 -15   5   8       9794.02       9552.06       273.98 o                         
 -13   5   8        837.76        872.82       103.57 o                         
 -11   5   8       3511.02       3536.46       139.59 o                         
  -9   5   8         57.57        103.83        31.65 o                         
  -7   5   8       1508.52       1780.43        93.91 o                         
  -5   5   8       1480.97       1586.30       117.81 o                         
  -3   5   8       3641.41       3476.79       120.48 o                         
  -1   5   8       6561.78       6428.23       171.31 o                         
   1   5   8       5114.11       5024.82       152.17 o                         
   3   5   8       2017.27       2313.89       206.24 o                         
   5   5   8       4495.07       4406.76       226.85 o                         
   7   5   8        164.11        213.38        70.11 o                         
   9   5   8        109.00        128.01        71.01 o                         
  11   5   8         89.13        150.47        69.00 o                         
  13   5   8       1475.73       1119.48       180.26 o                         
 -22   6   8      10066.51       9917.84       375.48 o                         
 -20   6   8      16076.76      16692.76       482.27 o                         
 -18   6   8      10109.83       9614.84       344.31 o                         
 -16   6   8      10068.00      10214.50       304.41 o                         
 -14   6   8       1931.51       1898.37       160.46 o                         
 -12   6   8       2210.65       2281.51       152.44 o                         
 -10   6   8        690.81        813.88        90.07 o                         
  -8   6   8         63.66        245.86        49.57 o                         
  -6   6   8        364.34        542.23        83.06 o                         
  -4   6   8       5538.79       5353.40       162.13 o                         
  -2   6   8       3370.51       3454.76       151.68 o                         
   0   6   8       4150.31       3950.99       174.20 o                         
   2   6   8       1715.91       1619.87       174.90 o                         
   4   6   8        558.36        721.73       121.59 o                         
   6   6   8         93.33        134.84        70.87 o                         
   8   6   8        223.08        202.86        83.85 o                         
  10   6   8        204.82        166.20        76.87 o                         
 -21   7   8        442.70        501.34       177.60 o                         
 -19   7   8        170.34        141.94        67.90 o                         
 -17   7   8       1589.07       1747.25       172.82 o                         
 -15   7   8          7.06         -8.01        38.08 o                         
 -13   7   8        429.05        369.44        89.44 o                         
 -11   7   8       2053.37       2334.61       194.19 o                         
  -9   7   8       4634.91       4622.60       201.53 o                         
  -7   7   8      13684.06      13861.63       395.25 o                         
  -5   7   8      11862.34      12621.10       398.47 o                         
  -3   7   8      16247.14      17227.93       470.43 o                         
  -1   7   8      23013.92      24138.25       493.89 o                         
   1   7   8      19008.01      20191.49       516.25 o                         
   3   7   8      16713.73      17379.09       492.30 o                         
   5   7   8       9476.62       9913.84       383.74 o                         
   7   7   8       7939.21       8334.17       364.02 o                         
 -16   8   8       1521.06       1720.18       269.07 o                         
 -14   8   8       1092.28       1421.07       184.22 o                         
 -12   8   8       2515.94       2636.51       239.19 o                         
 -10   8   8       5940.16       6515.13       434.37 o                         
  -8   8   8       9077.36       9193.17       394.23 o                         
  -6   8   8       6950.97       7057.34       317.73 o                         
  -4   8   8      10409.80      10055.27       392.64 o                         
  -2   8   8      13878.81      14112.81       456.27 o                         
   0   8   8       9684.17       9144.06       424.67 o                         
   2   8   8       8668.23       9600.18       714.45 o                         
   4   8   8       9915.46       9778.32       699.11 o                         
 -31   1   9      12703.13      13289.28       852.37 o                         
 -29   1   9      10543.84      11406.37       463.81 o                         
 -27   1   9      12951.10      13336.19       346.63 o                         
 -25   1   9      11741.81      12576.01       324.25 o                         
 -23   1   9       3116.89       3159.57       135.78 o                         
 -21   1   9      12387.06      12147.08       260.36 o                         
 -19   1   9        520.34        589.70        80.57 o                         
 -17   1   9        923.06       1092.13       103.53 o                         
 -15   1   9       8738.71       8423.40       192.56 o                         
 -13   1   9      24985.46      25345.50       351.06 o                         
 -11   1   9      21002.60      20799.10       263.30 o                         
  -9   1   9      32392.72      32721.79       333.39 o                         
  -7   1   9      22897.06      22669.05       256.47 o                         
  -5   1   9      38157.16      39956.90       377.13 o                         
  -3   1   9      16908.58      16728.65       213.52 o                         
  -1   1   9       8286.38       8305.96       212.62 o                         
   1   1   9         77.48        169.18        48.31 o                         
   3   1   9       8368.69       8773.40       248.12 o                         
   5   1   9       4446.58       4483.87       166.90 o                         
   7   1   9      14155.57      14734.47       322.61 o                         
   9   1   9      19359.41      20007.67       397.67 o                         
  11   1   9      18329.36      18464.03       396.34 o                         
  13   1   9      22007.38      21639.77       448.58 o                         
  15   1   9      18361.86      18380.22       546.95 o                         
  17   1   9       9614.85       9554.55       551.86 o                         
 -30   2   9         60.90         36.65        55.29 o                         
 -28   2   9          6.25         -1.90        53.48 o                         
 -26   2   9        122.66        206.50        69.75 o                         
 -24   2   9        657.34        656.76        91.80 o                         
 -22   2   9       1139.43       1155.95       119.57 o                         
 -20   2   9        930.34       1018.76       110.32 o                         
 -18   2   9       4418.23       4487.75       145.29 o                         
 -16   2   9       3420.46       3251.09       119.29 o                         
 -14   2   9       5818.69       5598.05       154.39 o                         
 -12   2   9      12888.36      11880.25       200.93 o                         
 -10   2   9      18322.75      17594.23       250.89 o                         
  -8   2   9      11140.33      10591.91       169.85 o                         
  -6   2   9       9650.10       8908.09       157.08 o                         
  -4   2   9      17152.29      16729.94       227.30 o                         
  -2   2   9       6057.10       5607.51       123.33 o                         
   0   2   9       6653.15       6531.73       179.92 o                         
   2   2   9       7324.16       6855.36       192.83 o                         
   4   2   9       1084.26       1099.89       106.96 o                         
   6   2   9        295.94        342.04        65.38 o                         
   8   2   9        669.82        798.62       111.72 o                         
  10   2   9         17.15         54.35        42.89 o                         
  12   2   9        302.80        306.53        90.59 o                         
  14   2   9         91.52        225.36        86.73 o                         
  16   2   9         16.57         48.13        91.17 o                         
 -29   3   9       1022.16        907.55       140.32 o                         
 -27   3   9        653.25        682.66       129.91 o                         
 -25   3   9        189.00        211.24        71.59 o                         
 -23   3   9        620.01        555.32       103.67 o                         
 -21   3   9       4918.89       4405.44       212.76 o                         
 -19   3   9       4698.91       4453.28       174.49 o                         
 -17   3   9      14646.30      14005.30       310.22 o                         
 -15   3   9      27928.79      27633.26       387.11 o                         
 -13   3   9      49149.91      48657.37       539.45 o                         
 -11   3   9      65182.50      65197.55       613.25 o                         
  -9   3   9      67281.03      68569.68       583.58 o                         
  -7   3   9      85726.03      89842.85       717.53 o                         
  -5   3   9      55610.05      57077.53       520.53 o                         
  -3   3   9      42804.12      43090.28       431.83 o                         
  -1   3   9      23066.84      23244.57       325.29 o                         
   1   3   9      16964.09      17206.61       315.64 o                         
   3   3   9       3531.62       3585.26       142.56 o                         
   5   3   9          1.27         89.13        34.14 o                         
   7   3   9        102.44        148.10        53.57 o                         
   9   3   9       2031.33       2009.80       206.31 o                         
  11   3   9       3983.63       4079.13       251.83 o                         
  13   3   9       1624.60       1711.09       215.10 o                         
 -28   4   9       9592.54       8804.29       692.57 o                         
 -26   4   9       8351.01       8015.97       331.57 o                         
 -24   4   9       6946.90       6831.33       293.62 o                         
 -22   4   9       8994.67       8767.82       320.18 o                         
 -20   4   9       6141.95       5714.99       248.44 o                         
 -18   4   9       3589.76       3510.51       189.10 o                         
 -16   4   9       2359.84       2334.90       165.33 o                         
 -14   4   9       2207.41       2403.92       112.28 o                         
 -12   4   9       1139.65       1146.95        77.42 o                         
 -10   4   9         96.15        153.17        28.84 o                         
  -8   4   9        116.37        195.55        33.39 o                         
  -6   4   9        980.50       1038.88        78.08 o                         
  -4   4   9        153.80        256.96        43.32 o                         
  -2   4   9        787.39        886.53        80.70 o                         
   0   4   9       1439.38       1524.22       117.29 o                         
   2   4   9        681.68        836.82       105.42 o                         
   4   4   9      14185.10      14165.40       348.12 o                         
   6   4   9       6862.64       7217.87       298.33 o                         
   8   4   9       8653.56       8327.29       334.21 o                         
  10   4   9      10954.63      10676.80       393.54 o                         
  12   4   9       9887.36       9647.14       391.92 o                         
 -25   5   9       9214.46       8626.95       349.83 o                         
 -23   5   9       8570.99       8192.34       331.65 o                         
 -21   5   9       4853.31       4653.76       238.39 o                         
 -19   5   9        992.87        926.17       136.57 o                         
 -17   5   9         86.86        110.09        50.64 o                         
 -15   5   9        176.13        231.73        55.03 o                         
 -13   5   9        206.92        305.56        61.74 o                         
 -11   5   9       8652.00       8319.13       245.66 o                         
  -9   5   9       3583.78       3478.06       112.46 o                         
  -7   5   9       2891.23       2852.49       111.26 o                         
  -5   5   9       1620.25       1766.74       116.42 o                         
  -3   5   9        102.68        129.63        38.33 o                         
  -1   5   9        725.34       1124.67       105.29 o                         
   1   5   9       2689.92       2912.74       196.89 o                         
   3   5   9        140.58        266.88        73.83 o                         
   5   5   9      15509.77      15502.29       453.80 o                         
   7   5   9      15201.75      15311.81       468.60 o                         
   9   5   9      14766.56      14462.58       596.74 o                         
  11   5   9      16969.38      16001.14       516.40 o                         
 -22   6   9        112.19        227.22        78.66 o                         
 -20   6   9        159.77        191.66        67.46 o                         
 -18   6   9       1833.41       1828.59       191.87 o                         
 -16   6   9       7524.19       8059.92       306.75 o                         
 -14   6   9      10222.22      10581.55       305.31 o                         
 -12   6   9      12776.08      13484.96       341.64 o                         
 -10   6   9      17126.25      17815.44       391.61 o                         
  -8   6   9      23154.15      24026.31       461.45 o                         
  -6   6   9      18553.88      19019.62       401.99 o                         
  -4   6   9      13909.75      14641.91       309.01 o                         
  -2   6   9      14878.75      15293.52       327.81 o                         
   0   6   9       8610.54       8901.78       319.48 o                         
   2   6   9        170.52        278.42        80.19 o                         
   4   6   9       2438.13       2481.57       238.88 o                         
   6   6   9        132.70        199.21        84.68 o                         
   8   6   9        418.34        512.09       124.46 o                         
 -21   7   9       2208.57       2957.55       351.25 o                         
 -19   7   9       1073.89       1234.77       160.79 o                         
 -17   7   9       2572.20       2471.56       228.37 o                         
 -15   7   9       5141.22       5192.90       225.81 o                         
 -13   7   9       9460.85       9472.59       341.46 o                         
 -11   7   9       6223.42       5848.58       262.01 o                         
  -9   7   9      12136.03      11384.71       365.72 o                         
  -7   7   9      15460.53      13836.48       414.81 o                         
  -5   7   9       5344.40       4957.95       266.67 o                         
  -3   7   9       4434.78       3943.38       221.81 o                         
  -1   7   9       4768.33       4690.35       285.11 o                         
   1   7   9       1387.54       1177.32       154.90 o                         
   3   7   9        185.40        150.86        75.42 o                         
   5   7   9        270.11        284.40        92.93 o                         
   7   7   9        248.51        194.96       123.95 o                         
 -16   8   9        380.10        236.86       169.52 o                         
 -14   8   9       3045.50       3205.12       378.19 o                         
 -12   8   9       2029.75       2099.97       219.14 o                         
 -10   8   9       6313.97       7170.24       461.86 o                         
  -8   8   9       4722.08       5531.83       335.27 o                         
  -6   8   9       7546.63       7941.44       398.82 o                         
  -4   8   9       4031.39       4781.70       272.34 o                         
  -2   8   9       2070.66       2173.55       470.89 o                         
   0   8   9        475.66        680.84       308.01 o                         
 -30   0  10       4512.95       4446.51       357.53 o                         
 -28   0  10       2113.63       2041.70       287.89 o                         
 -26   0  10       3800.96       3654.16       212.07 o                         
 -24   0  10       2656.47       2326.07       187.07 o                         
 -22   0  10      10399.23      10624.24       353.77 o                         
 -20   0  10       2378.06       2564.42       164.00 o                         
 -18   0  10       6162.56       6112.87       245.49 o                         
 -16   0  10      10609.57      10721.43       323.70 o                         
 -14   0  10       4634.65       4443.46       198.30 o                         
 -12   0  10       2632.53       2806.76       153.48 o                         
 -10   0  10       2816.11       2800.50       147.67 o                         
  -8   0  10        100.03        807.12       120.49 o                         
  -6   0  10       6790.45       6543.16       182.79 o                         
  -4   0  10      38088.81      38933.02       533.31 o                         
  -2   0  10      37316.27      38757.38       700.15 o                         
   0   0  10      50404.63      52505.32       991.15 o                         
   2   0  10      50154.73      51901.70      1132.98 o                         
   4   0  10      60345.02      63005.66      1067.24 o                         
   6   0  10      48555.22      49582.44       948.63 o                         
   8   0  10      43998.48      45462.09       928.28 o                         
  10   0  10      36728.93      36825.44       846.62 o                         
  12   0  10       7040.81       7219.94       524.88 o                         
  14   0  10       5981.24       6234.47       350.04 o                         
 -31   1  10       1436.08       1099.83       308.29 o                         
 -29   1  10       1204.20       1201.40       137.43 o                         
 -27   1  10       3113.08       3349.99       170.89 o                         
 -25   1  10       4648.57       4708.51       197.51 o                         
 -23   1  10       1772.20       1833.47       115.72 o                         
 -21   1  10       6625.46       6520.90       190.21 o                         
 -19   1  10       9036.30       8675.61       213.24 o                         
 -17   1  10       9188.97       8733.73       208.24 o                         
 -15   1  10       6761.80       6269.47       170.85 o                         
 -13   1  10      17591.50      16768.74       284.45 o                         
 -11   1  10       7818.22       7368.67       176.68 o                         
  -9   1  10       6552.71       6283.23       139.96 o                         
  -7   1  10       9741.24       9699.57       163.64 o                         
  -5   1  10      12033.98      11975.64       185.76 o                         
  -3   1  10       3148.32       3078.48       118.52 o                         
  -1   1  10       1732.51       1949.11       142.34 o                         
   1   1  10       6112.66       6151.76       187.51 o                         
   3   1  10       1226.36       1479.74       127.56 o                         
   5   1  10       1345.42       1504.19       149.42 o                         
   7   1  10       1676.09       1832.83       152.46 o                         
   9   1  10       5112.90       4831.31       198.49 o                         
  11   1  10         26.47         20.61        44.71 o                         
  13   1  10       2843.25       2691.84       243.25 o                         
  15   1  10       2502.91       2750.01       360.55 o                         
 -30   2  10        584.59        565.61       124.80 o                         
 -28   2  10        357.03        453.02       109.02 o                         
 -26   2  10       3939.34       4311.34       226.49 o                         
 -24   2  10      12996.70      12479.99       327.43 o                         
 -22   2  10      18584.46      18441.18       391.56 o                         
 -20   2  10      33841.58      32997.50       528.87 o                         
 -18   2  10      46003.89      45207.26       553.86 o                         
 -16   2  10      61212.12      61523.66       664.64 o                         
 -14   2  10      30555.73      29610.98       408.85 o                         
 -12   2  10      57279.08      57072.80       613.67 o                         
 -10   2  10      34964.29      34989.20       398.21 o                         
  -8   2  10      16691.89      16870.31       232.88 o                         
  -6   2  10       3836.43       3891.61       105.05 o                         
  -4   2  10       1045.71       1226.34        68.19 o                         
  -2   2  10       1752.61       1922.60       115.28 o                         
   0   2  10       8025.73       8207.52       213.90 o                         
   2   2  10       3966.55       3935.98       153.78 o                         
   4   2  10      10811.47      10721.68       267.68 o                         
   6   2  10      10602.26      10599.36       277.49 o                         
   8   2  10       5551.29       5576.86       204.89 o                         
  10   2  10       2750.87       2625.98       249.46 o                         
  12   2  10        527.95        563.82       133.80 o                         
  14   2  10        118.25         89.06        83.41 o                         
 -29   3  10        903.19       1041.92       186.26 o                         
 -27   3  10        405.11        355.50        92.44 o                         
 -25   3  10        392.16        400.28        98.58 o                         
 -23   3  10         26.30         72.89        44.67 o                         
 -21   3  10         17.43         33.63        41.60 o                         
 -19   3  10        886.83        738.74        93.60 o                         
 -17   3  10        841.76        734.63        88.79 o                         
 -15   3  10       1965.68       1763.06       110.26 o                         
 -13   3  10         30.61         31.16        23.65 o                         
 -11   3  10        850.23        765.89        68.52 o                         
  -9   3  10          2.93         34.35        19.83 o                         
  -7   3  10        413.03        556.96        54.63 o                         
  -5   3  10         99.19        216.17        35.38 o                         
  -3   3  10       3503.64       3372.81       128.24 o                         
  -1   3  10       4827.31       4777.65       161.58 o                         
   1   3  10      10128.32       9868.82       244.27 o                         
   3   3  10       3317.71       3058.16       141.95 o                         
   5   3  10       8377.33       8118.20       237.39 o                         
   7   3  10       3896.74       3818.50       234.47 o                         
   9   3  10       3501.83       3779.78       277.60 o                         
  11   3  10       3775.47       3641.30       277.46 o                         
  13   3  10       1051.50       1049.76       324.94 o                         
 -26   4  10        899.38        792.38       123.99 o                         
 -24   4  10       3221.94       3047.30       226.18 o                         
 -22   4  10       2343.35       2500.17       225.09 o                         
 -20   4  10       9569.28       9288.68       325.80 o                         
 -18   4  10      13331.94      12894.67       372.79 o                         
 -16   4  10      10753.01      10490.40       289.70 o                         
 -14   4  10      28256.38      28069.72       465.69 o                         
 -12   4  10       7028.65       7067.03       184.71 o                         
 -10   4  10       4711.22       4680.67       139.03 o                         
  -8   4  10        394.54        523.56        60.02 o                         
  -6   4  10         86.70        199.80        36.12 o                         
  -4   4  10        994.43       1159.13        92.45 o                         
  -2   4  10       5678.04       5420.16       174.73 o                         
   0   4  10      10061.55       9915.11       246.38 o                         
   2   4  10      19115.46      18620.93       407.15 o                         
   4   4  10      16012.60      16144.38       456.02 o                         
   6   4  10      12366.18      11844.47       401.72 o                         
   8   4  10       7495.32       7056.66       321.66 o                         
  10   4  10       4315.36       4478.21       267.19 o                         
 -25   5  10         80.97         77.43        55.30 o                         
 -23   5  10        413.53        385.55        84.64 o                         
 -21   5  10        817.37       1024.09       145.06 o                         
 -19   5  10       1318.80       1511.57       173.70 o                         
 -17   5  10       4532.58       4694.57       229.48 o                         
 -15   5  10       3370.81       3577.33       191.62 o                         
 -13   5  10       1437.02       1641.84       144.86 o                         
 -11   5  10       3513.04       3376.32       139.51 o                         
  -9   5  10        793.61        982.10        93.79 o                         
  -7   5  10          6.83         30.97        24.57 o                         
  -5   5  10        272.97        310.78        47.87 o                         
  -3   5  10       2376.97       2351.98       140.10 o                         
  -1   5  10       6109.05       6167.72       221.47 o                         
   1   5  10       4723.06       5035.30       242.59 o                         
   3   5  10       8960.61       9175.56       344.24 o                         
   5   5  10       6635.09       6771.29       307.96 o                         
   7   5  10       6210.13       6416.77       316.23 o                         
   9   5  10       5069.32       4974.68       284.72 o                         
 -22   6  10         73.47        209.91        72.28 o                         
 -20   6  10        701.54        699.29       121.35 o                         
 -18   6  10       1766.49       1688.06       185.40 o                         
 -16   6  10       1265.54       1163.53       151.05 o                         
 -14   6  10       4935.11       4600.24       229.26 o                         
 -12   6  10        524.44        658.54        95.47 o                         
 -10   6  10         63.30        149.11        47.80 o                         
  -8   6  10        566.73        805.92       118.62 o                         
  -6   6  10       1746.08       2028.40       157.74 o                         
  -4   6  10       2247.02       2615.37       167.73 o                         
  -2   6  10       9814.97      10514.37       347.44 o                         
   0   6  10       6049.75       6080.27       271.63 o                         
   2   6  10      21108.53      21654.47       558.44 o                         
   4   6  10      11971.34      12132.39       427.30 o                         
   6   6  10       9847.09       9647.98       394.32 o                         
 -19   7  10      10255.58      11376.08       564.57 o                         
 -17   7  10      12556.94      13573.67       430.14 o                         
 -15   7  10      13260.62      14597.49       546.32 o                         
 -13   7  10      17044.14      17476.63       479.39 o                         
 -11   7  10       9992.84      10667.32       361.15 o                         
  -9   7  10      11525.86      12038.56       380.69 o                         
  -7   7  10       3569.28       3958.83       263.46 o                         
  -5   7  10       1829.78       1960.06       239.21 o                         
  -3   7  10        175.78        332.01       138.18 o                         
  -1   7  10          7.31         39.13        80.19 o                         
   1   7  10         37.44        106.25        67.12 o                         
   3   7  10       1440.54       1756.09       218.59 o                         
   5   7  10        836.04        786.10       253.88 o                         
 -14   8  10       4991.70       5219.83       481.00 o                         
 -12   8  10       7314.63       6524.88       324.62 o                         
 -10   8  10       6368.47       6360.30       626.09 o                         
  -8   8  10       2532.63       2914.02       315.35 o                         
  -6   8  10       2096.95       2089.68       263.59 o                         
  -4   8  10        446.34        448.49       225.97 o                         
  -2   8  10       1167.93       1502.97       394.96 o                         
 -31   1  11         68.27         78.16       191.69 o                         
 -29   1  11       4517.65       4844.54       217.03 o                         
 -27   1  11       6701.42       6967.21       253.12 o                         
 -25   1  11       9010.15       9081.87       280.15 o                         
 -23   1  11      11007.83      11048.05       264.43 o                         
 -21   1  11       5866.97       5873.81       209.39 o                         
 -19   1  11       2953.77       3015.80       143.13 o                         
 -17   1  11       2425.42       2358.64       118.51 o                         
 -15   1  11       1545.59       1868.62       111.97 o                         
 -13   1  11       6483.59       6281.24       173.63 o                         
 -11   1  11      12315.54      11700.62       237.04 o                         
  -9   1  11      21580.10      21421.20       327.92 o                         
  -7   1  11      59270.55      61396.45       541.00 o                         
  -5   1  11      32089.05      33253.16       536.13 o                         
  -3   1  11      36891.87      38032.46       503.88 o                         
  -1   1  11      42321.39      42869.50       563.37 o                         
   1   1  11      35386.50      35486.94       566.70 o                         
   3   1  11      17072.16      17180.68       355.60 o                         
   5   1  11       6458.62       6393.57       218.94 o                         
   7   1  11       2056.96       2240.47       193.24 o                         
   9   1  11        639.61        565.14       102.20 o                         
  11   1  11        105.89         69.67        61.22 o                         
  13   1  11       1402.08       1725.31       278.78 o                         
 -30   2  11       1406.78       1535.57       298.75 o                         
 -28   2  11       1582.29       1523.94       183.80 o                         
 -26   2  11       4940.36       4780.41       239.70 o                         
 -24   2  11       5063.14       4988.07       207.14 o                         
 -22   2  11       5726.17       5304.05       206.60 o                         
 -20   2  11       6199.59       5930.08       182.85 o                         
 -18   2  11       5885.14       5389.14       187.49 o                         
 -16   2  11       2082.09       2171.61       115.85 o                         
 -14   2  11       4621.87       4518.68       150.11 o                         
 -12   2  11       3551.28       3538.31       129.46 o                         
 -10   2  11        641.76        629.11        70.47 o                         
  -8   2  11       1531.30       1620.75        84.76 o                         
  -6   2  11        317.44        359.10        43.05 o                         
  -4   2  11        324.00        400.92        60.48 o                         
  -2   2  11         14.95         93.36        39.39 o                         
   0   2  11        404.97        491.64        72.68 o                         
   2   2  11        195.19        284.97        63.67 o                         
   4   2  11        312.87        319.04        64.43 o                         
   6   2  11        858.24        889.59       105.96 o                         
   8   2  11        272.50        298.82        64.17 o                         
  10   2  11       5015.24       4879.15       282.23 o                         
  12   2  11        910.98        734.80       156.29 o                         
 -29   3  11      13153.04      13547.47       788.97 o                         
 -27   3  11      16611.73      16707.69       530.22 o                         
 -25   3  11      19732.37      19546.44       507.65 o                         
 -23   3  11      23085.74      23306.84       618.34 o                         
 -21   3  11      29197.09      27661.79       501.04 o                         
 -19   3  11      21852.55      21345.85       423.30 o                         
 -17   3  11      10165.89       9637.75       240.59 o                         
 -15   3  11       9141.97       9210.96       221.40 o                         
 -13   3  11       2530.31       2455.23       110.27 o                         
 -11   3  11          0.93        101.37        30.61 o                         
  -9   3  11       1663.46       1753.92       103.64 o                         
  -7   3  11       1126.66       1295.19        95.87 o                         
  -5   3  11      12114.07      12055.72       257.51 o                         
  -3   3  11       8693.02       8710.03       242.01 o                         
  -1   3  11       3958.17       3856.95       151.91 o                         
   1   3  11       3792.97       3834.88       157.14 o                         
   3   3  11        497.70        521.46        76.99 o                         
   5   3  11          1.56         -1.21        38.17 o                         
   7   3  11       1562.61       1685.47       201.82 o                         
   9   3  11       2868.25       2883.35       276.12 o                         
  11   3  11       7618.02       6828.59       425.26 o                         
 -26   4  11          5.62         47.33        48.64 o                         
 -24   4  11        101.62         66.38        46.82 o                         
 -22   4  11         30.18        -25.62        37.10 o                         
 -20   4  11         10.00          4.35        38.34 o                         
 -18   4  11        698.72        686.83       110.48 o                         
 -16   4  11       2203.61       2415.55       148.49 o                         
 -14   4  11       1307.19       1441.77       149.95 o                         
 -12   4  11       6169.12       5917.38       177.43 o                         
 -10   4  11       9619.95       9346.50       208.31 o                         
  -8   4  11      17157.32      17062.41       291.65 o                         
  -6   4  11      15336.96      15170.36       272.94 o                         
  -4   4  11      20251.00      20253.75       361.13 o                         
  -2   4  11      19615.55      19621.23       366.08 o                         
   0   4  11      13587.72      13339.77       342.01 o                         
   2   4  11       9574.98       9678.53       296.69 o                         
   4   4  11      12014.67      12000.78       401.94 o                         
   6   4  11       5534.64       5389.87       279.42 o                         
   8   4  11        832.22        785.25       147.21 o                         
  10   4  11       1811.20       1206.88       581.76 o                         
 -25   5  11        631.89        346.96       145.44 o                         
 -23   5  11        222.04        279.50        75.51 o                         
 -21   5  11        388.99        293.58        77.41 o                         
 -19   5  11        318.41        305.51        78.32 o                         
 -17   5  11         56.09         50.24        45.28 o                         
 -15   5  11      13060.22      12375.19       372.62 o                         
 -13   5  11       2924.21       3019.68       175.84 o                         
 -11   5  11      10536.37      10061.86       250.56 o                         
  -9   5  11      20573.08      20462.65       336.02 o                         
  -7   5  11      20986.54      20359.78       337.04 o                         
  -5   5  11      31201.87      31510.94       594.93 o                         
  -3   5  11      33333.51      33700.71       635.33 o                         
  -1   5  11      29688.64      29562.65       542.17 o                         
   1   5  11      12001.17      12249.59       398.40 o                         
   3   5  11      10680.08      10968.91       391.36 o                         
   5   5  11       9539.28       9786.86       388.12 o                         
   7   5  11       3285.87       3479.15       307.88 o                         
 -22   6  11      11755.57      12441.71       683.21 o                         
 -20   6  11       5707.50       5808.96       275.38 o                         
 -18   6  11       5635.28       5938.39       275.82 o                         
 -16   6  11      12539.35      12573.50       400.25 o                         
 -14   6  11        722.14        910.35       130.04 o                         
 -12   6  11        488.58        601.91       102.66 o                         
 -10   6  11        270.76        310.49        73.21 o                         
  -8   6  11         84.48         97.22        51.63 o                         
  -6   6  11       3049.68       3112.00       154.60 o                         
  -4   6  11        333.15        441.18       101.59 o                         
  -2   6  11        588.09        725.23       136.96 o                         
   0   6  11       3785.06       3962.79       224.03 o                         
   2   6  11        208.68        212.18        81.33 o                         
   4   6  11         38.66         74.81        69.74 o                         
 -19   7  11       1777.97       1278.77       286.70 o                         
 -17   7  11       1773.26       1429.54       176.45 o                         
 -15   7  11        699.39        556.74       124.57 o                         
 -13   7  11          0.31         55.07        64.58 o                         
 -11   7  11        108.53        173.27        70.00 o                         
  -9   7  11        213.77        341.92        83.77 o                         
  -7   7  11        493.54        820.23       166.92 o                         
  -5   7  11       3167.47       3486.84       602.66 o                         
  -3   7  11       1280.27       1667.40       452.80 o                         
  -1   7  11       1458.67       1615.03       235.34 o                         
   1   7  11        192.71        136.59        84.77 o                         
 -10   8  11       1738.06       2240.56       292.01 o                         
  -8   8  11       3638.74       4205.55       336.23 o                         
 -30   0  12       1009.64       1060.12       336.77 o                         
 -28   0  12        141.39        169.54        91.58 o                         
 -26   0  12         71.72         46.04        59.28 o                         
 -24   0  12       5006.72       4779.75       248.64 o                         
 -22   0  12         12.50         48.13        45.76 o                         
 -20   0  12      15599.19      15512.34       442.19 o                         
 -18   0  12      28813.46      28097.44       607.14 o                         
 -16   0  12      38478.30      37374.64       706.39 o                         
 -14   0  12      60552.16      60667.86       953.14 o                         
 -12   0  12      74421.66      75446.55      1091.77 o                         
 -10   0  12      57478.34      57029.95       884.17 o                         
  -8   0  12      29861.94      28023.56       718.60 o                         
  -6   0  12      81760.20      86898.88      1228.80 o                         
  -4   0  12      25723.66      25762.44       650.48 o                         
  -2   0  12      10872.92      10905.12       369.24 o                         
   0   0  12       6815.86       7098.18       309.08 o                         
   2   0  12         64.34        120.54        62.27 o                         
   4   0  12        607.06        630.39       163.03 o                         
   6   0  12        921.81       1129.87       218.71 o                         
   8   0  12        815.05       1024.89       185.29 o                         
  10   0  12       4667.93       5061.62       320.16 o                         
  12   0  12       2981.03       2899.50       296.93 o                         
 -29   1  12       3257.58       3403.20       205.17 o                         
 -27   1  12       4011.46       3927.25       188.67 o                         
 -25   1  12       4105.62       4198.01       191.28 o                         
 -23   1  12       1091.56       1150.32       108.61 o                         
 -21   1  12       5302.37       5178.13       176.37 o                         
 -19   1  12       4197.99       4287.81       157.79 o                         
 -17   1  12       1598.61       1637.20       115.24 o                         
 -15   1  12       2791.44       2645.84       119.55 o                         
 -13   1  12       4057.71       4000.02       144.33 o                         
 -11   1  12       1466.82       1544.81       113.61 o                         
  -9   1  12         30.18        108.98        34.19 o                         
  -7   1  12      13249.12      13227.51       299.68 o                         
  -5   1  12        681.12        781.73        83.89 o                         
  -3   1  12       2087.92       2234.71       141.53 o                         
  -1   1  12       3432.04       3703.65       153.53 o                         
   1   1  12       5760.00       5653.37       217.09 o                         
   3   1  12       1626.93       1702.48       158.85 o                         
   5   1  12       4229.99       4223.15       185.73 o                         
   7   1  12       7026.40       7033.39       249.12 o                         
   9   1  12       1524.08       1532.24       154.13 o                         
  11   1  12       2613.61       2480.63       288.23 o                         
 -30   2  12       7548.55       7365.38       528.84 o                         
 -28   2  12      10223.41      10223.43       366.87 o                         
 -26   2  12       7652.34       7462.83       268.40 o                         
 -24   2  12       5741.76       5614.88       222.97 o                         
 -22   2  12        945.12        856.02       106.44 o                         
 -20   2  12        480.24        472.90        68.39 o                         
 -18   2  12        392.05        453.29        68.05 o                         
 -16   2  12       6414.98       6336.88       187.83 o                         
 -14   2  12       8830.55       8553.87       215.90 o                         
 -12   2  12       9321.86       9134.31       220.17 o                         
 -10   2  12      10099.30      10043.27       228.35 o                         
  -8   2  12       8647.31       8463.84       204.70 o                         
  -6   2  12       4111.63       4245.30       165.32 o                         
  -4   2  12       1003.97       1185.12       107.87 o                         
  -2   2  12        110.28        169.73        46.95 o                         
   0   2  12       2420.33       2599.33       162.33 o                         
   2   2  12      11179.02      11233.04       290.58 o                         
   4   2  12      13097.66      13013.18       325.63 o                         
   6   2  12      16358.23      16489.69       382.85 o                         
   8   2  12      16535.76      16511.46       497.25 o                         
  10   2  12      19298.42      18995.50       586.82 o                         
 -29   3  12         44.46         -3.24        89.90 o                         
 -27   3  12        175.35        149.66        55.08 o                         
 -25   3  12          3.51         63.37        48.46 o                         
 -23   3  12        742.82        643.80       110.24 o                         
 -21   3  12        345.31        400.97        70.81 o                         
 -19   3  12       1110.21       1105.62       119.45 o                         
 -17   3  12       2200.29       2177.08       134.62 o                         
 -15   3  12       5634.55       5414.21       174.01 o                         
 -13   3  12       6066.44       5799.12       178.26 o                         
 -11   3  12      10411.45      10052.26       235.40 o                         
  -9   3  12       6897.94       6574.46       186.45 o                         
  -7   3  12       4539.27       4395.42       172.20 o                         
  -5   3  12       4506.44       4399.07       177.05 o                         
  -3   3  12       3480.97       3668.06       149.18 o                         
  -1   3  12        738.01        880.80       108.15 o                         
   1   3  12       2044.58       2130.08       158.72 o                         
   3   3  12        238.36        230.14        56.81 o                         
   5   3  12        107.73         69.47        50.61 o                         
   7   3  12        167.32        169.35        80.64 o                         
   9   3  12        140.66        130.18       156.20 o                         
 -26   4  12       1698.86       1520.01       172.98 o                         
 -24   4  12        438.93        385.50        79.73 o                         
 -22   4  12        818.93        879.25       131.40 o                         
 -20   4  12       1495.04       1485.06       169.70 o                         
 -18   4  12       4849.10       4830.65       232.19 o                         
 -16   4  12       8610.74       8583.26       260.02 o                         
 -14   4  12       9098.74       8310.57       233.64 o                         
 -12   4  12      18303.57      17670.50       334.31 o                         
 -10   4  12      19540.86      18637.75       342.30 o                         
  -8   4  12      18210.12      17774.75       312.47 o                         
  -6   4  12       4162.08       4020.37       171.84 o                         
  -4   4  12       4763.66       4810.05       192.02 o                         
  -2   4  12        998.00       1091.85       120.28 o                         
   0   4  12        355.17        454.04        85.15 o                         
   2   4  12         26.69         31.41        40.65 o                         
   4   4  12       4471.37       4596.41       256.69 o                         
   6   4  12       5244.26       5369.68       292.19 o                         
   8   4  12       7724.17       7049.98       694.20 o                         
 -23   5  12          1.40         23.02        55.07 o                         
 -21   5  12        124.49        115.75        60.62 o                         
 -19   5  12        782.04        834.04       136.86 o                         
 -17   5  12       5017.85       4770.80       236.42 o                         
 -15   5  12       2810.22       3004.81       192.72 o                         
 -13   5  12      11517.19      11715.36       356.61 o                         
 -11   5  12       7773.28       7374.84       267.25 o                         
  -9   5  12       6678.59       6619.98       187.98 o                         
  -7   5  12       8455.15       8537.30       257.10 o                         
  -5   5  12       5347.21       5398.87       234.27 o                         
  -3   5  12       2047.01       2189.25       229.21 o                         
  -1   5  12        979.37       1036.35       148.86 o                         
   1   5  12        273.44        319.47        87.04 o                         
   3   5  12        578.44        575.70       121.85 o                         
   5   5  12        514.81        615.86       127.51 o                         
 -22   6  12       3167.64       3208.75       396.50 o                         
 -20   6  12       3117.52       3455.19       220.47 o                         
 -18   6  12       9266.07       9638.96       359.15 o                         
 -16   6  12       5337.14       5434.91       261.39 o                         
 -14   6  12      11431.13      11558.79       375.05 o                         
 -12   6  12      12940.63      12375.07       387.51 o                         
 -10   6  12      15671.76      15163.18       478.04 o                         
  -8   6  12      14186.53      14551.69       570.91 o                         
  -6   6  12       5315.15       5388.41       279.12 o                         
  -4   6  12       4732.59       4816.07       271.85 o                         
  -2   6  12       1678.46       1920.87       295.14 o                         
   0   6  12        845.48        936.06       152.63 o                         
   2   6  12        162.02        279.90        87.69 o                         
 -15   7  12        235.29        359.42        93.22 o                         
 -13   7  12        541.28        795.16       140.39 o                         
 -11   7  12       1207.42       1403.09       189.99 o                         
  -9   7  12        443.96        547.74       202.33 o                         
  -7   7  12       1196.28       1394.17       413.49 o                         
  -5   7  12        198.15        330.31       267.30 o                         
  -3   7  12        102.37        139.98       169.99 o                         
  -1   7  12        672.80        548.33       218.94 o                         
 -29   1  13       1299.23       1310.06       142.79 o                         
 -27   1  13       4196.06       4636.74       208.09 o                         
 -25   1  13       3172.69       3213.03       191.18 o                         
 -23   1  13      23791.83      23290.11       467.36 o                         
 -21   1  13      22321.60      22197.85       396.27 o                         
 -19   1  13      24694.38      24417.20       412.40 o                         
 -17   1  13      24638.63      24251.31       415.48 o                         
 -15   1  13      15592.08      15089.81       303.81 o                         
 -13   1  13      16622.99      16244.38       311.05 o                         
 -11   1  13       6746.99       6701.88       188.15 o                         
  -9   1  13       4335.65       4310.48       194.37 o                         
  -7   1  13        361.75        425.04        82.51 o                         
  -5   1  13       3040.81       2946.60       147.03 o                         
  -3   1  13       8848.43       8976.41       243.12 o                         
  -1   1  13      11733.52      11643.63       290.64 o                         
   1   1  13       6057.60       6232.91       218.30 o                         
   3   1  13      13459.53      13660.05       374.10 o                         
   5   1  13       8005.28       8198.00       296.16 o                         
   7   1  13       4894.08       4775.94       232.14 o                         
   9   1  13       2532.46       2513.30       177.69 o                         
 -30   2  13        778.86        609.61       168.63 o                         
 -28   2  13        655.90        560.49       100.83 o                         
 -26   2  13        403.23        341.07        76.63 o                         
 -24   2  13       1357.52       1232.04       136.13 o                         
 -22   2  13         18.06         33.46        37.21 o                         
 -20   2  13        260.43        301.45        62.08 o                         
 -18   2  13          1.52        -24.53        24.53 o                         
 -16   2  13          1.36         18.81        28.33 o                         
 -14   2  13        381.82        488.56        69.40 o                         
 -12   2  13       1097.00       1213.00       107.71 o                         
 -10   2  13       1190.90       1183.84       134.50 o                         
  -8   2  13        603.85        559.77        90.45 o                         
  -6   2  13       3881.16       3723.31       187.40 o                         
  -4   2  13       2347.85       2358.13       161.46 o                         
  -2   2  13       5324.37       5233.38       188.38 o                         
   0   2  13       7684.80       7298.71       233.17 o                         
   2   2  13       3222.26       3408.23       179.53 o                         
   4   2  13       3547.32       3177.25       181.04 o                         
   6   2  13       3715.77       3509.31       192.30 o                         
   8   2  13       1336.78       1330.69       226.17 o                         
 -27   3  13        105.17         51.64        51.39 o                         
 -25   3  13       1735.69       1519.71       177.43 o                         
 -23   3  13        164.02        206.94        65.40 o                         
 -21   3  13       2874.86       2683.40       171.25 o                         
 -19   3  13       3807.58       3792.09       176.43 o                         
 -17   3  13       3457.99       3514.39       145.54 o                         
 -15   3  13       1863.27       1923.20       130.17 o                         
 -13   3  13        126.45        159.70        43.38 o                         
 -11   3  13         27.76         40.77        27.88 o                         
  -9   3  13       4350.08       4295.39       199.21 o                         
  -7   3  13       7732.71       7767.06       275.34 o                         
  -5   3  13      13467.07      13657.66       335.58 o                         
  -3   3  13      18996.69      19304.75       416.66 o                         
  -1   3  13      29163.91      29559.35       494.46 o                         
   1   3  13      28396.88      28742.88       545.07 o                         
   3   3  13      20259.69      20837.76       485.66 o                         
   5   3  13      21304.25      21328.56       586.90 o                         
   7   3  13      12484.91      12292.65       795.37 o                         
 -24   4  13       7403.03       7585.46       316.56 o                         
 -22   4  13       7713.11       7694.05       312.30 o                         
 -20   4  13      10001.55      10062.40       354.40 o                         
 -18   4  13      12914.62      12944.65       391.19 o                         
 -16   4  13      19267.92      19059.99       459.50 o                         
 -14   4  13       4751.57       4558.50       167.76 o                         
 -12   4  13      10146.52       9847.10       250.69 o                         
 -10   4  13       9821.13       9972.31       310.51 o                         
  -8   4  13       1870.69       2050.78       181.17 o                         
  -6   4  13       2094.27       2390.58       168.76 o                         
  -4   4  13        845.16        940.69       117.48 o                         
  -2   4  13        215.58        276.07        71.32 o                         
   0   4  13       1331.38       1346.91       161.65 o                         
   2   4  13        691.31        665.24       121.13 o                         
   4   4  13         24.83         39.34        70.36 o                         
   6   4  13         13.81        127.28       173.37 o                         
 -23   5  13      11779.55      11799.69       460.61 o                         
 -21   5  13      12710.24      13413.59       493.49 o                         
 -19   5  13      14338.22      14295.46       439.32 o                         
 -17   5  13      18573.12      18599.95       492.33 o                         
 -15   5  13      24371.98      23537.00       543.09 o                         
 -13   5  13       6584.13       6406.47       308.58 o                         
 -11   5  13       6487.16       6121.67       222.12 o                         
  -9   5  13       2238.05       2395.57       169.49 o                         
  -7   5  13        783.20        758.60       123.22 o                         
  -5   5  13        114.45        157.89        54.99 o                         
  -3   5  13         28.34         65.97        51.86 o                         
  -1   5  13        389.64        589.77       162.98 o                         
   1   5  13       4883.52       4823.05       272.34 o                         
   3   5  13        477.38        627.81       192.73 o                         
 -20   6  13        954.13        962.56       161.15 o                         
 -18   6  13        334.06        475.52        94.34 o                         
 -16   6  13        316.57        395.21        89.10 o                         
 -14   6  13        980.81       1016.40       131.25 o                         
 -12   6  13         36.64          6.13        50.50 o                         
 -10   6  13        460.77        411.56       178.18 o                         
  -6   6  13       2066.77       2355.61       192.00 o                         
  -4   6  13       7154.26       7953.36       377.50 o                         
  -2   6  13       9781.33      10698.90       463.68 o                         
   0   6  13       3025.50       3523.99       477.23 o                         
 -15   7  13         41.80         -6.66        70.39 o                         
 -13   7  13        437.59        328.55        89.04 o                         
 -11   7  13        200.19        262.40       135.86 o                         
 -28   0  14      22105.48      22260.98       809.40 o                         
 -26   0  14      32819.93      32359.30      1586.88 o                         
 -24   0  14      11013.62      11569.87       595.00 o                         
 -22   0  14      19914.10      19648.70       706.31 o                         
 -20   0  14      13744.00      13570.75       434.53 o                         
 -18   0  14       5470.08       5536.74       266.30 o                         
 -16   0  14       6131.14       5826.38       269.21 o                         
 -14   0  14        383.60        546.02       104.18 o                         
 -12   0  14       1300.80       1212.13       199.02 o                         
 -10   0  14       5214.66       5101.16       312.91 o                         
  -8   0  14       7251.90       6847.37       463.31 o                         
  -6   0  14       3221.45       3211.21       295.82 o                         
  -4   0  14       5221.00       5129.92       330.31 o                         
  -2   0  14       2132.01       2359.98       242.20 o                         
   0   0  14       2512.74       2478.33       256.60 o                         
   2   0  14          0.91         16.71        51.50 o                         
   4   0  14        651.16        664.54       132.79 o                         
   6   0  14       4677.77       4999.45       351.72 o                         
 -29   1  14       1590.74       1436.05       207.62 o                         
 -27   1  14       2214.16       2397.39       180.57 o                         
 -25   1  14         44.19         44.30        42.47 o                         
 -23   1  14       1708.32       1927.72       146.86 o                         
 -21   1  14       2112.58       2137.55       136.04 o                         
 -19   1  14       2465.72       2566.85       143.01 o                         
 -17   1  14       1195.53       1322.43       117.12 o                         
 -15   1  14       6439.92       6262.10       195.14 o                         
 -13   1  14       3028.81       3081.41       131.75 o                         
 -11   1  14       3199.09       3194.15       175.86 o                         
  -9   1  14       4837.83       4550.10       211.19 o                         
  -7   1  14      10058.64       9478.12       313.93 o                         
  -5   1  14       3992.25       4012.11       205.41 o                         
  -3   1  14       2731.82       2719.88       195.51 o                         
  -1   1  14       6258.42       6104.08       216.04 o                         
   1   1  14       2796.78       2780.76       182.47 o                         
   3   1  14       1860.10       2030.46       171.83 o                         
   5   1  14       1718.42       1766.47       162.45 o                         
   7   1  14       4391.54       4204.62       266.05 o                         
 -28   2  14       2396.70       2464.98       273.94 o                         
 -26   2  14       2075.29       1799.07       165.34 o                         
 -24   2  14       2153.81       1923.77       171.22 o                         
 -22   2  14       1037.49        960.87       120.14 o                         
 -20   2  14         23.92         49.31        34.62 o                         
 -18   2  14       1609.20       1478.60       124.61 o                         
 -16   2  14        764.43        953.29        99.90 o                         
 -14   2  14      11420.22      10812.08       262.06 o                         
 -12   2  14      19038.11      18551.78       440.08 o                         
 -10   2  14      25871.96      25575.19       534.76 o                         
  -8   2  14      28011.82      28220.84       571.97 o                         
  -6   2  14      35214.00      35534.24       665.99 o                         
  -4   2  14      26014.45      26188.70       568.72 o                         
  -2   2  14      18502.22      18653.78       428.17 o                         
   0   2  14      17937.53      17261.50       385.57 o                         
   2   2  14       7762.78       7654.14       255.92 o                         
   4   2  14       2031.09       1958.35       183.02 o                         
   6   2  14        752.71        645.32       131.76 o                         
 -27   3  14       2851.58       2480.40       510.93 o                         
 -25   3  14       2977.38       2704.28       197.90 o                         
 -23   3  14       3905.02       3877.04       209.86 o                         
 -21   3  14       2089.90       1979.15       169.73 o                         
 -19   3  14       2285.05       2101.78       200.87 o                         
 -17   3  14         37.23         77.21        38.09 o                         
 -15   3  14       1985.07       1970.72       135.18 o                         
 -13   3  14          4.93         70.82        35.10 o                         
 -11   3  14         11.66          9.07        37.04 o                         
  -9   3  14        212.91        219.65        66.06 o                         
  -7   3  14       1300.45       1177.88       145.67 o                         
  -5   3  14        557.43        516.49        98.89 o                         
  -3   3  14        687.76        671.94        98.72 o                         
  -1   3  14         69.25         89.68        52.80 o                         
   1   3  14        419.01        371.48        90.89 o                         
   3   3  14         87.21         73.78        64.28 o                         
   5   3  14         49.48         -0.26       114.84 o                         
 -24   4  14       6781.85       6606.13       295.23 o                         
 -22   4  14       2906.99       2755.35       278.62 o                         
 -20   4  14       1828.49       1517.00       172.67 o                         
 -18   4  14       1118.61       1075.25       129.98 o                         
 -16   4  14       2349.16       2314.51       169.29 o                         
 -14   4  14        768.74        958.32       101.82 o                         
 -12   4  14       3842.05       4158.13       202.74 o                         
 -10   4  14       5256.80       5663.80       272.21 o                         
  -8   4  14       9983.40      10536.85       337.53 o                         
  -6   4  14      11178.84      11501.82       359.81 o                         
  -4   4  14       9871.55       9520.96       304.42 o                         
  -2   4  14       6751.86       7067.74       299.38 o                         
   0   4  14       2356.61       2573.71       207.81 o                         
   2   4  14        645.45        727.12       256.32 o                         
   4   4  14        167.55        219.95       203.26 o                         
 -21   5  14       3358.07       3627.87       222.35 o                         
 -19   5  14        907.52        973.87       139.96 o                         
 -17   5  14        809.16        804.73       125.27 o                         
 -15   5  14        442.54        395.57        86.89 o                         
 -13   5  14        227.60        179.38        98.09 o                         
 -11   5  14        804.36       1019.14       153.63 o                         
  -9   5  14       1017.99       1153.44       158.77 o                         
  -7   5  14       2899.60       3035.53       210.41 o                         
  -5   5  14       2005.76       2274.25       237.89 o                         
  -3   5  14       1315.74       1378.95       175.13 o                         
  -1   5  14       1608.82       1644.63       236.09 o                         
   1   5  14        292.81        589.55       245.88 o                         
 -18   6  14       2062.28       1720.55       230.51 o                         
 -16   6  14         48.36          8.31        48.48 o                         
 -14   6  14         51.06        114.78        87.52 o                         
 -12   6  14         50.41        181.17       155.84 o                         
  -6   6  14       2836.92       2975.43       348.77 o                         
  -4   6  14        622.30        599.89       145.40 o                         
 -29   1  15       3134.88       3119.53       269.78 o                         
 -27   1  15       1392.89       1328.71       145.99 o                         
 -25   1  15         68.03         28.98        49.38 o                         
 -23   1  15          7.64          6.88        40.74 o                         
 -21   1  15        528.90        568.18        79.86 o                         
 -19   1  15       4367.41       4315.00       172.41 o                         
 -17   1  15      13549.43      13098.77       302.35 o                         
 -15   1  15       8270.66       8427.14       295.49 o                         
 -13   1  15      11602.10      11435.32       349.63 o                         
 -11   1  15      11013.49      11239.01       351.30 o                         
  -9   1  15       1795.55       1928.89       187.24 o                         
  -7   1  15       4269.29       4180.31       216.40 o                         
  -5   1  15        876.86        855.20       126.74 o                         
  -3   1  15        471.24        383.81        88.94 o                         
  -1   1  15       3705.70       3832.39       216.29 o                         
   1   1  15       6570.39       6710.77       265.93 o                         
   3   1  15       8720.14       8872.08       289.82 o                         
   5   1  15      11001.19      10335.98       471.16 o                         
 -26   2  15        432.35        428.33        75.12 o                         
 -24   2  15       1477.07       1324.07       143.89 o                         
 -22   2  15       1778.08       1721.42       187.53 o                         
 -20   2  15       2085.99       2043.18       144.16 o                         
 -18   2  15       1743.22       1633.01       136.27 o                         
 -16   2  15       5328.36       5055.37       185.13 o                         
 -14   2  15       5359.62       5432.24       237.50 o                         
 -12   2  15       3853.57       3674.53       198.16 o                         
 -10   2  15       8595.24       8143.03       300.24 o                         
  -8   2  15        772.00        879.70       127.43 o                         
  -6   2  15       3217.15       3266.90       195.29 o                         
  -4   2  15       1984.65       1859.10       193.42 o                         
  -2   2  15       1493.22       1355.98       170.69 o                         
   0   2  15        532.75        481.14        89.85 o                         
   2   2  15        167.29        209.23        63.67 o                         
   4   2  15        158.65        135.70        84.75 o                         
 -25   3  15       1295.35       1185.10       154.35 o                         
 -23   3  15       6805.12       6676.05       286.68 o                         
 -21   3  15      10733.10      10769.58       353.49 o                         
 -19   3  15      11748.21      11821.19       335.15 o                         
 -17   3  15      22022.55      21587.88       408.73 o                         
 -15   3  15      25499.94      25795.14       549.32 o                         
 -13   3  15      23431.89      23310.34       521.95 o                         
 -11   3  15      21761.53      22276.15       515.48 o                         
  -9   3  15      22675.11      22329.43       523.11 o                         
  -7   3  15       8393.00       8742.60       320.62 o                         
  -5   3  15       4868.66       4840.24       240.56 o                         
  -3   3  15       2799.75       2902.29       208.44 o                         
  -1   3  15         67.92        219.64        61.97 o                         
   1   3  15          8.46         36.15        77.44 o                         
   3   3  15        907.17        902.84       316.20 o                         
 -24   4  15       1680.02       1621.97       304.07 o                         
 -22   4  15        794.15        759.33       103.59 o                         
 -20   4  15        610.50        553.90       103.73 o                         
 -18   4  15        954.03        906.54       132.92 o                         
 -16   4  15        177.22        159.73        52.00 o                         
 -14   4  15         30.90         41.78        41.04 o                         
 -12   4  15         65.87         53.80        43.87 o                         
 -10   4  15        118.77         99.85        53.37 o                         
  -8   4  15          1.82         -6.89        42.57 o                         
  -6   4  15        543.30        645.16       110.56 o                         
  -4   4  15       1589.54       1676.72       220.63 o                         
  -2   4  15       1514.57       1596.28       210.67 o                         
   0   4  15       2011.87       2380.75       461.65 o                         
 -21   5  15         95.64        162.26        83.43 o                         
 -19   5  15        835.06       1033.43       148.84 o                         
 -17   5  15        182.52        191.74        58.70 o                         
 -15   5  15       1784.56       1677.04       358.13 o                         
 -13   5  15       1346.62       1409.92       182.44 o                         
 -11   5  15        427.82        340.12       128.07 o                         
  -9   5  15        882.74        997.49       157.16 o                         
  -7   5  15        232.29        229.93        83.32 o                         
  -5   5  15       1214.89       1527.91       198.06 o                         
 -12   6  15       9893.60       8432.74       777.62 o                         
 -26   0  16         84.95         79.40        50.30 o                         
 -24   0  16       6551.82       6341.72       317.02 o                         
 -22   0  16       2033.18       2002.99       221.99 o                         
 -20   0  16       2120.84       2491.50       225.35 o                         
 -18   0  16       1521.80       1802.91       212.75 o                         
 -16   0  16         72.04        109.06        68.50 o                         
 -14   0  16        451.35        428.91       129.33 o                         
 -12   0  16       1184.50       1119.80       208.68 o                         
 -10   0  16       1435.18       1482.05       246.11 o                         
  -8   0  16      19419.93      19128.53       706.16 o                         
  -6   0  16      17337.73      16576.80       660.64 o                         
  -4   0  16      20018.31      20687.17       756.16 o                         
  -2   0  16      29304.76      29782.21       944.20 o                         
   0   0  16      14943.38      15041.41       658.78 o                         
 -27   1  16       3262.70       3251.08       237.33 o                         
 -25   1  16        393.71        396.84        76.58 o                         
 -23   1  16       4537.09       4745.88       211.19 o                         
 -21   1  16       4304.99       4199.57       194.63 o                         
 -19   1  16       2413.29       2309.50       157.62 o                         
 -17   1  16       3394.60       3509.51       195.52 o                         
 -15   1  16       4962.32       5039.56       236.69 o                         
 -13   1  16       2574.55       2771.97       195.15 o                         
 -11   1  16        126.58        195.43        68.63 o                         
  -9   1  16       8548.83       7930.09       310.06 o                         
  -7   1  16        587.03        765.95       128.47 o                         
  -5   1  16        823.91        853.62       136.44 o                         
  -3   1  16        867.80        980.11       133.30 o                         
  -1   1  16       1363.08       1416.63       169.72 o                         
   1   1  16        173.33        328.28       116.32 o                         
 -26   2  16      10670.59      10202.05       444.33 o                         
 -24   2  16      11844.69      12006.65       408.89 o                         
 -22   2  16      18321.86      17429.26       673.58 o                         
 -20   2  16      18458.77      18240.26       463.29 o                         
 -18   2  16      12795.67      13173.73       390.19 o                         
 -16   2  16       9813.31      10090.37       338.47 o                         
 -14   2  16       7101.72       7002.40       281.36 o                         
 -12   2  16       2218.53       2176.90       199.62 o                         
 -10   2  16        612.58        641.59       114.51 o                         
  -8   2  16        265.24        311.54        80.62 o                         
  -6   2  16       1465.51       1617.38       188.62 o                         
  -4   2  16       3355.54       3534.92       235.43 o                         
  -2   2  16       4072.50       4082.89       227.78 o                         
   0   2  16       3136.58       3457.70       277.98 o                         
 -23   3  16        190.14        140.22        54.22 o                         
 -21   3  16        307.57        283.35        72.11 o                         
 -19   3  16        572.47        561.35        94.96 o                         
 -17   3  16        256.03        308.60        70.27 o                         
 -15   3  16         13.17         72.21        47.49 o                         
 -13   3  16        289.67        303.85        70.13 o                         
 -11   3  16        215.25        308.52        79.08 o                         
  -9   3  16        234.28        260.78        79.01 o                         
  -7   3  16       1483.12       1291.29       158.84 o                         
  -5   3  16       2269.84       2297.16       218.55 o                         
  -3   3  16       1509.77       1634.56       186.15 o                         
  -1   3  16       6551.18       7021.17       585.13 o                         
 -22   4  16       4636.98       5088.34       354.28 o                         
 -20   4  16       4527.00       4916.68       270.59 o                         
 -18   4  16       3339.29       3453.94       288.31 o                         
 -16   4  16       4543.61       4722.31       269.44 o                         
 -14   4  16        335.48        372.61        81.91 o                         
 -12   4  16          3.83         41.81        49.58 o                         
 -10   4  16       1442.40       1420.30       165.47 o                         
  -8   4  16        813.65        900.96       129.21 o                         
  -6   4  16       4490.81       4831.54       285.76 o                         
  -4   4  16       5208.65       5433.24       494.45 o                         
 -17   5  16       1808.88       1537.40       335.92 o                         
 -15   5  16         59.32         67.91        99.93 o                         
 -13   5  16         63.04         70.08        60.98 o                         
 -11   5  16          0.65        -14.26        72.05 o                         
  -9   5  16        787.63        820.92       134.63 o                         
  -7   5  16       1497.55       1503.91       297.94 o                         
 -25   1  17        482.14        476.40       114.76 o                         
 -23   1  17        385.21        322.62        75.94 o                         
 -21   1  17          8.63          1.62        52.90 o                         
 -19   1  17        822.05        810.26       134.66 o                         
 -17   1  17       1417.00       1545.86       176.05 o                         
 -15   1  17       7009.65       7077.77       297.97 o                         
 -13   1  17       9856.32       9962.01       358.68 o                         
 -11   1  17      18600.30      18581.49       502.61 o                         
  -9   1  17      14267.69      15129.03       457.76 o                         
  -7   1  17      12853.92      13214.84       426.68 o                         
  -5   1  17       9675.72       9722.52       367.12 o                         
  -3   1  17       5415.97       5383.18       457.28 o                         
 -24   2  17       1458.12       1209.06       170.87 o                         
 -22   2  17       2023.17       1884.28       177.58 o                         
 -20   2  17        966.39        947.74       133.33 o                         
 -18   2  17        515.45        489.50       104.01 o                         
 -16   2  17        689.28        787.57       126.69 o                         
 -14   2  17        438.69        438.14        95.17 o                         
 -12   2  17        439.96        469.88        99.20 o                         
 -10   2  17         38.97         18.17        45.52 o                         
  -8   2  17         43.07         29.33        55.99 o                         
  -6   2  17         31.50         51.07        53.58 o                         
  -4   2  17        122.51         83.94        81.39 o                         
 -23   3  17       5347.11       5113.69       287.20 o                         
 -21   3  17       2687.13       2775.16       485.51 o                         
 -19   3  17       1084.60        883.87       166.73 o                         
 -17   3  17          6.95         63.94        50.81 o                         
 -15   3  17         50.55         53.80        54.70 o                         
 -13   3  17       1473.46       1537.26       174.38 o                         
 -11   3  17       1511.94       1608.54       182.26 o                         
  -9   3  17       2106.00       2063.44       210.10 o                         
  -7   3  17       2597.57       2218.51       250.77 o                         
  -5   3  17       1594.42       1726.49       374.79 o                         
 -18   4  17       4840.15       4551.28       471.57 o                         
 -16   4  17        677.55        710.02       167.90 o                         
 -14   4  17       4235.24       4417.39       268.26 o                         
 -12   4  17       8326.34       8083.69       374.53 o                         
 -10   4  17       5097.69       5511.93       367.62 o                         
  -8   4  17       7292.30       6413.99       556.66 o                         
 -22   0  18      10858.55      10838.35       725.60 o                         
 -20   0  18      11112.56      11414.23       590.63 o                         
 -18   0  18      25758.79      24660.24       835.67 o                         
 -16   0  18      20288.34      20154.94       756.39 o                         
 -14   0  18      16969.54      17935.37      1083.32 o                         
 -12   0  18      12497.26      13040.65       607.01 o                         
 -10   0  18       8151.60       8558.56       494.23 o                         
 -23   1  18       1241.27       1214.62       293.13 o                         
 -21   1  18       1264.28       1203.98       300.91 o                         
 -19   1  18        276.10        349.90       101.72 o                         
 -17   1  18       1784.80       1596.95       184.04 o                         
 -15   1  18        529.78        565.27       116.38 o                         
 -13   1  18        390.40        421.18       103.19 o                         
 -11   1  18        378.90        416.80        97.04 o                         
  -9   1  18       2890.97       2629.91       515.22 o                         
 -20   2  18       1027.71       1172.57       251.81 o                         
 -18   2  18       4625.33       4456.06       343.37 o                         
 -16   2  18       2926.53       2936.94       277.53 o                         
 -14   2  18       2157.46       2177.37       249.98 o                         
 -12   2  18       1297.26       1322.71       212.11 o                         
 -10   2  18        442.30        340.79       218.69 o                         
 -17   3  18       4578.21       4067.73       425.83 o                         
 -15   3  18       2396.04       2380.79       427.91 o                         
 -13   3  18       2553.29       2342.97       647.50 o                         
                                                                                
